# Supplementary material for: Repeated plague infections across six generations of Neolithic Farmers
Source: Nature. 2024 Jul 10;632(8023):114–21. doi: 10.1038/s41586-024-07651-2 (PMC11291285; doi:10.1038/s41586-024-07651-2)
Supplement: Supplementary file 4 — Supplementary Tables 1–15. [file 41586_2024_7651_MOESM4_ESM.xlsx]

## Sheet: Table S1.  Seq stats individual
IndivId	sampleIds	country	site	latitude	longitude	sampleMaterial	datingId	datingBPuncal	dating1s	calibrated_median	mitoCov	autoCov	chrYCov	sex	mitoHg	chrYHgMajor	ancestryGroup	ibdGroup	plagueDetected	family
AVL001	CGG024035	Denmark	Avlebjerg, Strøby	55.3833	12.282	Tooth	UBA-40443	4510	32	5160	122.294	0.139	0	XX	K1b1a1		Neolithic	C2.2.1	TRUE
FIR001	CGG105919	Sweden	Firse Sten	58.1531	13.5686	Tooth	UBA-50684	2891	35	3027	106.801	1.506	0.184	XY	J1c5	I1a2a	Steppe2	C1.1.4
FRA001	gok025b1	Sweden	Frälsegården	58.1644	13.4547	Tooth	UCIAMS-278102	4430	20	5012	1.008	0.013	0	XX	X2b		Neolithic			Pedigree 1 (left)
FRA002	CGG100198, gok021b2	Sweden	Frälsegården	58.1644	13.4547	Tooth	UCIAMS-259748|UCIAMS-278087	4455|4485	20|15	5196	119.167	2.914	0.371	XY	U2e1	I2a1a	Neolithic			Pedigree 1 (left)
FRA003	gok024b1	Sweden	Frälsegården	58.1644	13.4547	Tooth	UCIAMS-278101	4375	20	4924	12.972	0.062	0	XX	X2b4		Neolithic		TRUE	Pedigree 1 (left)
FRA004	CGG100062	Sweden	Frälsegården	58.1644	13.4547	Tooth	UCIAMS-278073	4460	20	5181	184.019	5.775	0.726	XY	J1c8a	I2a1a	Neolithic			Pedigree 1 (left)
FRA005	CGG100053	Sweden	Frälsegården	58.1644	13.4547	Tooth	UCIAMS-259740	4400	20	4958	513.499	8.07	0.927	XY	T2b	I2a1a	Neolithic	C2.2.3	TRUE	Pedigree 1 (left)
FRA006	gok014b1, gok031b1	Sweden	Frälsegården	58.1644	13.4547	Tooth	UCIAMS-278096	4405	15	4969	10.523	0.1	0	XX	T2b		Neolithic	C2.2.3	TRUE	Pedigree 1 (left)
FRA007	CGG100183, CGG100186, gok005	Sweden	Frälsegården	58.1644	13.4547	Tooth|Bone	Beta-368294	4440	30	5045	61.3	0.965	0.001	XX	K1e		Neolithic			Pedigree 1 (left)
Gok2	gok002, gok002b3	Sweden	Frälsegården	58.1644	13.4547	Tooth	UBA-14087	4368	27	4924	55.813	0.946	0.003	XX	H1c		Neolithic		TRUE	Pedigree 1 (left)
FRA009	CGG100182, gok012b1, gok012b2	Sweden	Frälsegården	58.1644	13.4547	Tooth|Bone	UCIAMS-278081	4445	15	5042	59.439	0.758	0.089	XY	H1c	I2a1a	Neolithic		TRUE	Pedigree 1 (left)
FRA010	gok034b1.gok035b1	Sweden	Frälsegården	58.1644	13.4547	Tooth	UCIAMS-282683	4465	20	5153	26.389	0.105	0	XX	H1c		Neolithic			Pedigree 1 (left)
FRA011	CGG107291, gok026b1	Sweden	Frälsegården	58.1644	13.4547	Tooth	OxA-35445	4439	30	5043	57.313	0.608	0.073	XY	T2b	I2a1a	Neolithic			Pedigree 1 (left)
FRA012	CGG100054, CGG100061	Sweden	Frälsegården	58.1644	13.4547	Tooth	UCIAMS-278070	4455	15	5180	178.564	0.905	0.111	XY	J2b1a	I2a1a	Neolithic			Pedigree 1 (left)
FRA013	CGG100067, gok027b1, CGG100174, gok033b1	Sweden	Frälsegården	58.1644	13.4547	Tooth	UCIAMS-259746|UCIAMS-259747	4425|4385	20	4969	493.216	2.624	0.302	XY	J1c5	I2a1a	Neolithic	C2.2.3	TRUE	(Pedigree 1 (left))
FRA014	CGG100173	Sweden	Frälsegården	58.1644	13.4547	Bone	UCIAMS-278079	4380	20	4927	42.556	0.422	0.053	XY	N1a1a1a3	I2a1a	Neolithic	C2.2.3		(Pedigree 1 (left))
FRA015	gok017b1, gok017b2	Sweden	Frälsegården	58.1644	13.4547	Tooth	UCIAMS-278099	4415	20	4990	41.76	0.184	0.026	XY	N1a1a1a3	I2a1a	Neolithic	C2.2.3		(Pedigree 1 (left))
FRA020	CGG100063	Sweden	Frälsegården	58.1644	13.4547	Tooth	UCIAMS-259743	4360	20	4917	158.311	4.048	0.467	XY	T2b	I2a1a	Neolithic		TRUE	Pedigree 1 (right)
FRA021	CGG100166, CGG100203	Sweden	Frälsegården	58.1644	13.4547	Bone|Tooth	UCIAMS-278077|UCIAMS-259749	4445|4420	15|20	5015	55.736	0.8	0.095	XY	T2b	I2a1a	Neolithic		TRUE	Pedigree 1 (right)
FRA022	CGG100180, CGG100181, gok018b1	Sweden	Frälsegården	58.1644	13.4547	Bone|Tooth|Tooth	UCIAMS-275226	4425	15	5006	202.171	3.518	0.465	XY	U8b1b1	I2a1a	Neolithic			Pedigree 1 (right)
FRA023	CGG100161, CGG100162, CGG100163	Sweden	Frälsegården	58.1644	13.4547	Tooth|Bone	UCIAMS-278076	4480	15	5187	98.097	0.959	0.002	XX	U2e1h		Neolithic			Pedigree 1 (right)
FRA024	CGG100206, CGG100209	Sweden	Frälsegården	58.1644	13.4547	Tooth	UCIAMS-278088	4385	15	4926	58.804	0.131	0.015	XY	U5b2b	I2a1a	Neolithic	C2.2.3		Pedigree 1 (right)
FRA025	CGG100169, CGG100171, CGG106213	Sweden	Frälsegården	58.1644	13.4547	Tooth|Bone|Tooth	UCIAMS-278095|OxA-35444	4395|4430	15|30	4963	122.202	2.178	0.267	XY	U2e1	I2a1a	Neolithic			Pedigree 1 (right)
FRA026	CGG100190	Sweden	Frälsegården	58.1644	13.4547	Tooth	UCIAMS-278082	4400	20	4958	26.4	0.125	0.015	XY	U2e1	I2a1a	Neolithic			Pedigree 1 (right)
FRA027	gok022b1	Sweden	Frälsegården	58.1644	13.4547	Tooth	UCIAMS-278100	4365	15	4919	105.746	2.259	0.296	XY	J1c2	I2a1a	Neolithic			Pedigree 1 (right)
FRA028	CGG100048	Sweden	Frälsegården	58.1644	13.4547	Tooth	UCIAMS-278067	4400	15	4958	81.384	0.646	0.001	XX	H1bt		Neolithic			Pedigree 1 (right)
FRA029	CGG100044, CGG100047	Sweden	Frälsegården	58.1644	13.4547	Tooth	UCIAMS-278065	4400	15	4958	100.857	1.032	0.002	XX	T2b3+151		Neolithic			Pedigree 1 (right)
FRA030	CGG100051, CGG100069, CGG100071, CGG100168, CGG100193	Sweden	Frälsegården	58.1644	13.4547	Tooth|Bone	UCIAMS-278069	4390	15	4930	244.302	1.891	0.219	XY	U5b3	I2a1a	Neolithic			Pedigree 1 (right)
FRA031	CGG100073, gok019b1, gok032b1	Sweden	Frälsegården	58.1644	13.4547	Bone|Tooth	UCIAMS-278075	4395	20	4942	45.196	0.483	0.001	XX	U5b3		Neolithic		TRUE	Pedigree 1 (right)
FRA032	CGG100072	Sweden	Frälsegården	58.1644	13.4547	Bone	UCIAMS-278074	4385	20	4930	16.581	0.454	0.052	XY	T2b3+151	I2a1a	Neolithic			Pedigree 1 (right)
FRA033	CGG100172, gok013b1, gok013b2	Sweden	Frälsegården	58.1644	13.4547	Bone	UCIAMS-278078	4340	15	4884	47.046	0.558	0.069	XY	T2b3+151	I2a1a	Neolithic			Pedigree 1 (right)
FRA034	CGG100177	Sweden	Frälsegården	58.1644	13.4547	Bone	UCIAMS-278080	4390	20	4934	66.029	0.846	0.106	XY	T2b3+151	I2a1a	Neolithic			Pedigree 1 (right)
FRA035	gok028b1	Sweden	Frälsegården	58.1644	13.4547	Tooth	UCIAMS-278103	4395	20	4942	6.35	0.06	0.008	XY	T2b3+151	I2a1b	Neolithic			Pedigree 1 (right)
FRA037	CGG100178	Sweden	Frälsegården	58.1644	13.4547	Tooth					38.98	0.123	0.015	XY	H3	I2a1a	Neolithic	C2.2.3		Pedigree 1 (right)
FRA038	CGG100070	Sweden	Frälsegården	58.1644	13.4547	Tooth					15.056	0.026	0.003	XY	J1c3g	IJ	Neolithic			Pedigree 1 (right)
FRA039	CGG100194, CGG106214	Sweden	Frälsegården	58.1644	13.4547	Bone|Tooth	UCIAMS-278085	4385	15	4926	63.316	0.979	0.112	XY	H5'36	I2a1a	Neolithic			Pedigree 1 (right)
FRA040	gok016b1, gok016b2	Sweden	Frälsegården	58.1644	13.4547	Tooth	UCIAMS-278098	4415	20	4990	13.79	0.109	0.015	XY	H5	I2a1a	Neolithic	C2.2.3		Pedigree 1 (right)
FRA041	CGG100060, gok030b1	Sweden	Frälsegården	58.1644	13.4547	Tooth	UCIAMS-278072	4400	15	4958	156.896	1.066	0.001	XX	K2		Neolithic			Pedigree 1 (right)
FRA042	CGG018091, gok023b1, CGG100055	Sweden	Frälsegården	58.1644	13.4547	Tooth	OxA-39288|UCIAMS-259741	4404|4365	21|20	4926	98.577	0.273	0.032	XY	K2	I2a1a	Neolithic		TRUE	Pedigree 1 (right)
FRA043	CGG106212, gok010, gok010b2, gok010b3	Sweden	Frälsegården	58.1644	13.4547	Tooth|Bone|Tooth	Ua-20946|UBA-14088	4315|4286	40|39	4856	50.042	0.362	0.001	XX	K2		Neolithic	C2.2.2		(Pedigree 1 (right))
Gok4	gok004, gok004b3	Sweden	Frälsegården	58.1644	13.4547	Tooth	AAR-10235	4341	44	4917	3.357	0.028	0.003	XY	H	I2a1a	Neolithic		TRUE	Pedigree 1 (right)
FRA101	gok015b1, gok029b1	Sweden	Frälsegården	58.1644	13.4547	Tooth	UCIAMS-278097	4370	15	4920	25.874	0.202	0.001	XX	X2b+226		Neolithic	C2.2.2		unrelated Frälsegården
FRA102	CGG100068, gok036b1, gok036b2	Sweden	Frälsegården	58.1644	13.4547	Tooth	UCIAMS-282682	4545	20	5160	50.356	0.067	0	XX	HV0a		Neolithic		TRUE	unrelated Frälsegården
FRA103	CGG100050	Sweden	Frälsegården	58.1644	13.4547	Tooth	UCIAMS-278068	4420	15	5002	6.09	0.138	0	XX	U5a1		Neolithic	C2.2.3		unrelated Frälsegården
FRA104	CGG100195	Sweden	Frälsegården	58.1644	13.4547	Tooth	UCIAMS-278086	4375	20	4924	21.066	0.195	0.023	XY	K1a1a2	I2a1a	Neolithic	C2.2.1		unrelated Frälsegården
FRA105	CGG100064, CGG100164, CGG100187, CGG100188, CGG100189, gok007	Sweden	Frälsegården	58.1644	13.4547	Tooth|Bone|Tooth	AAR-10236	4232	48	4746	136.221	2.521	0.003	XX	H24		Neolithic	C2.2.2		unrelated Frälsegården
FRA106	CGG100046	Sweden	Frälsegården	58.1644	13.4547	Tooth	UCIAMS-259737|UCIAMS-278066	4445|4455	20|20	5110	18.405	0.23	0.026	XY	H	I2a1a	Neolithic	C2.2.1	TRUE	unrelated Frälsegården
FRA107	CGG100057	Sweden	Frälsegården	58.1644	13.4547	Tooth	UCIAMS-278071	4420	15	5002	185.606	2.858	0.005	XX	U5a2d		Neolithic	C2.2.2		unrelated Frälsegården
FRA108	CGG100065	Sweden	Frälsegården	58.1644	13.4547	Tooth	UCIAMS-259744	4270	20	4844	142.37	1.397	0.003	XX	K1a1a2		Admixed_neolithic_hg	C2.2.2		unrelated Frälsegården
FRA201	CGG100052	Sweden	Frälsegården	58.1644	13.4547	Tooth	UCIAMS-259739	3880	20	4326	212.431	0.654	0.001	XX	K1a1b2b		Steppe1	C1.2.1
FRA202	CGG100056, CGG100066	Sweden	Frälsegården	58.1644	13.4547	Tooth	UCIAMS-259742|UCIAMS-259745	3905|3910	20	4354	444.711	6.758	0.888	XY	I2	R1a1a	Steppe1	C1.2.1
FRA301	CGG100045	Sweden	Frälsegården	58.1644	13.4547	Tooth	UCIAMS-259736	3645	20	3956	47.415	0.893	0.107	XY	T2b5	I1a1b	Steppe2	C1.1.4
FRA302	CGG100049	Sweden	Frälsegården	58.1644	13.4547	Tooth	UCIAMS-259738	3625	20	3934	2.034	0.015	0	XX	J1b1a1		Steppe2
HJE001	CGG105977	Sweden	Hjelmars rör	58.1697	13.578	Teeth					3.974	0.011	0.001	XY	T2b3+151		Neolithic
HJE002	CGG105979	Sweden	Hjelmars rör	58.1697	13.578	Tooth	UCIAMS-259750	4510	20	5153	5.637	0.025	0.003	XY	W5a	IJ	Neolithic		TRUE
HJE003	CGG105981	Sweden	Hjelmars rör	58.1697	13.578	Teeth	UCIAMS-259751	4395	20	4942	30.417	0.137	0.016	XY	H1bt	I2a1a	Neolithic	C2.2.3	TRUE	Pedigree 1 (right)
HJE004	CGG105982	Sweden	Hjelmars rör	58.1697	13.578	Tooth					8.571	0.015	0.002	Not Assigned	HV16		Neolithic
HJE005	CGG106026	Sweden	Hjelmars rör	58.1697	13.578	Bone					20.545	0.31	0	XX	T2b		Neolithic	C2.2.3
HJE006	CGG106027	Sweden	Hjelmars rör	58.1697	13.578	Bone					41.014	0.673	0.001	XX	HV0a		Neolithic	C2.2.2
HJE007	CGG106029	Sweden	Hjelmars rör	58.1697	13.578	Bone					14.961	0.221	0	XX	J1c		Neolithic	C2.2.2
HJE008	CGG106030	Sweden	Hjelmars rör	58.1697	13.578	Bone					6.848	0.085	0.003	XX	U5		Neolithic
HJE009	CGG106031	Sweden	Hjelmars rör	58.1697	13.578	Bone					8.054	0.103	0.012	XY	H1c	I2a1a	Neolithic	C2.2.3
HJE010	CGG106033	Sweden	Hjelmars rör	58.1697	13.578	Bone					34.4	0.889	0.099	XY	K1a+195	I2a1a	Neolithic	C2.2.2
HJE011	CGG106034	Sweden	Hjelmars rör	58.1697	13.578	Bone					48.846	0.892	0.102	XY	HV	I2a1a	Neolithic	C2.2.2
HJE012	CGG106036	Sweden	Hjelmars rör	58.1697	13.578	Bone	UCIAMS-278094	4470	20	5187	68.621	1.003	0.118	XY	H1bt	I2a1a	Neolithic			Pedigree 1 (right)
HJE013	CGG106037	Sweden	Hjelmars rör	58.1697	13.578	Bone					70.619	1.336	0.154	XY	T2b3+151	I2a1a	Neolithic	C2.2.2
HJE014	CGG106039	Sweden	Hjelmars rör	58.1697	13.578	Bone					8.102	0.096	0.01	XY	T2b		Neolithic
HOL001	CGG106211	Sweden	Holma	58.1498	13.6392	Tooth	AAR-10239	4206	45	4731	3.055	0.011	0	XX	H5k		Neolithic
HUN001	CGG106202	Sweden	Hunnebostrand	58.4384	11.3007	Tooth					64.151	0.724	0.001	XX	N1a1a1a2		Neolithic	C2.2.1
HUN002	CGG106204	Sweden	Hunnebostrand	58.4384	11.3007	Tooth	UCIAMS-259752	4555	20	5282	203.667	3.4	0.417	XY	H	I2a1a	Neolithic	C2.2.2	TRUE
LAN001	CGG105991	Sweden	Landbogården	58.1775	13.4344	Tooth	UBA-12292	4368	28	4925	54.412	0.323	0.001	XX	J1c3g		Neolithic	C2.2.5		Pedigree 2
LAN002	CGG105997, CGG106002	Sweden	Landbogården	58.1775	13.4344	Bone	UCIAMS-278092	4405	20	4968	6.987	0.159	0.019	XY	J1c8a	I2a	Neolithic	C2.2.5		Pedigree 2
LAN003	CGG105984	Sweden	Landbogården	58.1775	13.4344	Tooth	UCIAMS-278089	4405	15	4969	20.3	0.169	0	XX	J1c3g		Neolithic	C2.2.5		Pedigree 2
LAN004	CGG105986, CGG105990	Sweden	Landbogården	58.1775	13.4344	Bone	UCIAMS-278090	4410	15	4980	191.922	3.52	0.426	XY	J1c4	I2a1a	Neolithic	C2.2.5		Pedigree 2
LAN005	CGG105994	Sweden	Landbogården	58.1775	13.4344	Bone	UCIAMS-278091	4390	15	4930	121.603	1.589	0.196	XY	J1c4	I2a1a	Neolithic			Pedigree 2
LAN006	CGG106000	Sweden	Landbogården	58.1775	13.4344	Bone	UCIAMS-278093	4380	15	4924	68.645	1.183	0.144	XY	H	I2a1a	Neolithic			(Pedigree 2)
LAN007	CGG105985	Sweden	Landbogården	58.1775	13.4344	Bone					150.477	6.354	0.767	XY	H	I2a1a	Neolithic	C2.2.2
LAN008	CGG105993	Sweden	Landbogården	58.1775	13.4344	Bone					104.809	3.611	0.006	XX	X2b+226		Neolithic	C2.2.2
LAN009	CGG105996	Sweden	Landbogården	58.1775	13.4344	Bone					15.195	0.248	0	XX	J1c4		Neolithic	C2.2.3
LAN010	CGG105999	Sweden	Landbogården	58.1775	13.4344	Tooth	AAR-9993	4305	65	4888	2.825	0.02	0	XX	J1c8		Neolithic
NAS001	CGG106003	Sweden	Nästegården	58.1544	13.5222	Tooth	UCIAMS-275225|UBA-47857	3500|3476	15|28	3763	74.586	0.105	0.012	XY	U5b2c1	I1	Steppe2	C1.1.4
NAS002	CGG106004	Sweden	Nästegården	58.1544	13.5222	Tooth	UBA-47858	3639	29	3951	14.503	0.115	0.014	XY	J1c5b	I1a1b	Steppe2	C1.1.4
NAS003	CGG106005	Sweden	Nästegården	58.1544	13.5222	Bone	UBA-47859	3683	30	4028	76.49	1.434	0.002	XX	U4c1a		Steppe2	C1.1.4
NAS004	CGG106006	Sweden	Nästegården	58.1544	13.5222	Bone	UBA-47860	3403	33	3640	84.692	0.949	0.001	XX	U5b2a5		Steppe2	C1.1.4
NAS005	CGG106008	Sweden	Nästegården	58.1544	13.5222	Tooth	UBA-47862	3431	31	3679	7.293	0.023	0.003	XY	H+152	I1	Steppe2
ROS001	ros001b1	Sweden	Rössberga	58.2296	13.6059	Tooth	Beta-446188	4430	30	5021	7.03	0.012	0.002	XY	X2b+226		Neolithic
ROS002	ros002b1	Sweden	Rössberga	58.2296	13.6059	Tooth	Beta-446189	4470	30	5165	12.294	0.023	0.003	XY	X2b+226	IJ	Neolithic
ROS003	ros003b1	Sweden	Rössberga	58.2296	13.6059	Tooth	Beta-423311	4440	30	5045	26.063	0.381	0.001	XX	K1b1a1		Neolithic	C2.2.2
ROS004	ros004b1	Sweden	Rössberga	58.2296	13.6059	Tooth	Beta-423312	4410	30	4980	51.81	0.116	0.018	XY	R2'JT	I2a1a	Neolithic	C2.2.2
ROS005	ros005b1	Sweden	Rössberga	58.2296	13.6059	Tooth	Beta-423313	4390	30	4944	91.159	0.782	0.11	XY	J1c5	I2a1a	Neolithic	C2.2.2
ROS007	ros007b1	Sweden	Rössberga	58.2296	13.6059	Tooth	Beta-446191	4430	30	5021	30.812	0.032	0.005	XY	H6	IJ	Neolithic
ROS008	ros008b1	Sweden	Rössberga	58.2296	13.6059	Tooth	Beta-446192	4390	30	4944	7.524	0.015	0	XX	H24		Neolithic
ROS014	ros014b1	Sweden	Rössberga	58.2296	13.6059	Tooth	Ua-66072	4419	29	5000	12.817	0.053	0	XX	T2b		Neolithic			Pedigree 4
ROS016	ros016b1	Sweden	Rössberga	58.2296	13.6059	Tooth	UBA-36305	4341	35	4911	86.283	2.462	0.005	XX	K1e		Neolithic	C2.2.2
ROS018	ros018b1	Sweden	Rössberga	58.2296	13.6059	Tooth	UBA-36306	4477	35	5159	172.874	1.057	0.003	XX	U5b3		Neolithic	C2.2.4		Pedigree 3
ROS021	ros021b1	Sweden	Rössberga	58.2296	13.6059	Tooth	UBA-36307	4487	34	5163	58.634	0.275	0.001	XX	U5b3		Neolithic	C2.2.4		Pedigree 3
ROS023	ros023b1	Sweden	Rössberga	58.2296	13.6059	Tooth	Ua-66073	4451	29	5115	78.308	0.307	0.001	XX	K1e		Neolithic	C2.2.4
ROS024	ros024b1	Sweden	Rössberga	58.2296	13.6059	Tooth	UBA-36308	4426	41	5023	10.852	0.242	0.031	XY	U5b3	I2a1a	Neolithic	C2.2.4		Pedigree 4
ROS025	ros025b1	Sweden	Rössberga	58.2296	13.6059	Tooth	Ua-66074	4459	30	5133	11.104	0.116	0.015	XY	K1e	I2a1a	Neolithic	C2.2.4
ROS026	ros026b1	Sweden	Rössberga	58.2296	13.6059	Tooth	UBA-36309	4205	45	4730	129.051	1.929	0.257	XY	U5a2d	I2a1a	Neolithic	C2.2.4
ROS027	ros027b1	Sweden	Rössberga	58.2296	13.6059	Tooth	UBA-36310	4153	33	4697	26.525	0.56	0.001	XX	K1e1		Admixed_neolithic_hg	C2.2.1
ROS029	ros029b1	Sweden	Rössberga	58.2296	13.6059	Tooth	UBA-36311	4537	35	5160	55.796	0.21	0.028	XY	X2b+226	I2a1a	Neolithic	C2.2.4	TRUE
ROS030	ros030b1	Sweden	Rössberga	58.2296	13.6059						5.307	0.073	0	XX	H		Neolithic			(Pedigree 4)
ROS032	ros032b1	Sweden	Rössberga	58.2296	13.6059						2.959	0.052	0.006	XY	H5	I2a1a	Neolithic
ROS033	ros033b1	Sweden	Rössberga	58.2296	13.6059	Tooth	UBA-36312	4476	47	5139	15.209	0.291	0.001	XX	K1a+195		Neolithic	C2.2.4
ROS036	ros036b1	Sweden	Rössberga	58.2296	13.6059	Tooth	UBA-36313	4461	41	5126	1.11	0.023	0	XX	T2b		Neolithic
ROS038	ros038b1	Sweden	Rössberga	58.2296	13.6059	Tooth	UBA-36314	4468	35	5145	4.065	0.067	0.009	XY	X2b+226	I2a1a	Neolithic
ROS039	ros039b1	Sweden	Rössberga	58.2296	13.6059	Tooth	UBA-36812	4541	31	5159	3.977	0.073	0.01	XY	U5b3	I2a1a	Neolithic			Pedigree 3
	CGG105976	Sweden	Hjelmars rör	58.1697	13.578	Teeth					0.241	0.001	0	consistent with XY but not XX			no_data
	CGG105978	Sweden	Hjelmars rör	58.1697	13.578	Tooth					1.256	0.001	0	consistent with XY but not XX	H2a2		no_data		TRUE
	CGG105983	Sweden	Hjelmars rör	58.1697	13.578	Teeth					0.634	0.004	0	consistent with XY but not XX			no_data
	CGG105987	Sweden	Landbogården	58.1775	13.4344	Tooth					0.344	0	0	consistent with XY but not XX			no_data
	CGG105992	Sweden	Landbogården	58.1775	13.4344	Teeth					0.276	0	0	consistent with XX			no_data
	CGG105998	Sweden	Landbogården	58.1775	13.4344	Bone					0.064	0	0	consistent with XY but not XX			no_data
	CGG106001	Sweden	Landbogården	58.1775	13.4344	Teeth	AAR-9994	4375	43	4941	1.901	0.008	0.001	consistent with XY but not XX	H2a		no_data		TRUE
	CGG106007	Sweden	Nästegården	58.1544	13.5222	Tooth	UBA-47861	3466	28	3744	1.333	0.001	0	Not Assigned	HV0		no_data
	gok008	Sweden	Frälsegården	58.1644	13.4547	Bone					0.034	0	0	consistent with XX but not XY			no_data
	gok009	Sweden	Frälsegården	58.1644	13.4547	Bone					0.014	0	0	consistent with XX			no_data
	gok020b1, gok020b2	Sweden	Frälsegården	58.1644	13.4547	Tooth					3.455	0.008	0.001	XY	T		no_data
	ros012b1	Sweden	Rössberga	58.2296	13.6059	Tooth	Beta-446195	4190	30	4727	8.634	0.009	0	XX	X2b		no_data

## Sheet: Table S2. Seq stats sample
sampleId	individ	museumId	context	ID	BoneID	ToothID	osteoAgeClass	osteoAge	osteoSex	country	site	latitude	longitude	sampleMaterial	sampleDescription	mitoCov	autoCov	chrYCov	sex	mitoHg
CGG018091	FRA042	VGM 1M16-107047	NEO259, gok23	120033	3644	318	adult	17-25	nd	Sweden	Frälsegården	58.1644	13.4547	Tooth	PM4 sin mand	13.613	0.051	0.005	XY	K2a
CGG024035	AVL001	NM A 37692-701, reol 03:17	NEO961, Ind I, tand 05-				Inf I	c. 4.5	nd	Denmark	Avlebjerg, Strøby	55.3833	12.282	Tooth	dpm2 dxt mand	122.294	0.139	0	XX	K1b1a1
CGG100044	FRA029	VGM 1M16-107047		133049	5990	253	adult	25-35	nd	Sweden	Frälsegården	58.1644	13.4547	Tooth	M1 dxt max	55.59	0.515	0.001	XX	T2b3+151
CGG100045	FRA301	VGM 1M16-107047	x99y112	F79	nd	696	adult	35-45	nd	Sweden	Frälsegården	58.1644	13.4547	Tooth	M1 dxt max	47.415	0.893	0.107	XY	T2b5
CGG100046	FRA106	VGM 1M16-107047	x98y108,5	F131	nd	799	adult	25-35	nd	Sweden	Frälsegården	58.1644	13.4547	Tooth	M1 dxt max	18.405	0.23	0.026	XY	H
CGG100047	FRA029	VGM 1M16-107047		122326	nd	463	adult	33-45	nd	Sweden	Frälsegården	58.1644	13.4547	Tooth	M1 dxt max	45.267	0.516	0.001	XX	T2b3+151
CGG100048	FRA028	VGM 1M16-107047		129247	5580	278	adult	25-35	nd	Sweden	Frälsegården	58.1644	13.4547	Tooth	M1 dxt max	81.384	0.646	0.001	XX	H1bt
CGG100049	FRA302	VGM 1M16-107047		nd	10014	861	adult	25-35	nd	Sweden	Frälsegården	58.1644	13.4547	Tooth	M1 dxt max	2.034	0.015	0	XX	J1b1a1
CGG100050	FRA103	VGM 1M16-107047		102190	76	171	adult		nd	Sweden	Frälsegården	58.1644	13.4547	Tooth	M1 dxt max	6.09	0.138	0	XX	U5a1
CGG100051	FRA030	VGM 1M16-107047		118476	2659	270	juv	11.5	nd	Sweden	Frälsegården	58.1644	13.4547	Tooth	M1 dxt max	127.632	0.834	0.094	XY	U5b3
CGG100052	FRA201	VGM 1M16-107047	x100 y112	F48	nd	706	adult	25-35	nd	Sweden	Frälsegården	58.1644	13.4547	Tooth	M1 dxt max	212.431	0.654	0.001	XX	K1a1b2b
CGG100053	FRA005	VGM 1M16-107047		106190	nd	510	juv	14-20	nd	Sweden	Frälsegården	58.1644	13.4547	Tooth	M1 dxt max	513.499	8.07	0.927	XY	T2b
CGG100054	FRA012	VGM 1M16-107047	x102 y114	F19	nd	788	juv	17-25	nd	Sweden	Frälsegården	58.1644	13.4547	Tooth	M1 dxt max	117.846	0.738	0.092	XY	J2b1a
CGG100055	FRA042	VGM 1M16-107047	x101 y111	F5	nd	741	adult	25-35	nd	Sweden	Frälsegården	58.1644	13.4547	Tooth	M1 dxt max	82.69	0.218	0.027	XY	K2
CGG100056	FRA202	VGM 1M16-107047		119140	3021	323	adult		nd	Sweden	Frälsegården	58.1644	13.4547	Tooth	M1 dxt max	437.705	6.714	0.882	XY	I2
CGG100057	FRA107	VGM 1M16-107047	x100 y112	F48	nd	705	adult	25-35	nd	Sweden	Frälsegården	58.1644	13.4547	Tooth	M1 dxt max	185.606	2.858	0.005	XX	U5a2d
CGG100060	FRA041	VGM 1M16-107047	Gok30	126156	4880	348	juv	15	nd	Sweden	Frälsegården	58.1644	13.4547	Tooth	M2 sin mand	156.606	1.065	0.001	XX	K2
CGG100061	FRA012	VGM 1M16-107047	x102 y114,5	F3	nd	785	juv	17-25	nd	Sweden	Frälsegården	58.1644	13.4547	Tooth	M1 dxt max	60.718	0.167	0.019	XY	J2b1a
CGG100062	FRA004	VGM 1M16-107047	loose find	999999	nd	821	juv	(13-14)	nd	Sweden	Frälsegården	58.1644	13.4547	Tooth	M1 dxt max	184.019	5.775	0.726	XY	J1c8a
CGG100063	FRA020	VGM 1M16-107047		119121	3004	313	juv	12-13	nd	Sweden	Frälsegården	58.1644	13.4547	Tooth	M1 dxt max	158.311	4.048	0.467	XY	T2b
CGG100064	FRA105	VGM 1M16-107047	S profil ruta 3	nd	nd	828	adult	25-35	nd	Sweden	Frälsegården	58.1644	13.4547	Tooth	M1 dxt max	6.092	0.039	0	XX	H24
CGG100065	FRA108	VGM 1M16-107047		111243	1187	504	adult		nd	Sweden	Frälsegården	58.1644	13.4547	Tooth	M1 dxt max	142.37	1.397	0.003	XX	K1a1a2
CGG100066	FRA202	VGM 1M16-107047		118114	nd	188	adult	35-45	M	Sweden	Frälsegården	58.1644	13.4547	Tooth	M1 sin mand	7.005	0.044	0.006	XY	I2
CGG100067	FRA013	VGM 1M16-107047		140706	8100	165	Inf II	8	nd	Sweden	Frälsegården	58.1644	13.4547	Tooth	M1 sin	74.121	0.073	0.009	XY	J1c5
CGG100068	FRA102	VGM 1M16-107047	23B	20025	nd	810	adult		F	Sweden	Frälsegården	58.1644	13.4547	Tooth	M1 sin mand	32.802	0.04	0	XX	HV0a
CGG100069	FRA030	VGM 1M16-107047		121240	3860	497	juv	11.5	nd	Sweden	Frälsegården	58.1644	13.4547	Tooth	dpm4 sin	30.793	0.041	0.005	XY	U5b3
CGG100070	FRA038	VGM 1M16-107047		132390	5874	200	adult			Sweden	Frälsegården	58.1644	13.4547	Tooth	M1 sin mand	15.056	0.026	0.003	XY	J1c3g
CGG100071	FRA030	VGM 1M16-107047		126212	4832	263	subadult		nd	Sweden	Frälsegården	58.1644	13.4547	Tooth	dpm4 dxt	27.151	0.042	0.005	XY	U5b3
CGG100072	FRA032	VGM 1M16-107047	loose find	nd	9930		subadult		nd	Sweden	Frälsegården	58.1644	13.4547	Bone	Petrous sin	16.581	0.454	0.052	XY	T2b3+151
CGG100073	FRA031	VGM 1M16-107047		108344	1272		subadult		nd	Sweden	Frälsegården	58.1644	13.4547	Bone	Petrous sin	25.437	0.287	0	XX	U5b3
CGG100161	FRA023	VGM 1M16-107047		115528	8487	22	adult	20-40	F	Sweden	Frälsegården	58.1644	13.4547	Tooth	M1 sin max	30.178	0.179	0	XX	U2e1
CGG100162	FRA023	VGM 1M16-107047		115528	8487	21	adult	20-40	F	Sweden	Frälsegården	58.1644	13.4547	Tooth	M2 sin max	24.694	0.161	0	XX	U2e1c
CGG100163	FRA023	VGM 1M16-107047		115528	8487		adult	20-40	F	Sweden	Frälsegården	58.1644	13.4547	Bone	Petrous	43.225	0.619	0.001	XX	U2e1
CGG100164	FRA105	VGM 1M16-107047		130273	8250		adult	20-40	F	Sweden	Frälsegården	58.1644	13.4547	Bone	Petrous	15.843	0.218	0	XX	H24
CGG100166	FRA021	VGM 1M16-107047	gok 003	121000	8382		mat	40-60	M	Sweden	Frälsegården	58.1644	13.4547	Bone	Petrous	11.522	0.161	0.019	XY	T2b
CGG100168	FRA030	VGM 1M16-107047		119599	9839	38	juv	11.5	nd	Sweden	Frälsegården	58.1644	13.4547	Tooth	M1 sin max	9.921	0.08	0.009	XY	U5b3
CGG100169	FRA025	VGM 1M16-107047		119599	3216	35	mat	40-60	M	Sweden	Frälsegården	58.1644	13.4547	Tooth	PM4 dxt max	49.996	0.638	0.08	XY	U2e1
CGG100171	FRA025	VGM 1M16-107047		119599	3216		mat	40-60	M	Sweden	Frälsegården	58.1644	13.4547	Bone	Petrous dxt	24.454	0.622	0.076	XY	U2e1
CGG100172	FRA033	VGM 1M16-107047	gok13	115110	2066		adult	20-40	M?	Sweden	Frälsegården	58.1644	13.4547	Bone	Petrous dxt	47.046	0.558	0.069	XY	T2b3+151
CGG100173	FRA014	VGM 1M16-107047	S profil Ruta 3	nd	9488		adult		nd	Sweden	Frälsegården	58.1644	13.4547	Bone	Petrous sin	42.556	0.422	0.053	XY	N1a1a1a3
CGG100174	FRA013	VGM 1M16-107047		108495	1531	334	subadult		nd	Sweden	Frälsegården	58.1644	13.4547	Tooth	dpm3 dxt max	363.913	2.436	0.278	XY	J1c5
CGG100177	FRA034	VGM 1M16-107047	x99y111	F36	9167		adult		nd	Sweden	Frälsegården	58.1644	13.4547	Bone	Petrous dxt	66.029	0.846	0.106	XY	T2b3+151
CGG100178	FRA037	VGM 1M16-107047		138884	7675	223	subadult		nd	Sweden	Frälsegården	58.1644	13.4547	Tooth	dpm3 dxt max	38.98	0.123	0.015	XY	H3
CGG100180	FRA022	VGM 1M16-107047		118000	2806		sen	60+	M	Sweden	Frälsegården	58.1644	13.4547	Bone	Petrous sin	43.205	0.887	0.103	XY	U8b1b1
CGG100181	FRA022	VGM 1M16-107047		118000	2806	23	sen	60+	M	Sweden	Frälsegården	58.1644	13.4547	Tooth	I2 sin max	27.382	0.045	0.005	XY	U8b1b1
CGG100182	FRA009	VGM 1M16-107047		117046	2488		inf		nd	Sweden	Frälsegården	58.1644	13.4547	Bone	Petrous sin	52.077	0.745	0.088	XY	H1c
CGG100183	FRA007	VGM 1M16-107047		124273	4570	895	adult	25-35		Sweden	Frälsegården	58.1644	13.4547	Tooth	PM sin max	12.402	0.025	0	XX	K1e
CGG100186	FRA007	VGM 1M16-107047		124273	4570		adult	25-35		Sweden	Frälsegården	58.1644	13.4547	Bone	Petrous sin	34.177	0.925	0.001	XX	K1e
CGG100187	FRA105	VGM 1M16-107047		130273	8251		adult	20-40	F	Sweden	Frälsegården	58.1644	13.4547	Bone	Petrous dxt	92.077	2.237	0.003	XX	H24
CGG100188	FRA105	VGM 1M16-107047		130273	5346	44	adult	20-40	F	Sweden	Frälsegården	58.1644	13.4547	Tooth	M2 dxt max	1.772	0.012	0	XX	H2a
CGG100189	FRA105	VGM 1M16-107047		130273	5346	43	adult	20-40	F	Sweden	Frälsegården	58.1644	13.4547	Tooth	PM max	1.869	0.005	0	XX	H2a
CGG100190	FRA026	VGM 1M16-107047	x100y112	F87	nd	749	subadult	4.5-5.5	nd	Sweden	Frälsegården	58.1644	13.4547	Tooth	dpm3 dxt max	26.4	0.125	0.015	XY	U2e1
CGG100193	FRA030	VGM 1M16-107047		118352	2618		subadult		nd	Sweden	Frälsegården	58.1644	13.4547	Bone	Petrous dxt	48.806	0.894	0.107	XY	U5b3
CGG100194	FRA039	VGM 1M16-107047		126260	4851		adult		nd	Sweden	Frälsegården	58.1644	13.4547	Bone	Petrous sin	35.193	0.793	0.09	XY	H5
CGG100195	FRA104	VGM 1M16-107047		nd	10011	856		35-45	nd	Sweden	Frälsegården	58.1644	13.4547	Tooth	PM1 dxt max	21.066	0.195	0.023	XY	K1a1a2
CGG100198	FRA002	VGM 1M16-107047		110716	1109	112	adult	25-35	nd	Sweden	Frälsegården	58.1644	13.4547	Tooth	M1 sin mand	28.754	0.693	0.081	XY	U2e1
CGG100203	FRA021	VGM 1M16-107047		121000	8382	25	mat	40-60	M	Sweden	Frälsegården	58.1644	13.4547	Tooth	PM4 dxt max	44.213	0.639	0.076	XY	T2b
CGG100206	FRA024	VGM 1M16-107047		121343	3893	72	adult		nd	Sweden	Frälsegården	58.1644	13.4547	Tooth	M1 dxt max	40.683	0.095	0.011	XY	U5b2b
CGG100209	FRA024	VGM 1M16-107047		121343	3893	76	adult		nd	Sweden	Frälsegården	58.1644	13.4547	Tooth	M3 sin max	18.121	0.036	0.004	XY	U5b2b
CGG105919	FIR001	VGM 1M16-107079	F27, in mound	1656			adult		M	Sweden	Firse Sten	58.15305	13.56865	Tooth	M2	106.801	1.506	0.184	XY	J1c5
CGG105976		SHM35151	in chamber	F1010			adult			Sweden	Hjelmars rör	58.1697	13.578	Tooth	M2-C	0.241	0.001	0	consistent with XY but not XX
CGG105977	HJE001	SHM35151	in chamber	F1013			adult			Sweden	Hjelmars rör	58.1697	13.578	Tooth	M2-P4	3.974	0.011	0.001	XY	T2b3+151
CGG105978		SHM35151	in chamber	F1105			subadult	2023-11-09		Sweden	Hjelmars rör	58.1697	13.578	Tooth	M1 dxt mand	1.256	0.001	0	consistent with XY but not XX	H2a2
CGG105979	HJE002	SHM35151	in chamber	F1109			adult			Sweden	Hjelmars rör	58.1697	13.578	Tooth	M1 dxt mand	5.637	0.025	0.003	XY	W5a
CGG105981	HJE003	SHM35151	in chamber	F1018			adult	25-35		Sweden	Hjelmars rör	58.1697	13.578	Tooth	M1-M3	30.417	0.137	0.016	XY	H1bt
CGG105982	HJE004	SHM35151	in chamber	F1114			adult			Sweden	Hjelmars rör	58.1697	13.578	Tooth	M1 dxt mand	8.571	0.015	0.002	Not Assigned	HV16
CGG105983		SHM35151	in chamber	F1012			adult	35-45		Sweden	Hjelmars rör	58.1697	13.578	Tooth	M3-C	0.634	0.004	0	consistent with XY but not XX
CGG105984	LAN003	SHM32201, box 8212	Square 9 layer 5-6				adult	25-35		Sweden	Landbogården	58.1775	13.4344	Tooth	M1 mand dxt	20.3	0.169	0	XX	J1c3g
CGG105985	LAN007	SHM32201, box 8212	Square 13 layer 5-6				unknown			Sweden	Landbogården	58.1775	13.4344	Bone	Petrous sin	150.477	6.354	0.767	XY	H
CGG105986	LAN004	SHM32201, box 8212	Square 9 layer 5-6				unknown			Sweden	Landbogården	58.1775	13.4344	Bone	Petrous dxt	81.079	1.941	0.234	XY	J1c4
CGG105987		SHM32201, box 8212	Square 9 layer 5-6				subadult	4.5		Sweden	Landbogården	58.1775	13.4344	Tooth	mand+dpm4	0.344	0	0	consistent with XY but not XX
CGG105989		SHM32201, box 8212	In passage				unknown		nd	Sweden	Landbogården	58.1775	13.4344	Bone	Petrous sin	281.753	9.396	1.125	XY	H6a1a2a
CGG105990	LAN004	SHM32201, box 8213	Square 8 layer 6				adult		F	Sweden	Landbogården	58.1775	13.4344	Bone	Petrous sin	110.843	1.579	0.192	XY	J1c4
CGG105991	LAN001	SHM32201, box 8213	Ind E				adult	35-45	F	Sweden	Landbogården	58.1775	13.4344	Tooth	M2 mand sin	54.412	0.323	0.001	XX	J1c3g
CGG105992		SHM32201, box 8214	nd				juv	15-18	F?	Sweden	Landbogården	58.1775	13.4344	Tooth	mand+M1-M2 sin	0.276	0	0	consistent with XX
CGG105993	LAN008	SHM32201, box 8214	NA				adult		nd	Sweden	Landbogården	58.1775	13.4344	Bone	Petrous dxt	104.809	3.611	0.006	XX	X2b+226
CGG105994	LAN005	SHM32201, box 8214	NA				unknown		nd	Sweden	Landbogården	58.1775	13.4344	Bone	Petrous dxt	121.603	1.589	0.196	XY	J1c4
CGG105996	LAN009	SHM32201, box 8399	Ind D?				adult		M?	Sweden	Landbogården	58.1775	13.4344	Bone	Petrous sin	15.195	0.248	0	XX	J1c4
CGG105997	LAN002	SHM32201, box 8399	Ind C?				adult		F?	Sweden	Landbogården	58.1775	13.4344	Bone	Petrous dxt	3.252	0.077	0.009	XY	J1c8a
CGG105998		SHM32201, box 8399	Ind F2				adult		M	Sweden	Landbogården	58.1775	13.4344	Bone	Petrous dxt	0.064	0	0	consistent with XY but not XX
CGG105999	LAN010	SHM32201, box 8399	Ind C				adult	17-25	F	Sweden	Landbogården	58.1775	13.4344	Tooth	M2 mand sin	2.825	0.02	0	XX	J1c8
CGG106000	LAN006	SHM32201, box 8399	Ind F1				subadult		nd	Sweden	Landbogården	58.1775	13.4344	Bone	Petrous sin	68.645	1.183	0.144	XY	H
CGG106001		SHM32201	Ind D				adult	25-35	M	Sweden	Landbogården	58.1775	13.4344	Tooth	mand M2-M3 sin	1.901	0.008	0.001	consistent with XY but not XX	H2a
CGG106002	LAN002	SHM32201, box 8212	Ind C?				adult		F?	Sweden	Landbogården	58.1775	13.4344	Bone	Petrous sin	3.734	0.082	0.01	XY	J1c8a
CGG106003	NAS001	SHM 20899, box 11260, bag 20	outside chamber				adult	ca 20	nd	Sweden	Nästegården	58.1544	13.5222	Tooth	M2 dxt mand	74.586	0.105	0.012	XY	U5b2c1
CGG106004	NAS002	SHM 20899, box 11260, bag 20	outside chamber				adult	>30	nd	Sweden	Nästegården	58.1544	13.5222	Tooth	M2 dxt mand	14.503	0.115	0.014	XY	J1c5b
CGG106005	NAS003	SHM 20899, box 11260, bag 20	outside chamber				adult		nd	Sweden	Nästegården	58.1544	13.5222	Bone	Petrous sin	76.49	1.434	0.002	XX	U4c1a
CGG106006	NAS004	SHM 20899, box 11260, bag 20	outside chamber				adult		nd	Sweden	Nästegården	58.1544	13.5222	Bone	Petrous sin	84.692	0.949	0.001	XX	U5b2a5
CGG106007		SHM 20899, box 11260, bag 20	outside chamber				Inf I	ca 2	nd	Sweden	Nästegården	58.1544	13.5222	Tooth	dpm4 max	1.333	0.001	0	Not Assigned	HV0
CGG106008	NAS005	SHM 20899, box 11260, bag 20	outside chamber				Inf I	ca 5	nd	Sweden	Nästegården	58.1544	13.5222	Tooth	dpm4 mand	7.293	0.023	0.003	XY	H+152
CGG106026	HJE005	SHM35151	in chamber	F307			adult		nd	Sweden	Hjelmars rör	58.1697	13.578	Bone	Petrous sin	20.545	0.31	0	XX	T2b
CGG106027	HJE006	SHM35151	in chamber	F187			adult		nd	Sweden	Hjelmars rör	58.1697	13.578	Bone	Petrous sin	41.014	0.673	0.001	XX	HV0a
CGG106029	HJE007	SHM35151	in chamber	F63			adult		nd	Sweden	Hjelmars rör	58.1697	13.578	Bone	Petrous sin	14.961	0.221	0	XX	J1c
CGG106030	HJE008	SHM35151	in chamber	F535			adult		nd	Sweden	Hjelmars rör	58.1697	13.578	Bone	Petrous sin	6.848	0.085	0.003	Not Assigned	U5
CGG106031	HJE009	SHM35151	in chamber	F533			adult		nd	Sweden	Hjelmars rör	58.1697	13.578	Bone	Petrous sin	8.054	0.103	0.012	XY	H1c
CGG106033	HJE010	SHM35151	in chamber	F748			adult		nd	Sweden	Hjelmars rör	58.1697	13.578	Bone	Petrous sin	34.4	0.889	0.099	XY	K1a+195
CGG106034	HJE011	SHM35151	in chamber	F536			adult		nd	Sweden	Hjelmars rör	58.1697	13.578	Bone	Petrous sin	48.846	0.892	0.102	XY	HV
CGG106036	HJE012	SHM35151	in chamber	F60			adult		nd	Sweden	Hjelmars rör	58.1697	13.578	Bone	Petrous sin	68.621	1.003	0.118	XY	H1bt
CGG106037	HJE013	SHM35151	in chamber	F59			adult		nd	Sweden	Hjelmars rör	58.1697	13.578	Bone	Petrous sin	70.619	1.336	0.154	XY	T2b3+151
CGG106039	HJE014	SHM35151	in chamber	F343			adult		nd	Sweden	Hjelmars rör	58.1697	13.578	Bone	Petrous sin	8.102	0.096	0.01	Not Assigned	T2b
CGG106202	HUN001	SHM 7532:107, 97	in chamber				sen	70	M	Sweden	Hunnebostrand	58.4384	11.3007	Tooth	M1 dxt mand	64.151	0.724	0.001	XX	N1a1a1a2
CGG106204	HUN002	SHM 7532:107b, 95	in chamber				adult		nd	Sweden	Hunnebostrand	58.4384	11.3007	Tooth	M2 sin max	203.667	3.4	0.417	XY	H
CGG106211	HOL001	VGM 1M16-107140	2F6293	6293			adult	20-30	nd	Sweden	Holma	58.1498	13.6392	Tooth	M1	3.055	0.011	0	XX	H5k
CGG106212	FRA043	VGM 1M16-107047	ind B	119550	3144	nd	adult	30-40	F	Sweden	Frälsegården	58.1644	13.4547	Tooth	M1 sin max	34.158	0.112	0.001	XX	K2
CGG106213	FRA025	VGM 1M16-107047	F117421, Gok 1	117421	2557		mat	40-60	M	Sweden	Frälsegården	58.1644	13.4547	Tooth	M2 mand	47.752	0.917	0.11	XY	U2e1
CGG106214	FRA039	VGM 1M16-107047	F127111, Gok 6	127111	5050		adult	17-25	M?	Sweden	Frälsegården	58.1644	13.4547	Tooth	M1 mand	28.123	0.186	0.022	XY	H
CGG107291	FRA011	VGM 1M16-107047	Fits with Gok26/119811	119245	3219	222	adult	35-45	M	Sweden	Frälsegården	58.1644	13.4547	Tooth	M3 dxt mand	55.512	0.585	0.07	XY	T2b
gok002	Gok2	VGM 1M16-107047	Ind A	118449	2655		adult	30-34	F	Sweden	Frälsegården	58.1644	13.4547	Tooth	vä mand m M1+M2	53.138	0.921	0.003	XX	H1c
gok002b3	Gok2	VGM 1M16-107047	Ind A	118449	2655		adult	30-34	F	Sweden	Frälsegården	58.1644	13.4547	Tooth	tooth	2.675	0.026	0	XX	H1c
gok004	Gok4	VGM 1M16-107047	Ind JQ	122402	4238		adult	20	F?	Sweden	Frälsegården	58.1644	13.4547	Tooth	2 PM mand	3.229	0.028	0.003	XY	H2a
gok004b3	Gok4	VGM 1M16-107047	FRG117,Ind JQ	122402	4238	53	adult	20	F?	Sweden	Frälsegården	58.1644	13.4547	Tooth	M2 dxt mand	0.128	0	0	consistent with XX but not XY
gok005	FRA007	VGM 1M16-107047		124273	4570		adult		nd	Sweden	Frälsegården	58.1644	13.4547	Tooth	max frag m 2 tänder	14.721	0.015	0	XX	K1e
gok007	FRA105	VGM 1M16-107047		130273	5346		adult	20-40	F	Sweden	Frälsegården	58.1644	13.4547	Tooth	max frag m 2 tänder	18.568	0.009	0	XX	H24
gok008		VGM 1M16-107047	FRG08, Ind G	130443	5478		adult		nd	Sweden	Frälsegården	58.1644	13.4547	Bone	femur	0.034	0	0	consistent with XX but not XY
gok009		VGM 1M16-107047	FRG10, Ind Y	129156	5555		adult		nd	Sweden	Frälsegården	58.1644	13.4547	Bone	femur	0.014	0	0	consistent with XX
gok010	FRA043	VGM 1M16-107047	Ind B	138746	7981		adult	30-40	F	Sweden	Frälsegården	58.1644	13.4547	Bone	femur	0.015	0	0	consistent with XX
gok010b2	FRA043	VGM 1M16-107047	FRG121, Ind B	121237	4203		adult	30-40	F	Sweden	Frälsegården	58.1644	13.4547	Tooth	M1 sin mand	0.128	0.001	0	XX
gok010b3	FRA043	VGM 1M16-107047	FRG123, Ind B	121237	4203		adult	30-40	F	Sweden	Frälsegården	58.1644	13.4547	Tooth	M1 dxt mand	15.74	0.249	0.001	XX	K2
gok012b1	FRA016	VGM 1M16-107047	Ind JD	122448	4247		inf I	6	nd	Sweden	Frälsegården	58.1644	13.4547	Tooth	tooth	4.683	0.009	0.001	consistent with XY but not XX	H1c
gok012b2	FRA016	VGM 1M16-107047	FRG22, Ind JD	122448	4247		inf I	6	nd	Sweden	Frälsegården	58.1644	13.4547	Tooth	dpm4	2.68	0.004	0	consistent with XY but not XX	H1c
gok013b1	FRA033	VGM 1M16-107047	FRG16, Ind JB	119029	3184	67	adult	17-25	M	Sweden	Frälsegården	58.1644	13.4547	Tooth	M1 sin mand	1.087	0.007	0.001	XY	T2b
gok013b2	FRA033	VGM 1M16-107047	Ind JB	119029	3184		adult	17-25	M	Sweden	Frälsegården	58.1644	13.4547	Tooth	tooth	1.033	0.01	0.001	XY	T2g2a
gok014b1	FRA006	VGM 1M16-107047	Ind JT	F10	9361		adult	17-25	F	Sweden	Frälsegården	58.1644	13.4547	Tooth	tooth	8.106	0.076	0	XX	T2b
gok015b1	FRA101	VGM 1M16-107047	Ind JU	129378	3219	142?	adult	25-35	F	Sweden	Frälsegården	58.1644	13.4547	Tooth	tooth	22.681	0.165	0	XX	X2b+226
gok016b1	FRA040	VGM 1M16-107047	Ind JF	120180	3671		adult	17-25	M	Sweden	Frälsegården	58.1644	13.4547	Tooth	tooth	9.088	0.052	0.007	XY	H5
gok016b2	FRA040	VGM 1M16-107047	FRG19,F5454, Ind JF	120180	3671	88	adult	17-25	M	Sweden	Frälsegården	58.1644	13.4547	Tooth	M2 sin mand	4.702	0.057	0.008	XY	H5
gok017b1	FRA015	VGM 1M16-107047	FRG29, Ind JA	133342	6222	178	adult	17-25	F	Sweden	Frälsegården	58.1644	13.4547	Tooth	M1 sin mand	1.62	0.014	0.002	XY	N1a1a1
gok017b2	FRA015	VGM 1M16-107047	Ind JA	133342	6222	180	adult	17-25	F	Sweden	Frälsegården	58.1644	13.4547	Tooth	M3 dxt mand	40.14	0.17	0.024	XY	N1a1a1a3
gok018b1	FRA022	VGM 1M16-107047	FRG23, Ind JC	123043	4407	122	adult	35-45	M	Sweden	Frälsegården	58.1644	13.4547	Tooth	M2 dxt mand	131.583	2.586	0.357	XY	U8b1b1
gok019b1	FRA031	VGM 1M16-107047	Ind JS	F98	9854	675	adult	17-25	F	Sweden	Frälsegården	58.1644	13.4547	Tooth	tooth	7.707	0.049	0	XX	U5b3
gok020b1		VGM 1M16-107047	FRG20, Ind JE	121181	4169	149	subadult	18-20	F?	Sweden	Frälsegården	58.1644	13.4547	Tooth	M1 dxt mand	2.334	0.006	0.001	XY	T2b3+151
gok020b2		VGM 1M16-107047	FRG108, Ind JE	121181	4169	148	subadult	18-20	F?	Sweden	Frälsegården	58.1644	13.4547	Tooth	M2 dxt mand	1.122	0.002	0	consistent with XY but not XX	T2
gok021b2	FRA002	VGM 1M16-107047	FRG129, Ind JR	F22	9194	671	adult		nd	Sweden	Frälsegården	58.1644	13.4547	Tooth	M1 dxt mand	90.412	2.221	0.29	XY	U2e1
gok022b1	FRA027	VGM 1M16-107047	FRG13,F5448	110019	1001	107	adult	17-25	M	Sweden	Frälsegården	58.1644	13.4547	Tooth	M2 dxt mand	105.746	2.259	0.296	XY	J1c2
gok023b1	FRA042	VGM 1M16-107047	FRG18,F5453	120033	3644	319	adult	17-25	nd	Sweden	Frälsegården	58.1644	13.4547	Tooth	M1 sin mand	2.273	0.003	0	consistent with XY but not XX	K
gok024b1	FRA003	VGM 1M16-107047	FRG12,F5447	106219	370	193	adult	20	F	Sweden	Frälsegården	58.1644	13.4547	Tooth	M1 sin mand	12.972	0.062	0	XX	X2b4
gok025b1	FRA001	VGM 1M16-107047	FRG14,F5449	111126	1221	1	adult		nd	Sweden	Frälsegården	58.1644	13.4547	Tooth	M1 sin mand	1.008	0.013	0	XX	X2b
gok026b1	FRA011	VGM 1M16-107047	FRG17,F5452	119811	3161	175	adult		nd	Sweden	Frälsegården	58.1644	13.4547	Tooth	M1 sin mand	1.801	0.023	0.003	XY	T2b
gok027b1	FRA013	VGM 1M16-107047	FRG30,F5465	140706	8100	164	Inf II	8	nd	Sweden	Frälsegården	58.1644	13.4547	Tooth	dpm4 sin	21.084	0.033	0.004	XY	J1c
gok028b1	FRA035	VGM 1M16-107047	FRG24,F5459	124293	4720	108	adult	17-25	M	Sweden	Frälsegården	58.1644	13.4547	Tooth	M1 sin mand	6.35	0.06	0.008	XY	T2b3+151
gok029b1	FRA101	VGM 1M16-107047	FRG27,F5462	129378	3219	141	adult	25-35	F	Sweden	Frälsegården	58.1644	13.4547	Tooth	M1 sin mand	3.194	0.037	0	XX	X2b
gok030b1	FRA041	VGM 1M16-107047	FRG25,F5460	126156	4880	347	juv	15	nd	Sweden	Frälsegården	58.1644	13.4547	Tooth	M1 sin mand	0.29	0.001	0	XX
gok031b1	FRA006	VGM 1M16-107047	FRG32,F5467	F10	9361	666	adult	17-25	F	Sweden	Frälsegården	58.1644	13.4547	Tooth	M2 dxt mand	2.417	0.024	0	XX	T2b
gok032b1	FRA031	VGM 1M16-107047	FRG33,F5468	F98	9854	674	adult	17-25	F	Sweden	Frälsegården	58.1644	13.4547	Tooth	M1 sin mand	12.052	0.146	0	XX	U5b3
gok033b1	FRA013	VGM 1M16-107047	FRG34,F5469	F106	9089	694	subadult		nd	Sweden	Frälsegården	58.1644	13.4547	Tooth	dpm4 dxt	34.098	0.083	0.011	XY	J1c5
gok034b1	FRA010	VGM 1M16-107047	FRG35,F5470	F118	9064	676	subadult		nd	Sweden	Frälsegården	58.1644	13.4547	Tooth	dpm4 dxt	5.882	0.026	0	XX	H1c
gok035b1	FRA010	VGM 1M16-107047	FRG36,F5471	F128	nd	784	subadult		nd	Sweden	Frälsegården	58.1644	13.4547	Tooth	dpm4 sin mand	20.508	0.078	0	XX	H1c
gok036b1	FRA102	VGM 1M16-107047	FRG126	20025	20025	811	adult	20-30	F	Sweden	Frälsegården	58.1644	13.4547	Tooth	M2 sin mand	17.267	0.026	0	XX	HV0a
gok036b2	FRA102	VGM 1M16-107047	FRG127	20025	20025	809	adult	20-30	F	Sweden	Frälsegården	58.1644	13.4547	Tooth	M1 dxt mand	0.286	0.001	0	XX
ros001b1	ROS001	SHM 27911, Be1:1	In chamber, Be1				Inf II	7-8	nd	Sweden	Rössberga	58.2296	13.6059	Tooth	nd	7.03	0.012	0.002	XY	X2b+226
ros002b1	ROS002	SHM 27911,Be1:2	In chamber, Be1				Inf I	4-6	nd	Sweden	Rössberga	58.2296	13.6059	Tooth	dpm2 dxt mand	12.294	0.023	0.003	XY	X2b+226
ros003b1	ROS003	SHM 27911, Be1:3	In chamber, Be1				adult	20+	nd	Sweden	Rössberga	58.2296	13.6059	Tooth	M	26.063	0.381	0.001	XX	K1b1a1
ros004b1	ROS004	SHM 27911,Be1:4	In chamber, Be1					n.d.	nd	Sweden	Rössberga	58.2296	13.6059	Tooth	M1 dxt mand	51.81	0.116	0.018	XY	R2'JT
ros005b1	ROS005	SHM 27911, Be1:5	In chamber, Be1				adult	20+	nd	Sweden	Rössberga	58.2296	13.6059	Tooth	M2 dxt mand	91.159	0.782	0.11	XY	J1c5
ros006b1		SHM 27911, Be3:1	In chamber, Be3 1-2				adult	20-35	nd	Sweden	Rössberga	58.2296	13.6059	Tooth	M1 dxt mand	48.048	0.056	0.001	XX	P
ros007b1	ROS007	SHM 27911, Be3:2	In chamber, Be3 1-2				adult	20+	nd	Sweden	Rössberga	58.2296	13.6059	Tooth	M2 dxt mand	30.812	0.032	0.005	XY	H6
ros008b1	ROS008	SHM 27911, Be4:1	In chamber, Be4:1				adult	35+	nd	Sweden	Rössberga	58.2296	13.6059	Tooth	M2 dxt mand	7.524	0.015	0	XX	H24
ros012b1		SHM 27911, Be13:2	In chamber, Be13:1-3				juv/adult	13-24	nd	Sweden	Rössberga	58.2296	13.6059	Tooth	M1 dxt mand	8.634	0.009	0	XX	X2b
ros014b1	ROS014	SHM 27911, G 6-7:1	In passage				Inf II	8-10	nd	Sweden	Rössberga	58.2296	13.6059	Tooth	nd	12.817	0.053	0	XX	T2b
ros016b1	ROS016	SHM 27911, G 6-7:3	In passage				adult	35+	nd	Sweden	Rössberga	58.2296	13.6059	Tooth	PM2 sin mand	86.283	2.462	0.005	XX	K1e
ros018b1	ROS018	SHM 27911, B11:1	In chamber, B11				adult	20-35	nd	Sweden	Rössberga	58.2296	13.6059	Tooth	M1 dxt mand	172.874	1.057	0.003	XX	U5b3
ros021b1	ROS021	SHM 27911, B11.4	In chamber, B11				juv/adult	13-24	nd	Sweden	Rössberga	58.2296	13.6059	Tooth	M1 dxt mand	58.634	0.275	0.001	XX	U5b3
ros023b1	ROS023	SHM 27911, B11:6	In chamber, B11				adult	35+	nd	Sweden	Rössberga	58.2296	13.6059	Tooth	M1 dxt mand	78.308	0.307	0.001	XX	K1e
ros024b1	ROS024	SHM 27911, B11:7	In chamber, B11				adult	35+	nd	Sweden	Rössberga	58.2296	13.6059	Tooth	M1 dxt mand	10.852	0.242	0.031	XY	U5b3
ros025b1	ROS025	SHM 27911, B11:8	In chamber, B11				adult	20-35	nd	Sweden	Rössberga	58.2296	13.6059	Tooth	M1 dxt mand	11.104	0.116	0.015	XY	K1e
ros026b1	ROS026	SHM 27911, B11:9	In chamber, B11				adult	35+	nd	Sweden	Rössberga	58.2296	13.6059	Tooth	M1 dxt mand	129.051	1.929	0.257	XY	U5a2d
ros027b1	ROS027	SHM 27911, B11:10	In chamber, B11				adult	35+	nd	Sweden	Rössberga	58.2296	13.6059	Tooth	M1 sin mand	26.525	0.56	0.001	XX	K1e1
ros029b1	ROS029	SHM 27911, B11:12	In chamber, B11				Inf I	4-5	nd	Sweden	Rössberga	58.2296	13.6059	Tooth	nd	55.796	0.21	0.028	XY	X2b+226
ros030b1	ROS030	SHM 27911, B17:1	In chamber, Be 17						nd	Sweden	Rössberga	58.2296	13.6059	Tooth	M2 dxt mand	5.307	0.073	0	XX	H
ros032b1	ROS032	SHM 27911, B17:3	In chamber, Be 17						nd	Sweden	Rössberga	58.2296	13.6059	Tooth	M1 dxt mand	2.959	0.052	0.006	XY	H5
ros033b1	ROS033	SHM 27911, Be 17:4	In chamber, Be 17				adult	35++	nd	Sweden	Rössberga	58.2296	13.6059	Tooth	M1 dxt mand	15.209	0.291	0.001	XX	K1a+195
ros036b1	ROS036	SHM 27911, Be 17:7	In chamber, Be 17				adult	35++	nd	Sweden	Rössberga	58.2296	13.6059	Tooth	M1 dxt mand	1.11	0.023	0	XX	T2b
ros038b1	ROS038	SHM 27911, K100:1	In passage				adult	35+	nd	Sweden	Rössberga	58.2296	13.6059	Tooth	M1 dxt mand	4.065	0.067	0.009	XY	X2b+226
ros039b1	ROS039	SHM 27911, K102:1	In passage				adult	35+	nd	Sweden	Rössberga	58.2296	13.6059	Tooth	M1 dxt mand	3.977	0.073	0.01	XY	U5b3

## Sheet: Table S3. Seq stats library
indivId	sampleId	libraryId	UDGTreatment	5' C>T misincorporations, pos 1	libraryType	mitoCov	autoCov	chrYCov	chrXCov	sex	mitoHg	mitoQuality	MAP	0.025	0.95	removed?
FRA042	CGG018091	LV7009025886	no treatment	0.14	Single stranded	6.526	0.025	0.002	0.012	consistent with XY but not XX	K	0.801	0.99431	0.939386	0.999281
AVL001	CGG024035	MA2895ULSS21A	no treatment	0.27	Single stranded	59.402	0.065	0	0.067	XX	K1b1a1	0.9405	0.988063	0.976982	0.995644
AVL001	CGG024035	MA2895ULSS21B	no treatment	0.26	Single stranded	62.892	0.074	0	0.077	XX	K1b1a1	0.9552	0.981439	0.970113	0.990202
FRA029	CGG100044	CG0955UL1	UDG treated	0.012	Double stranded	6.586	0.025	0	0.026	XX	T2b3+151	0.8489	0.999089	0.98061	0.999868
FRA029	CGG100044	CG0985UL1	UDG treated	0.012	Double stranded	49.004	0.49	0.001	0.515	XX	T2b3+151	0.9004	0.999822	0.996743	0.999969
FRA301	CGG100045	CG0986UL1	UDG treated	0.013	Double stranded	47.415	0.893	0.107	0.479	XY	T2b5	0.9403	0.999769	0.995869	0.999958
FRA106	CGG100046	CG0957UL1	UDG treated	0.022	Double stranded	1.166	0.008	0.001	0.004	XY	H2a2	0.6736	0.855181	0.029022	0.979241
FRA106	CGG100046	CG0987UL1	UDG treated	0.025	Double stranded	5.005	0.053	0.006	0.027	XY	H	0.767	0.986263	0.925921	0.997153
FRA106	CGG100046	LV7009025834	UDG treated	0.016	Single stranded	3.955	0.043	0.005	0.024	XY	H2a	0.8711	0.996748	0.923299	0.999501
FRA106	CGG100046	LV7009030955	no treatment	0.18	Single stranded	4.518	0.046	0.006	0.026	XY	H	0.7549	0.994715	0.907798	0.999168
FRA106	CGG100046	SJ0204S2L1	UDG treated	0.042	Single stranded	2.723	0.039	0.004	0.02	XY	H	0.75	0.994432	0.875405	0.999144
FRA106	CGG100046	SJ0204S2L2	UDG treated	0.042	Single stranded	3.396	0.049	0.005	0.026	XY	H	0.8368	0.995766	0.916787	0.999335
FRA106	CGG100046	SJ0205S2L1	no treatment	0.32	Single stranded	3.194	0.042	0.005	0.023	XY	H2a	0.7423	0.991014	0.811612	0.998519
FRA106	CGG100046	SJ0205S2L2	no treatment	0.33	Single stranded	2.921	0.041	0.005	0.022	XY	H2a	0.7423	0.987467	0.738034	0.997851
FRA029	CGG100047	CG0988UL1	UDG treated	0.0092	Double stranded	44.888	0.515	0.001	0.538	XX	T2b3+151	0.8888	0.99988	0.997046	0.999981
FRA029	CGG100047	CG1439UL1	UDG treated	0.095	Double stranded	0.38	0.002	0	0.002	XX
FRA028	CGG100048	CG0959UL1	UDG treated	0.013	Double stranded	25.126	0.272	0.001	0.285	XX	H1bt	0.8026	0.999479	0.991575	0.999916
FRA028	CGG100048	CG0989UL1	UDG treated	0.013	Double stranded	56.257	0.374	0.001	0.391	XX	H1bt	0.8026	0.999863	0.996884	0.999979
FRA302	CGG100049	CG0960UL1	UDG treated	0.0056	Double stranded	1.082	0.007	0	0.008	XX	J1b	0.6687	0.915849	0.0251256	0.975752
FRA302	CGG100049	CG0990UL1	UDG treated	0.0056	Double stranded	0.896	0.007	0	0.008	XX
FRA302	CGG100049	CG1048UL1	UDG treated	0.0063	Double stranded	0.056	0.001	0	0.001	XX
FRA103	CGG100050	CG0961UL1	UDG treated	0.015	Double stranded	1.538	0.03	0	0.031	XX	U5a1	0.6667	0.951086	0.0948144	0.989809
FRA103	CGG100050	CG0991UL1	UDG treated	0.014	Double stranded	4.474	0.108	0	0.114	XX	U5a1	0.7845	0.998023	0.957084	0.999674
FRA103	CGG100050	CG1049UL1	UDG treated	0.02	Double stranded	0.078	0.001	0	0.001	XX
FRA030	CGG100051	CG0962UL1	UDG treated	0.012	Double stranded	28.318	0.169	0.019	0.083	XY	U5b3	0.9234	0.99969	0.993054	0.999951
FRA030	CGG100051	CG0992UL1	UDG treated	0.0098	Double stranded	98.564	0.663	0.075	0.335	XY	U5b3	0.9736	0.998039	0.99429	0.999314
FRA030	CGG100051	CG1050UL1	UDG treated	0.012	Double stranded	0.751	0.002	0	0.001	XY
FRA201	CGG100052	CG0963UL1	UDG treated	0.012	Double stranded	93.142	0.25	0	0.258	XX	K1a1b2b	0.9635	0.996577	0.993205	0.998565
FRA201	CGG100052	CG0993UL1	UDG treated	0.01	Double stranded	119.29	0.404	0.001	0.412	XX	K1a1b2b	0.9806	0.998253	0.995204	0.999506
FRA005	CGG100053	CG0964UL1	UDG treated	0.017	Double stranded	108.994	1.445	0.167	0.75	XY	T2b	0.9715	0.999909	0.9981	0.999985
FRA005	CGG100053	CG0994UL1	UDG treated	0.016	Double stranded	125.908	1.579	0.187	0.821	XY	T2b	0.9689	0.999562	0.997577	0.999941
FRA005	CGG100053	CG1052UL1	UDG treated	0.02	Double stranded	2.535	0.013	0.002	0.007	XY	T2b	0.7652	0.976548	0.536398	0.996357
FRA005	CGG100053	CG1845UL1	UDG treated	0.026	Double stranded	69.516	1.372	0.152	0.717	XY	T2b	0.955	0.999915	0.998026	0.999987
FRA005	CGG100053	CG1846UL1	UDG treated	0.025	Double stranded	92.226	2.19	0.246	1.154	XY	T2b	0.955	0.999627	0.996954	0.999957
FRA005	CGG100053	LV7009025858	no treatment	0.16	Single stranded	57.414	0.509	0.062	0.273	XY	T2b	0.9357	0.987203	0.974905	0.996743
FRA005	CGG100053	SJ0219S2L1	no treatment	0.28	Single stranded	45.666	0.534	0.063	0.286	XY	T2b	0.9576	0.973301	0.952379	0.986618
FRA005	CGG100053	SJ0219S2L2	no treatment	0.28	Single stranded	68.655	0.937	0.111	0.503	XY	T2b	0.9357	0.988226	0.97582	0.996088
FRA012	CGG100054	CG0965UL1	UDG treated	0.014	Double stranded	29.105	0.051	0.006	0.027	XY	J2b1a	0.8631	0.999815	0.99595	0.999973
FRA012	CGG100054	CG0995UL1	UDG treated	0.013	Double stranded	88.74	0.687	0.086	0.367	XY	J2b1a	0.9367	0.999915	0.998251	0.999986
FRA042	CGG100055	CG0966UL1	UDG treated	0.014	Double stranded	15.361	0.011	0.001	0.006	XY	K2	0.9193	0.999484	0.988886	0.999915
FRA042	CGG100055	CG0996UL1	UDG treated	0.012	Double stranded	66.79	0.206	0.026	0.109	XY	K2	0.9441	0.999749	0.996737	0.999961
FRA042	CGG100055	CG1054UL1	UDG treated	0.014	Double stranded	0.54	0.001	0	0	XY
FRA202	CGG100056	CG0968UL1	UDG treated	0.01	Double stranded	55.693	0.456	0.061	0.247	XY	I2	0.8887	0.998931	0.99435	0.999861
FRA202	CGG100056	CG0997UL1	UDG treated	0.01	Double stranded	145.227	3.999	0.524	2.176	XY	I2	0.9695	0.99949	0.996367	0.999934
FRA202	CGG100056	CG1847UL1	UDG treated	0.013	Double stranded	61.346	0.601	0.08	0.331	XY	I2	0.8887	0.999894	0.997607	0.999983
FRA202	CGG100056	CG1848UL1	UDG treated	0.014	Double stranded	43.718	0.337	0.043	0.18	XY	I2	0.9097	0.999842	0.996476	0.999974
FRA202	CGG100056	CG1849UL1	UDG treated	0.016	Double stranded	64.336	0.625	0.082	0.34	XY	I2	0.9097	0.999864	0.996781	0.999977
FRA202	CGG100056	CG1850UL1	UDG treated	0.015	Double stranded	67.386	0.696	0.092	0.38	XY	I2	0.9097	0.999895	0.997568	0.999983
FRA107	CGG100057	CG0969UL1	UDG treated	0.01	Double stranded	27.505	0.409	0.001	0.432	XX	U5a2d	0.8627	0.999371	0.99242	0.999903
FRA107	CGG100057	CG0998UL1	UDG treated	0.0098	Double stranded	36.803	0.601	0.001	0.637	XX	U5a2d	0.8627	0.993634	0.985326	0.997599
FRA107	CGG100057	CG1851UL1	UDG treated	0.012	Double stranded	35.362	0.577	0.001	0.607	XX	U5a2d	0.8931	0.998814	0.993101	0.999871
FRA107	CGG100057	CG1852UL1	UDG treated	0.012	Double stranded	30.98	0.468	0.001	0.489	XX	U5a2d	0.8627	0.999816	0.995654	0.999969
FRA107	CGG100057	CG1853UL1	UDG treated	0.012	Double stranded	34.535	0.541	0.001	0.568	XX	U5a2d	0.8931	0.999827	0.996126	0.999974
FRA107	CGG100057	CG1854UL1	UDG treated	0.012	Double stranded	20.422	0.262	0	0.268	XX	U5a2d	0.884	0.999656	0.992686	0.999948
FRA041	CGG100060	CG0970UL1	UDG treated	0.014	Double stranded	24.3	0.058	0	0.057	XX	K2	0.9441	0.999578	0.991151	0.999925
FRA041	CGG100060	CG0999UL1	UDG treated	0.012	Double stranded	132.306	1.007	0.001	0.996	XX	K2	0.9658	0.999883	0.997688	0.99998
FRA012	CGG100061	CG0971UL1	UDG treated	0.022	Double stranded	27.776	0.101	0.011	0.051	XY	J2b1a	0.8631	0.998979	0.992908	0.999871
FRA012	CGG100061	CG1000UL1	UDG treated	0.018	Double stranded	32.942	0.065	0.007	0.034	XY	J2b1a	0.8757	0.997774	0.992356	0.999346
FRA004	CGG100062	CG0972UL1	UDG treated	0.0089	Double stranded	116.858	4.218	0.534	2.323	XY	J1c8a	0.9115	0.997759	0.994543	0.999445
FRA004	CGG100062	CG1001UL1	UDG treated	0.009	Double stranded	67.161	1.557	0.193	0.84	XY	J1c8a	0.9115	0.999366	0.996039	0.999936
FRA020	CGG100063	CG0973UL1	UDG treated	0.013	Double stranded	13.779	0.165	0.02	0.088	XY	T2b	0.8761	0.998926	0.982667	0.999808
FRA020	CGG100063	CG1002UL1	UDG treated	0.014	Double stranded	70.998	2.279	0.264	1.22	XY	T2b	0.9357	0.998329	0.994633	0.999606
FRA020	CGG100063	LV7009025870	UDG treated	0.0082	Single stranded	19.341	0.265	0.032	0.145	XY	T2b	0.8761	0.999714	0.993569	0.999954
FRA020	CGG100063	LV7009025882	UDG treated	0.0075	Single stranded	2.965	0.066	0.007	0.035	XY	T2b	0.7263	0.97153	0.86159	0.994139
FRA020	CGG100063	SJ0238S2L1	UDG treated	0.016	Single stranded	19.32	0.306	0.036	0.165	XY	T2b	0.8581	0.993803	0.982431	0.998526
FRA020	CGG100063	SJ0238S2L2	UDG treated	0.017	Single stranded	23.23	0.377	0.044	0.205	XY	T2b	0.8892	0.999716	0.993637	0.999957
FRA020	CGG100063	SJ0239S2L1	UDG treated	0.023	Single stranded	15.025	0.445	0.05	0.244	XY	T2b	0.8712	0.999612	0.991091	0.999937
FRA020	CGG100063	SJ0239S2L2	UDG treated	0.023	Single stranded	15.959	0.477	0.054	0.262	XY	T2b	0.8581	0.999718	0.993461	0.999957
FRA105	CGG100064	CG1440UL1	UDG treated	0.016	Double stranded	6.092	0.039	0	0.042	XX	H24	0.7898	0.997727	0.956082	0.999645
FRA108	CGG100065	CG0975UL1	UDG treated	0.013	Double stranded	32.333	0.315	0.001	0.329	XX	K1a1a2	0.9418	0.999802	0.995053	0.999967
FRA108	CGG100065	CG1855UL1	UDG treated	0.015	Double stranded	29.299	0.291	0.001	0.304	XX	K1a1a2	0.9418	0.99981	0.995648	0.999969
FRA108	CGG100065	CG1856UL1	UDG treated	0.016	Double stranded	22.245	0.203	0	0.21	XX	K1a1a2	0.9217	0.999607	0.991664	0.999943
FRA108	CGG100065	CG1857UL1	UDG treated	0.015	Double stranded	32.99	0.34	0.001	0.358	XX	K1a1a2	0.9418	0.996411	0.98999	0.999053
FRA108	CGG100065	CG1858UL1	UDG treated	0.015	Double stranded	25.503	0.248	0	0.257	XX	K1a1a2	0.9217	0.99917	0.9932	0.999897
FRA202	CGG100066	CG0976UL1	UDG treated	0.012	Double stranded	7.005	0.044	0.006	0.024	XY	I2	0.8405	0.999025	0.976774	0.99984
FRA013	CGG100067	CG0977UL1	UDG treated	0.0092	Double stranded	74.121	0.073	0.009	0.039	XY	J1c5	0.9611	0.999846	0.997117	0.999972
FRA102	CGG100068	CG0978UL1	UDG treated	0.021	Double stranded	3.83	0.005	0	0.005	XX	HV0a	0.8173	0.996408	0.919892	0.999419
FRA102	CGG100068	LV7009025810	UDG treated	0.012	Single stranded	4.396	0.005	0	0.005	XX	HV0a	0.7619	0.997363	0.947151	0.99959
FRA102	CGG100068	LV7009025822	UDG treated	0.012	Single stranded	7.418	0.01	0	0.01	XX	HV0a	0.7882	0.998569	0.971174	0.999758
FRA102	CGG100068	SJ0248S2L1	UDG treated	0.026	Single stranded	6.104	0.007	0	0.007	XX	HV0a	0.8173	0.998424	0.965498	0.999752
FRA102	CGG100068	SJ0248S2L2	UDG treated	0.027	Single stranded	6.857	0.008	0	0.008	XX	HV0a	0.8173	0.998351	0.965087	0.999754
FRA102	CGG100068	SJ0249S2L1	UDG treated	0.029	Single stranded	7.374	0.009	0	0.009	XX	HV0a	0.7882	0.988531	0.937244	0.998354
FRA102	CGG100068	SJ0249S2L2	UDG treated	0.027	Single stranded	8.639	0.012	0	0.012	XX	HV0a	0.8232	0.999048	0.980054	0.999851
FRA030	CGG100069	CG0980UL1	UDG treated	0.013	Double stranded	30.793	0.041	0.005	0.021	XY	U5b3	0.8964	0.999661	0.992836	0.999946
FRA038	CGG100070	CG0981UL1	UDG treated	0.0094	Double stranded	3.931	0.003	0	0.001	XY	J1c3g	0.9021	0.997441	0.941144	0.999568
FRA038	CGG100070	LV7009030976	UDG treated	0.0055	Single stranded	6.307	0.017	0.002	0.009	XY	J1c3g	0.9208	0.983599	0.951143	0.994369
FRA038	CGG100070	SJ0252SS2L1	UDG treated	0.02	Single stranded	7.318	0.015	0.002	0.008	XY	J1c3g	0.9021	0.998425	0.978231	0.999749
FRA038	CGG100070	SJ0252SS2L2	UDG treated	0.019	Single stranded	3.806	0.008	0.001	0.004	XY	J1c3g	0.8665	0.997652	0.946313	0.999588
FRA030	CGG100071	LV7001888044	no treatment	0	Double stranded	0	0	0	0	consistent with XX
FRA030	CGG100071	LV7001888068	no treatment	0.22	Double stranded	0	0	0	0	consistent with XX
FRA030	CGG100071	LV7001888164	UDG treated	0.083	Double stranded	0.017	0	0	0	Not Assigned
FRA030	CGG100071	LV7001888188	UDG treated	0.071	Double stranded	8.58	0.007	0.001	0.004	XY	U5b3	0.8693	0.992885	0.955908	0.998515
FRA030	CGG100071	SJ0254SS2L1	UDG treated	0.038	Single stranded	10.758	0.021	0.002	0.011	consistent with XY but not XX	U5b3	0.8693	0.992096	0.96643	0.998581
FRA030	CGG100071	SJ0254SS2L2	UDG treated	0.038	Single stranded	7.796	0.014	0.002	0.007	XY	U5b3	0.8419	0.998685	0.971878	0.999789
FRA032	CGG100072	CG0982UL1	UDG treated	0.016	Double stranded	16.581	0.454	0.052	0.242	XY	T2b3+151	0.8346	0.999021	0.991505	0.999882
FRA031	CGG100073	CG0983UL1	UDG treated	0.018	Double stranded	25.437	0.287	0	0.283	XX	U5b3	0.9234	0.999669	0.992612	0.999942
FRA023	CGG100161	LV3003053040	no treatment	0.2	Double stranded	14.016	0.104	0	0.11	XX	U2e1	0.9007	0.98283	0.950619	0.997388
FRA023	CGG100161	LV3003053054	no treatment	0.21	Double stranded	16.162	0.076	0	0.079	XX	U2e1	0.9037	0.973618	0.945522	0.990474
FRA023	CGG100162	LV3003053068	no treatment	0.23	Double stranded	2.774	0.017	0	0.017	XX	U2e1'2'3	0.7761	0.989267	0.778465	0.99846
FRA023	CGG100162	LV3003053084	no treatment	0.22	Double stranded	21.919	0.144	0	0.151	XX	U2e1c	0.9282	0.981682	0.959388	0.995354
FRA023	CGG100163	LV3003053095	no treatment	0.29	Double stranded	20.503	0.287	0	0.296	XX	U2e1	0.9173	0.991731	0.969589	0.999271
FRA023	CGG100163	LV3003053108	no treatment	0.29	Double stranded	22.722	0.332	0.001	0.343	XX	U2e1	0.861	0.979848	0.959109	0.993531
FRA105	CGG100164	LV3003053123	no treatment	0.27	Double stranded	5.655	0.075	0	0.077	XX	H2a	0.7873	0.995325	0.928984	0.999185
FRA105	CGG100164	LV3003053135	no treatment	0.28	Double stranded	10.188	0.144	0	0.149	XX	H24	0.7602	0.998608	0.968082	0.999746
FRA021	CGG100166	LV3003053041	no treatment	0.34	Double stranded	5.497	0.077	0.009	0.042	XY	T2b	0.7558	0.997147	0.947876	0.999495
FRA021	CGG100166	LV3003053057	no treatment	0.34	Double stranded	6.025	0.084	0.01	0.045	XY	T2	0.7815	0.97787	0.915173	0.997219
FRA030	CGG100168	LV3003053069	no treatment	0.18	Double stranded	3.347	0.03	0.003	0.016	XY	U5b3	0.8299	0.991413	0.798651	0.998506
FRA030	CGG100168	LV3003053082	no treatment	0.18	Double stranded	6.573	0.05	0.006	0.026	XY	U5b3	0.9135	0.997817	0.949518	0.999638
FRA025	CGG100169	LV7001887162	UDG treated	0.062	Double stranded	29.362	0.425	0.054	0.23	XY	U2e1	0.9037	0.999375	0.993297	0.999913
FRA025	CGG100169	LV7001888043	no treatment	0.24	Double stranded	0.014	0	0	0	consistent with XY but not XX
FRA025	CGG100169	LV7001888080	no treatment	0.24	Double stranded	0.378	0.003	0	0.002	consistent with XY but not XX
FRA025	CGG100169	LV7001888212	UDG treated	0.059	Double stranded	20.241	0.21	0.026	0.113	XY	U2e1	0.8827	0.999691	0.992671	0.999952
FRA025	CGG100171	LV3003053096	no treatment	0.29	Double stranded	14.291	0.374	0.046	0.202	XY	U2e1	0.8968	0.968024	0.934741	0.987434
FRA025	CGG100171	LV3003053109	no treatment	0.29	Double stranded	10.163	0.248	0.03	0.133	XY	U2e1	0.8962	0.992653	0.959788	0.999153
FRA033	CGG100172	LV3003053124	no treatment	0.25	Double stranded	27.125	0.343	0.043	0.184	XY	T2b3+151	0.9044	0.978425	0.955668	0.992015
FRA033	CGG100172	LV3003053134	no treatment	0.26	Double stranded	19.922	0.215	0.026	0.114	XY	T2b3+151	0.8893	0.977327	0.949694	0.993348
FRA014	CGG100173	LV3003053042	no treatment	0.27	Double stranded	17.064	0.162	0.02	0.087	XY	N1a1a1a	0.8383	0.96907	0.93326	0.989352
FRA014	CGG100173	LV3003053056	no treatment	0.27	Double stranded	25.493	0.26	0.033	0.141	XY	N1a1a1a3	0.7905	0.997463	0.976787	0.99965
FRA013	CGG100174	LV3003053070	no treatment	0.26	Double stranded	10.796	0.056	0.006	0.03	XY	J1c	0.8982	0.98418	0.946012	0.997887
FRA013	CGG100174	LV3003053085	no treatment	0.26	Double stranded	10.72	0.079	0.009	0.042	XY	J1c5	0.8909	0.999141	0.98044	0.999856
FRA013	CGG100174	LV7009025797	UDG treated	0.01	Single stranded	17.46	0.062	0.007	0.033	XY	J1c	0.9229	0.996804	0.986448	0.999354
FRA013	CGG100174	SJ0446S2L1	UDG treated	0.019	Single stranded	65.039	0.419	0.048	0.223	XY	J1c5	0.9611	0.999398	0.99621	0.999934
FRA013	CGG100174	SJ0446S2L2	UDG treated	0.019	Single stranded	76.698	0.543	0.063	0.289	XY	J1c5	0.9399	0.999899	0.997576	0.999983
FRA013	CGG100174	SJ0446SS2L3	UDG treated	0.018	Single stranded	48.533	0.306	0.034	0.16	XY	J1c5	0.9399	0.99961	0.994813	0.999932
FRA013	CGG100174	SJ0446SS2L4	UDG treated	0.019	Single stranded	74.659	0.588	0.066	0.309	XY	J1c5	0.9399	0.998178	0.993482	0.999735
FRA013	CGG100174	SJ0446SS2L5	UDG treated	0.018	Single stranded	31.015	0.155	0.017	0.081	XY	J1c5	0.9023	0.997873	0.99068	0.999685
FRA013	CGG100174	SJ0446SS2L6	UDG treated	0.018	Single stranded	46.452	0.29	0.033	0.153	XY	J1c	0.9114	0.998621	0.993145	0.999838
FRA034	CGG100177	LV3003053099	no treatment	0.26	Double stranded	35.088	0.459	0.057	0.248	XY	T2b3+151	0.9178	0.984349	0.965993	0.995264
FRA034	CGG100177	LV3003053112	no treatment	0.26	Double stranded	30.941	0.387	0.049	0.209	XY	T2b3+151	0.8432	0.987045	0.968487	0.998025
FRA037	CGG100178	LV3003053043	no treatment	0.24	Double stranded	20.489	0.069	0.009	0.037	XY	H1af	0.7287	0.998825	0.980132	0.999791
FRA037	CGG100178	LV3003053125	no treatment	0.24	Double stranded	18.491	0.053	0.007	0.029	XY	H3	0.7861	0.999112	0.981553	0.999839
FRA022	CGG100180	LH0795UL1	UDG treated	0.023	Double stranded	24.123	0.53	0.061	0.279	XY	U8b1b1	0.8732	0.999075	0.991824	0.999884
FRA022	CGG100180	LH0796UL1	UDG treated	0.023	Double stranded	19.082	0.357	0.041	0.188	XY	U8b1b1	0.893	0.999727	0.993803	0.999959
FRA022	CGG100181	LH0797UL1	UDG treated	0.017	Double stranded	8.038	0.026	0.003	0.014	XY	U8b1b1	0.869	0.999139	0.980834	0.999862
FRA022	CGG100181	LH0798UL1	UDG treated	0.029	Double stranded	19.345	0.019	0.002	0.01	XY	U8b1b1	0.893	0.999694	0.992338	0.999952
FRA009	CGG100182	LH0799UL1	UDG treated	0.019	Double stranded	20.985	0.288	0.034	0.151	XY	H1c	0.8712	0.999337	0.98906	0.999893
FRA009	CGG100182	LH0800UL1	UDG treated	0.017	Double stranded	31.092	0.457	0.054	0.241	XY	H1c	0.8712	0.998861	0.992139	0.99983
FRA007	CGG100183	LH0801UL1	UDG treated	0.02	Double stranded	8.13	0.021	0	0.021	XX	K1e	0.8899	0.999379	0.985331	0.999899
FRA007	CGG100183	LH0802UL1	UDG treated	0.024	Double stranded	4.272	0.005	0	0.005	XX	K1e	0.8479	0.998435	0.964408	0.999764
FRA007	CGG100186	LH0803UL1	UDG treated	0.019	Double stranded	4.277	0.096	0	0.098	XX	K1e	0.8362	0.991743	0.928168	0.998779
FRA007	CGG100186	LH0804UL1	UDG treated	0.019	Double stranded	29.901	0.829	0.001	0.853	XX	K1e	0.9083	0.99908	0.993172	0.999902
FRA105	CGG100187	LH0805UL1	UDG treated	0.021	Double stranded	66.727	1.803	0.002	1.827	XX	H24	0.8517	0.999259	0.994983	0.999922
FRA105	CGG100187	LH0806UL1	UDG treated	0.022	Double stranded	25.35	0.434	0.001	0.438	XX	H24	0.7898	0.999647	0.992903	0.999945
FRA105	CGG100188	LH0810UL1	UDG treated	0.014	Double stranded	1.772	0.012	0	0.012	XX	H2a	0.7873	0.949118	0.124188	0.990628
FRA105	CGG100189	LH0811UL1	UDG treated	0.017	Double stranded	0.77	0.002	0	0.002	XX
FRA105	CGG100189	LH0812UL1	UDG treated	0.014	Double stranded	1.099	0.004	0	0.004	XX	H2a2b1	0.7808	0.882577	0.0275454	0.976589
FRA026	CGG100190	LH0813UL1	UDG treated	0.014	Double stranded	3.038	0.008	0.001	0.004	XY	U2e1	0.8384	0.989828	0.829136	0.998292
FRA026	CGG100190	LH0814UL1	UDG treated	0.015	Double stranded	23.362	0.117	0.014	0.061	XY	U2e1	0.8827	0.998813	0.991336	0.999837
FRA030	CGG100193	LH0815UL1	UDG treated	0.017	Double stranded	6.031	0.089	0.011	0.047	XY	U5b3	0.8661	0.992777	0.956238	0.998714
FRA030	CGG100193	LH0816UL1	UDG treated	0.017	Double stranded	42.775	0.805	0.097	0.422	XY	U5b3	0.9234	0.999565	0.994013	0.999924
FRA039	CGG100194	LH0817UL1	UDG treated	0.026	Double stranded	3.629	0.051	0.006	0.026	XY	H5	0.7788	0.994867	0.924633	0.999117
FRA039	CGG100194	LH0818UL1	UDG treated	0.028	Double stranded	31.564	0.742	0.084	0.394	XY	H5	0.8538	0.999725	0.994181	0.999953
FRA104	CGG100195	LH0819UL1	UDG treated	0.015	Double stranded	11.167	0.105	0.012	0.057	XY	K1a1a2	0.8987	0.999526	0.989022	0.999929
FRA104	CGG100195	LH0820UL1	UDG treated	0.016	Double stranded	9.898	0.089	0.01	0.048	XY	K1a1a2	0.8824	0.999297	0.983193	0.999887
FRA002	CGG100198	LH0822UL1	UDG treated	0.019	Double stranded	28.754	0.693	0.081	0.372	XY	U2e1	0.8974	0.99633	0.989219	0.998823
FRA021	CGG100203	LH0823UL1	UDG treated	0.017	Double stranded	34.338	0.566	0.067	0.303	XY	T2b	0.8892	0.999434	0.993755	0.999918
FRA021	CGG100203	LH0824UL1	UDG treated	0.017	Double stranded	9.875	0.073	0.009	0.039	XY	T2b	0.8662	0.999479	0.98831	0.999921
FRA024	CGG100206	LV7001842776	UDG treated	0.036	Double stranded	17.333	0.049	0.006	0.025	XY	U5b2b	0.853	0.996586	0.986961	0.999143
FRA024	CGG100206	LV7001888104	no treatment	0.24	Double stranded	5.261	0.011	0.001	0.006	XY	U5b2b	0.7649	0.935771	0.797739	0.98538
FRA024	CGG100206	LV7001888116	no treatment	0.24	Double stranded	7.392	0.013	0.002	0.006	XY	U5b2b	0.7616	0.997882	0.959253	0.999629
FRA024	CGG100206	LV7001888236	UDG treated	0.037	Double stranded	10.697	0.022	0.003	0.011	XY	U5b2b	0.8319	0.999256	0.985375	0.999888
FRA024	CGG100209	LH0825UL1	UDG treated	0.024	Double stranded	7.552	0.009	0.001	0.005	XY	U5b2b	0.8101	0.99905	0.979392	0.999854
FRA024	CGG100209	LH0826UL1	UDG treated	0.021	Double stranded	10.569	0.027	0.003	0.013	XY	U5b2b	0.8332	0.999405	0.987368	0.999903
FIR001	CGG105919	LV3003058911	no treatment	0.18	Double stranded	6.176	0.061	0.007	0.032	XY	J1c	0.8928	0.996736	0.942767	0.999407
FIR001	CGG105919	LV3003058925	no treatment	0.2	Double stranded	5.238	0.059	0.007	0.031	XY	J1c	0.841	0.996469	0.935594	0.999433
FIR001	CGG105919	LV7001894066	UDG treated	0.043	Double stranded	49.975	0.705	0.088	0.382	XY	J1c5	0.9405	0.999748	0.995968	0.999957
FIR001	CGG105919	LV7001894078	UDG treated	0.067	Double stranded	45.412	0.681	0.082	0.367	XY	J1c5	0.9535	0.9989	0.993946	0.999726
NA	CGG105976	LV3003050828	no treatment	0.34	Double stranded	0.153	0.001	0	0	consistent with XY but not XX
NA	CGG105976	LV3003050843	no treatment	0.38	Double stranded	0.087	0.001	0	0	consistent with XY but not XX
HJE001	CGG105977	LV3003050860	no treatment	0.33	Double stranded	0.942	0.005	0.001	0.002	XY	H2a2a	0.6192	0.763207	0.0250377	0.975724
HJE001	CGG105977	LV3003050875	no treatment	0.33	Double stranded	3.032	0.006	0.001	0.003	XY	T2b3+151	0.7287	0.991454	0.783668	0.998569
NA	CGG105978	LV3003050888	no treatment	0.33	Double stranded	0.342	0	0	0	consistent with XY but not XX
NA	CGG105978	LV3003050908	no treatment	0.31	Double stranded	0.914	0	0	0	consistent with XY but not XX	H2a2	0.8264
HJE002	CGG105979	LV3003050829	no treatment	0.4	Double stranded	4.143	0.021	0.002	0.011	XY	W5a	0.7318	0.966614	0.834015	0.99569
HJE002	CGG105979	LV3003050924	no treatment	0.42	Double stranded	1.494	0.003	0	0.002	consistent with XY but not XX	H2a2a	0.5731	0.941286	0.0922445	0.988357
HJE003	CGG105981	LV3003050845	no treatment	0.31	Double stranded	2.701	0.011	0.001	0.006	consistent with XY but not XX	H2a	0.6444	0.9603	0.716079	0.99443
HJE003	CGG105981	LV3003050861	no treatment	0.3	Double stranded	27.716	0.125	0.015	0.066	XY	H1bt	0.8026	0.999468	0.987739	0.999905
HJE004	CGG105982	LV7001838900	no treatment	0.27	Double stranded	1.009	0.001	0	0.001	Not Assigned	H2a2a1	0.5	0.849311	0.0248983	0.976077
HJE004	CGG105982	LV7001888140	no treatment	0.24	Double stranded	2.113	0.005	0.001	0.005	Not Assigned	HV16	0.5668	0.968594	0.484879	0.994662
HJE004	CGG105982	LV7001888260	UDG treated	0.084	Double stranded	3.308	0.008	0.001	0.008	Not Assigned	HV16	0.6997	0.995101	0.894447	0.999201
HJE004	CGG105982	LV7001888272	UDG treated	0.1	Double stranded	2.14	0.002	0	0.002	Not Assigned	HV16	0.6603	0.971455	0.45532	0.995327
NA	CGG105983	LV3003050876	no treatment	0.37	Double stranded	0.412	0.003	0	0.002	consistent with XY but not XX
NA	CGG105983	LV3003050890	no treatment	0.37	Double stranded	0.222	0.001	0	0.001	consistent with XY but not XX
LAN003	CGG105984	LV3003050909	no treatment	0.31	Double stranded	18.451	0.163	0	0.158	XX	J1c3g	0.8838	0.998926	0.980172	0.999803
LAN003	CGG105984	LV3003050925	no treatment	0.34	Double stranded	1.849	0.006	0	0.006	XX	J1c3g	0.7378	0.964793	0.325739	0.993676
LAN007	CGG105985	LV3003050830	no treatment	0.27	Double stranded	18.901	0.271	0.033	0.141	XY	H	0.6778	0.998822	0.977127	0.999801
LAN007	CGG105985	LV3003050942	no treatment	0.29	Double stranded	131.576	6.082	0.734	3.24	XY	H	0.7505	0.999638	0.992759	0.999942
LAN004	CGG105986	LV3003050847	no treatment	0.29	Double stranded	6.849	0.072	0.009	0.039	XY	J1c	0.8693	0.998279	0.961159	0.999742
LAN004	CGG105986	LV3003050862	no treatment	0.31	Double stranded	74.23	1.869	0.225	1.008	XY	J1c4	0.8195	0.993098	0.980488	0.999246
NA	CGG105987	LV3003050877	no treatment	0.34	Double stranded	0.164	0	0	0	consistent with XY but not XX
NA	CGG105987	LV3003050892	no treatment	0.34	Double stranded	0.181	0	0	0	consistent with XY but not XX
LAN004	CGG105990	LV7001888055	no treatment	0.28	Double stranded	16.366	0.166	0.021	0.09	XY	J1c4	0.8977	0.986612	0.95895	0.998563
LAN004	CGG105990	LV7001888056	no treatment	0.27	Double stranded	11.248	0.125	0.016	0.068	XY	J1c	0.8879	0.997869	0.965025	0.999665
LAN004	CGG105990	LV7001888163	UDG treated	0.077	Double stranded	27.879	0.356	0.043	0.188	XY	J1c4	0.8739	0.999584	0.992824	0.999934
LAN004	CGG105990	LV7001888187	UDG treated	0.084	Double stranded	55.35	0.93	0.112	0.491	XY	J1c4	0.9107	0.999406	0.995688	0.999912
LAN001	CGG105991	LV7001888067	no treatment	0.22	Double stranded	0.021	0	0	0	consistent with XX
LAN001	CGG105991	LV7001888079	no treatment	0.24	Double stranded	14.828	0.083	0	0.085	XX	J1c3g	0.9104	0.999223	0.983145	0.999865
LAN001	CGG105991	LV7001888199	UDG treated	0.05	Double stranded	9.32	0.034	0	0.035	XX	J1c3g	0.8917	0.999395	0.986281	0.9999
LAN001	CGG105991	LV7001888211	UDG treated	0.031	Double stranded	30.242	0.206	0.001	0.206	XX	J1c3g	0.9104	0.990456	0.98166	0.994938
NA	CGG105992	LV3003050832	no treatment	0.34	Double stranded	0.162	0	0	0	consistent with XX
NA	CGG105992	LV3003050944	no treatment	0.34	Double stranded	0.114	0	0	0	consistent with XX
LAN008	CGG105993	LV3003050848	no treatment	0.3	Double stranded	102.554	3.588	0.005	3.682	XX	X2b+226	0.9246	0.999382	0.991146	0.999904
LAN008	CGG105993	LV3003050863	no treatment	0.26	Double stranded	2.256	0.023	0	0.022	XX	X2b	0.5921	0.984554	0.694477	0.997279
LAN005	CGG105994	LV7001888103	no treatment	0.27	Double stranded	4.92	0.047	0.006	0.025	XY	J1c4	0.7834	0.986679	0.900284	0.998535
LAN005	CGG105994	LV7001888115	no treatment	0.28	Double stranded	27.905	0.298	0.038	0.162	XY	J1c8	0.8838	0.998523	0.979426	0.999739
LAN005	CGG105994	LV7001888223	UDG treated	0.066	Double stranded	41.843	0.565	0.07	0.301	XY	J1c4	0.9107	0.997416	0.991037	0.999564
LAN005	CGG105994	LV7001888235	UDG treated	0.079	Double stranded	46.935	0.68	0.083	0.36	XY	J1c4	0.8965	0.996968	0.991189	0.999181
LAN009	CGG105996	LV3003050878	no treatment	0.32	Double stranded	1.604	0.023	0	0.023	XX	J1c	0.6978	0.91778	0.0303044	0.979621
LAN009	CGG105996	LV3003050893	no treatment	0.31	Double stranded	13.592	0.225	0	0.23	XX	J1c4	0.8739	0.997827	0.969917	0.999627
LAN002	CGG105997	LV3001854004	no treatment	0.3	Double stranded	2.031	0.048	0.006	0.025	XY	J1c8a	0.7284	0.970315	0.433154	0.994972
LAN002	CGG105997	LV3001854017	no treatment	0.3	Double stranded	1.221	0.029	0.004	0.015	XY	J1c8a	0.6083	0.91193	0.0276934	0.977242
NA	CGG105998	LV7001873204	no treatment	0.31	Double stranded	0.005	0	0	0	consistent with XY but not XX
NA	CGG105998	LV7001888139	no treatment	0.31	Double stranded	0.014	0	0	0	consistent with XY but not XX
NA	CGG105998	LV7001888259	UDG treated	0.11	Double stranded	0.028	0	0	0	consistent with XY but not XX
NA	CGG105998	LV7001888271	UDG treated	0.13	Double stranded	0.017	0	0	0	consistent with XY but not XX
LAN010	CGG105999	LV7001888042	no treatment	0.31	Double stranded	0.257	0.002	0	0.002	XX
LAN010	CGG105999	LV7001888054	no treatment	0.3	Double stranded	0.24	0.002	0	0.002	XX
LAN010	CGG105999	LV7001888162	UDG treated	0.13	Double stranded	0.936	0.007	0	0.007	XX	J1c8	0.6673	0.925631	0.0336426	0.980888
LAN010	CGG105999	LV7001888186	UDG treated	0.12	Double stranded	1.391	0.009	0	0.009	XX	J1c8	0.6886	0.939333	0.0625751	0.988001
LAN006	CGG106000	LV7001888066	no treatment	0.3	Double stranded	5.963	0.088	0.011	0.048	XY	H2a	0.632	0.995224	0.916984	0.999169
LAN006	CGG106000	LV7001888078	no treatment	0.3	Double stranded	12.345	0.169	0.021	0.091	XY	H	0.7022	0.998143	0.966659	0.999723
LAN006	CGG106000	LV7001888198	UDG treated	0.097	Double stranded	23.334	0.453	0.055	0.24	XY	H	0.7549	0.998634	0.987944	0.999824
LAN006	CGG106000	LV7001888210	UDG treated	0.096	Double stranded	27.003	0.472	0.057	0.249	XY	H	0.7549	0.99926	0.988886	0.999867
NA	CGG106001	AG001SS2L1	UDG treated	0.061	Single stranded	1.025	0.002	0	0.001	consistent with XY but not XX	H2a2	0.6736	0.915848	0.0267694	0.975835
NA	CGG106001	AG001SS2L2	UDG treated	0.057	Single stranded	0.534	0.001	0	0	consistent with XY but not XX
NA	CGG106001	LV3001854030	no treatment	0.33	Double stranded	5.747	0.11	0.013	0.058	XY	H2a5	0.6661	0.934749	0.820666	0.984993	yes (suspected contamination)
NA	CGG106001	LV3001854043	no treatment	0.34	Double stranded	0.156	0.002	0	0.001	consistent with XY but not XX
LAN002	CGG106002	LV3001854056	no treatment	0.3	Double stranded	1.935	0.045	0.006	0.024	XY	J1c8a	0.6314	0.951073	0.152439	0.991514
LAN002	CGG106002	LV3001854070	no treatment	0.31	Double stranded	1.8	0.037	0.004	0.019	XY	J1c8a	0.6441	0.958924	0.238129	0.992961
NAS001	CGG106003	AG004SS2L1	UDG treated	0.012	Single stranded	50.663	0.082	0.01	0.044	XY	U5b2c1	0.9103	0.996562	0.990166	0.999223
NAS001	CGG106003	AG004SS2L2	UDG treated	0.012	Single stranded	23.922	0.023	0.003	0.012	XY	U5b2c1	0.872	0.992404	0.978598	0.998027
NAS001	CGG106003	LV3001854082	no treatment	0.3	Double stranded	2.539	0.019	0.002	0.01	XY	U5b2c	0.6576	0.936549	0.620687	0.993225	yes (suspected sample swap)
NAS001	CGG106003	LV3001854094	no treatment	0.3	Double stranded	0.913	0.013	0.002	0.007	XY	H2a2a	0.7444	0.821927	0.0241251	0.975585	yes (suspected sample swap)
NAS002	CGG106004	LV7001888052	no treatment	0.18	Double stranded	0.676	0.006	0.001	0.003	consistent with XY but not XX
NAS002	CGG106004	LV7001888064	no treatment	0.19	Double stranded	0.562	0.002	0	0.001	XY
NAS002	CGG106004	LV7001888184	UDG treated	0.057	Double stranded	9.211	0.085	0.01	0.046	XY	J1c5b	0.9047	0.999047	0.980075	0.999855
NAS002	CGG106004	LV7001888196	UDG treated	0.057	Double stranded	4.054	0.022	0.003	0.012	XY	J1c5b	0.8643	0.997151	0.936552	0.999547
NAS003	CGG106005	LV7001888076	no treatment	0.22	Double stranded	9.867	0.159	0	0.166	XX	U4c1a	0.806	0.998047	0.963847	0.999633
NAS003	CGG106005	LV7001888100	no treatment	0.23	Double stranded	6.81	0.091	0	0.095	XX	U4c1a	0.8298	0.980812	0.928794	0.998213
NAS003	CGG106005	LV7001888208	UDG treated	0.073	Double stranded	37.671	0.833	0.001	0.841	XX	U4c1a	0.9357	0.999208	0.993661	0.999912
NAS003	CGG106005	LV7001888220	UDG treated	0.081	Double stranded	22.142	0.351	0	0.356	XX	U4c1a	0.8998	0.999459	0.99172	0.999899
NAS004	CGG106006	LV7001888112	no treatment	0.25	Double stranded	17.315	0.17	0	0.179	XX	U5b2a5	0.9374	0.978515	0.944948	0.996982
NAS004	CGG106006	LV7001888136	no treatment	0.26	Double stranded	17.855	0.178	0	0.187	XX	U5b2a5	0.8734	0.976487	0.943524	0.995199
NAS004	CGG106006	LV7001888232	UDG treated	0.07	Double stranded	25.297	0.301	0	0.307	XX	U5b2a5	0.8799	0.997979	0.98924	0.999675
NAS004	CGG106006	LV7001888256	UDG treated	0.068	Double stranded	24.226	0.301	0	0.306	XX	U5b2a5	0.9025	0.998195	0.989635	0.999703
NA	CGG106007	LV7001888039	no treatment	0.21	Double stranded	0.019	0	0	0	Not Assigned
NA	CGG106007	LV7001888148	no treatment	0.19	Double stranded	0.026	0	0	0	Not Assigned
NA	CGG106007	LV7001888159	UDG treated	0.091	Double stranded	0.064	0	0	0	consistent with XY but not XX
NA	CGG106007	LV7001888268	UDG treated	0.052	Double stranded	1.224	0.001	0	0.001	Not Assigned	HV0	0.7868	0.763208	0.0248032	0.974242
NAS005	CGG106008	LV7001888051	no treatment	0.3	Double stranded	0.771	0.003	0	0.001	consistent with XY but not XX
NAS005	CGG106008	LV7001888063	no treatment	0.31	Double stranded	0.753	0.005	0	0.003	Not Assigned
NAS005	CGG106008	LV7001888183	UDG treated	0.12	Double stranded	2.467	0.005	0.001	0.003	XY	H2a	0.8711	0.985491	0.69223	0.997887
NAS005	CGG106008	LV7001888195	UDG treated	0.13	Double stranded	3.303	0.011	0.001	0.006	XY	H+152	0.7594	0.991987	0.843953	0.998768
HJE005	CGG106026	LV3003051529	no treatment	0.46	Double stranded	2.838	0.039	0	0.041	XX	T2b	0.5788	0.993488	0.848255	0.99894
HJE005	CGG106026	LV3003051551	no treatment	0.46	Double stranded	2.528	0.034	0	0.035	XX	T2a2	0.6649	0.980136	0.702221	0.996565
HJE005	CGG106026	LV3003051718	UDG treated	0.035	Double stranded	8.673	0.142	0	0.147	XX	T2b	0.7767	0.999339	0.985252	0.999898
HJE005	CGG106026	LV3003051741	UDG treated	0.035	Double stranded	6.506	0.095	0	0.099	XX	T2b	0.7425	0.999385	0.985303	0.999906
HJE006	CGG106027	LV3003051578	no treatment	0.33	Double stranded	0.403	0.004	0	0.004	XX
HJE006	CGG106027	LV3003051601	no treatment	0.31	Double stranded	6.429	0.098	0	0.103	XX	HV0a	0.8079	0.99782	0.952165	0.999645
HJE006	CGG106027	LV3003051755	UDG treated	0.024	Double stranded	17.882	0.272	0	0.278	XX	HV0a	0.8173	0.998338	0.987562	0.999782
HJE006	CGG106027	LV3003051770	UDG treated	0.024	Double stranded	16.3	0.299	0	0.304	XX	HV0a	0.8173	0.999597	0.990977	0.999938
HJE007	CGG106029	LV7001888102	no treatment	0.43	Double stranded	2.973	0.042	0	0.044	XX	J1c	0.7705	0.993733	0.850743	0.998953
HJE007	CGG106029	LV7001888114	no treatment	0.43	Double stranded	2.636	0.041	0	0.043	XX	J1c	0.7006	0.98398	0.644055	0.997205
HJE007	CGG106029	LV7001888222	UDG treated	0.2	Double stranded	5.869	0.085	0	0.088	XX	J1c	0.8368	0.997835	0.971282	0.999646
HJE007	CGG106029	LV7001888234	UDG treated	0.2	Double stranded	3.483	0.053	0	0.055	XX	J1c	0.7895	0.988363	0.929005	0.998053
HJE008	CGG106030	LV7001887175	UDG treated	0.1	Double stranded	1.717	0.015	0.002	0.009	Not Assigned	J1c8	0.6849	0.968752	0.378925	0.994731
HJE008	CGG106030	LV7001888041	no treatment	0.42	Double stranded	1.185	0.016	0.001	0.013	Not Assigned	H2a2a1	0.5	0.925613	0.0318163	0.980227
HJE008	CGG106030	LV7001888138	no treatment	0.44	Double stranded	1.888	0.027	0	0.029	XX	H2a2a	0.5354	0.964786	0.28508	0.993784
HJE008	CGG106030	LV7001888258	UDG treated	0.17	Double stranded	2.059	0.026	0	0.027	XX	U5b2b	0.56	0.985227	0.674346	0.997561
HJE009	CGG106031	LV7001888053	no treatment	0.41	Double stranded	0.906	0.01	0.001	0.006	XY	H2a2a	0.734	0.909976	0.027276	0.975181
HJE009	CGG106031	LV7001888065	no treatment	0.42	Double stranded	0.97	0.015	0.002	0.008	XY	H2a2	0.8264	0.913886	0.0312438	0.978595
HJE009	CGG106031	LV7001888185	UDG treated	0.17	Double stranded	4.25	0.052	0.006	0.028	XY	H1c	0.6973	0.997921	0.952143	0.999665
HJE009	CGG106031	LV7001888197	UDG treated	0.26	Double stranded	1.928	0.026	0.003	0.014	XY	H2a	0.6662	0.980322	0.562283	0.996857
HJE010	CGG106033	LV3003051628	no treatment	0.31	Double stranded	1.503	0.036	0.004	0.02	XY	K1a	0.7061	0.949128	0.12312	0.989885
HJE010	CGG106033	LV3003051660	no treatment	0.32	Double stranded	2.184	0.042	0.005	0.023	XY	K1a+195	0.7351	0.974593	0.446205	0.995888
HJE010	CGG106033	LV3003051789	UDG treated	0.024	Double stranded	16.553	0.464	0.051	0.244	XY	K1a+195	0.9181	0.999692	0.992863	0.999949
HJE010	CGG106033	LV3003051806	UDG treated	0.12	Double stranded	14.16	0.347	0.039	0.183	XY	K1a+195	0.8764	0.999517	0.989977	0.999919
HJE011	CGG106034	LV3003051514	no treatment	0.32	Double stranded	1.102	0.013	0.001	0.01	Not Assigned	H2a2a	0.6021	0.710369	0.0247174	0.974827
HJE011	CGG106034	LV3003051676	no treatment	0.31	Double stranded	0.985	0.014	0.002	0.008	XY	HV	0.6856
HJE011	CGG106034	LV3003051698	UDG treated	0.024	Double stranded	35.348	0.692	0.079	0.366	XY	HV	0.7294	0.912575	0.890511	0.931065	yes (high contamination estimate)
HJE011	CGG106034	LV3003051820	UDG treated	0.04	Double stranded	11.41	0.175	0.02	0.093	XY	HV16	0.8006	0.999506	0.988282	0.999924
HJE012	CGG106036	LV7001888077	no treatment	0.29	Double stranded	5.684	0.064	0.008	0.034	XY	H2a	0.7745	0.99782	0.946976	0.999653
HJE012	CGG106036	LV7001888101	no treatment	0.27	Double stranded	8.283	0.099	0.012	0.053	XY	H1bt	0.8026	0.998744	0.971675	0.999811
HJE012	CGG106036	LV7001888209	UDG treated	0.11	Double stranded	30.668	0.483	0.056	0.253	XY	H1bt	0.8026	0.999607	0.990998	0.999938
HJE012	CGG106036	LV7001888221	UDG treated	0.099	Double stranded	23.986	0.357	0.042	0.187	XY	H1bt	0.8026	0.999366	0.990027	0.999888
HJE013	CGG106037	LV3003051531	no treatment	0.22	Double stranded	0.9	0.015	0.002	0.008	XY
HJE013	CGG106037	LV3003051556	no treatment	0.24	Double stranded	0.171	0.002	0	0.001	consistent with XY but not XX
HJE013	CGG106037	LV3003051720	UDG treated	0.024	Double stranded	37.617	0.752	0.086	0.393	XY	T2b3+151	0.8745	0.999751	0.995596	0.999958
HJE013	CGG106037	LV3003051742	UDG treated	0.024	Double stranded	31.931	0.567	0.065	0.297	XY	T2b3+151	0.8745	0.999734	0.995066	0.999953
HJE014	CGG106039	LV7001888113	no treatment	0.44	Double stranded	1.428	0.018	0.002	0.01	XY	H2a2a	0.5812	0.943244	0.0930631	0.988514
HJE014	CGG106039	LV7001888137	no treatment	0.44	Double stranded	1.791	0.025	0.002	0.016	Not Assigned	H2a2a	0.5532	0.968714	0.384526	0.994647
HJE014	CGG106039	LV7001888233	UDG treated	0.2	Double stranded	2.235	0.021	0.002	0.011	XY	T2	0.7365	0.988626	0.779431	0.998177
HJE014	CGG106039	LV7001888257	UDG treated	0.16	Double stranded	2.648	0.033	0.003	0.021	Not Assigned	T2b	0.7644	0.967807	0.819799	0.993315
HUN001	CGG106202	LV3003051579	no treatment	0.15	Double stranded	2.232	0.016	0	0.017	XX	N1a1a1a2	0.6727	0.979425	0.623768	0.996647
HUN001	CGG106202	LV3003051603	no treatment	0.19	Double stranded	2.417	0.012	0	0.013	XX	N1a1a1a2	0.6678	0.937369	0.110855	0.988136
HUN001	CGG106202	LV3003051756	UDG treated	0.015	Double stranded	48.719	0.64	0.001	0.668	XX	N1a1a1a2	0.8838	0.998275	0.993684	0.999672
HUN001	CGG106202	LV3003051771	UDG treated	0.016	Double stranded	10.784	0.056	0	0.058	XX	N1a1a1a2	0.8311	0.998092	0.981864	0.999712
HUN002	CGG106204	LV2003912569UL1SS2A	UDG treated	0.011	Single stranded	0.015	0	0	0	consistent with XY but not XX
HUN002	CGG106204	LV3003060024	no treatment	0.24	Double stranded	54.426	0.817	0.082	0.52	Not Assigned	H	0.8368	0.64695	0.592993	0.697808	yes (high contamination estimate)
HUN002	CGG106204	LV3003060038	no treatment	0.16	Double stranded	24.611	0.269	0.034	0.145	XY	H1c	0.8712	0.999228	0.985192	0.999879
HUN002	CGG106204	LV3003060127	UDG treated	0.011	Double stranded	90.671	1.971	0.254	1.107	XY	H1c	0.8712	0.985914	0.978406	0.990905
HUN002	CGG106204	LV3003060141	UDG treated	0.012	Double stranded	40.68	0.492	0.062	0.264	XY	H1c	0.8712	0.999695	0.993309	0.999947
HOL001	CGG106211	LV7001886013	no treatment	0.3	Double stranded	0.453	0.002	0	0.002	XX
HOL001	CGG106211	LV7001888040	no treatment	0.29	Double stranded	0.097	0	0	0	XX
HOL001	CGG106211	LV7001888160	UDG treated	0.11	Double stranded	1.031	0.004	0	0.005	XX	H2a2a	0.7876	0.81996	0.0272668	0.976061
HOL001	CGG106211	LV7001888269	UDG treated	0.099	Double stranded	1.474	0.005	0	0.005	XX	H5k	0.7331	0.927559	0.0290184	0.977947
FRA043	CGG106212	LV3003060103	no treatment	0.22	Double stranded	3.001	0.008	0	0.008	XX	K2a	0.6676	0.790454	0.452514	0.950261
FRA043	CGG106212	LV3003060117	no treatment	0.21	Double stranded	1.434	0.004	0	0.004	XX	H2a2a	0.5689	0.909976	0.0295886	0.976481
FRA043	CGG106212	LV3003060205	UDG treated	0.021	Double stranded	0.179	0	0	0	XX
FRA043	CGG106212	LV3003060212	UDG treated	0.015	Double stranded	29.544	0.1	0	0.108	XX	K2	0.9401	0.96744	0.949641	0.979698
FRA025	CGG106213	LV3003060027	no treatment	0.23	Double stranded	5.006	0.089	0.011	0.048	XY	U2e1	0.7909	0.997466	0.942549	0.9996
FRA025	CGG106213	LV3003060039	no treatment	0.23	Double stranded	16.205	0.323	0.04	0.176	XY	U2e1	0.9014	0.991664	0.97228	0.999147
FRA025	CGG106213	LV3003060128	UDG treated	0.014	Double stranded	9.803	0.177	0.021	0.095	XY	U2e1	0.8501	0.990407	0.972082	0.997088
FRA025	CGG106213	LV3003060142	UDG treated	0.015	Double stranded	16.739	0.328	0.038	0.175	XY	U2e1	0.8673	0.996468	0.985573	0.999286
FRA039	CGG106214	LV3003060051	no treatment	0.26	Double stranded	1.573	0.014	0.002	0.007	XY	H2a	0.6014	0.97612	0.529923	0.995998
FRA039	CGG106214	LV3003060064	no treatment	0.25	Double stranded	9.896	0.106	0.013	0.057	XY	H5	0.8538	0.997356	0.958683	0.999556
FRA039	CGG106214	LV3003060154	UDG treated	0.02	Double stranded	3.23	0.021	0.002	0.011	XY	H5	0.7027	0.969286	0.819695	0.993981
FRA039	CGG106214	LV3003060168	UDG treated	0.046	Double stranded	13.424	0.046	0.006	0.024	XY	H1c1	0.8453	0.978093	0.930391	0.99524
FRA011	CGG107291	FS0348SS2L1	UDG treated	0.047	Single stranded	7.03	0.073	0.009	0.04	XY	T2b	0.8599	0.996307	0.973101	0.999517
FRA011	CGG107291	FS0348SS2L2	UDG treated	0.047	Single stranded	6.492	0.065	0.008	0.035	XY	T2b	0.8662	0.998876	0.975665	0.999827
FRA011	CGG107291	FS0349SS2L1	UDG treated	0.037	Single stranded	33.475	0.385	0.046	0.21	XY	T2b	0.8892	0.997168	0.989914	0.999356
FRA011	CGG107291	FS0349SS2L2	UDG treated	0.036	Single stranded	8.515	0.063	0.008	0.034	XY	T2b	0.8443	0.998771	0.973779	0.999802
FRA008	gok002b3	e1l1p1	no treatment	0.2	Double stranded	2.675	0.026	0	0.027	XX	H1c	0.7934	0.976769	0.534601	0.995968
FRA008	gok002	gok002-ATCACG	no treatment	0.061	Double stranded	0.077	0.001	0	0.001	XX
FRA008	gok002	gok002-CCTAGGT	no treatment	0.25	Double stranded	1.878	0.009	0	0.009	XX	H1c	0.6973	0.949123	0.0840538	0.990547
FRA008	gok002	gok002-CGATGT	no treatment	0.29	Double stranded	34.064	0.876	0.003	0.816	XX	H1c	0.8712	0.999146	0.982734	0.999839
FRA008	gok002	gok002-GCAAGAT	no treatment	0.25	Double stranded	8.986	0.032	0	0.032	XX	H1c	0.8712	0.983699	0.921225	0.997895
FRA008	gok002	gok002-TTGGATC	no treatment	0.25	Double stranded	8.134	0.003	0	0.003	XX	H1c	0.8712	0.99814	0.963452	0.999696
FRA044	gok004b3	e1l1p1	no treatment	0.19	Double stranded	0.128	0	0	0	consistent with XX but not XY
FRA044	gok004	GA1	no treatment	0.016	Double stranded	0.432	0.005	0.001	0.003	Not Assigned
FRA044	gok004	GA2	no treatment	0.22	Double stranded	2.797	0.022	0.003	0.012	XY	H2a	0.6855	0.986851	0.723107	0.997793
FRA007	gok005	gok005-TTAGGC	no treatment	0.043	Double stranded	0.908	0.002	0	0.002	XX	H2a2a1	0.5	0.943287	0.146567	0.987228
FRA007	gok005	HS	no treatment	0.3	Double stranded	13.813	0.013	0	0.012	XX	K1e	0.9083	0.992221	0.964955	0.999267
FRA105	gok007	HS	no treatment	0.22	Double stranded	18.568	0.009	0	0.008	XX	H24	0.7898	0.999115	0.977397	0.999849
NA	gok008	gok008-CCAATCC	no treatment	0.17	Double stranded	0.017	0	0	0	Not Assigned
NA	gok008	gok008-TGACCA	no treatment	0.053	Double stranded	0.017	0	0	0	Not Assigned
NA	gok009	gok009-GCCAAT	no treatment	0.071	Double stranded	0.014	0	0	0	consistent with XX
FRA043	gok010b2	e1l1p1	no treatment	0.17	Double stranded	0.128	0.001	0	0.001	XX
FRA043	gok010b3	e1l1p1	no treatment	0.18	Double stranded	15.74	0.249	0.001	0.265	XX	K2	0.9441	0.998946	0.980442	0.999822
FRA043	gok010	gok010-ACTTGA	no treatment	0.068	Double stranded	0.015	0	0	0	consistent with XX
FRA016	gok012b1	e1l1p1	no treatment	0.27	Double stranded	4.683	0.009	0.001	0.005	consistent with XY but not XX	H1c	0.8712	0.995566	0.903134	0.999318
FRA016	gok012b2	e1l1p1	no treatment	0.15	Double stranded	2.68	0.004	0	0.002	consistent with XY but not XX	H1c	0.6429	0.958924	0.242128	0.99304
FRA033	gok013b1	e1l1p1	no treatment	0.15	Double stranded	1.087	0.007	0.001	0.004	XY	T2b	0.6359	0.900195	0.0263532	0.974278
FRA033	gok013b2	e1l1p1	no treatment	0.22	Double stranded	1.033	0.01	0.001	0.006	XY	T2g2a	0.6411	0.326803	0.0260854	0.974697
FRA006	gok014b1	e1l1p1	no treatment	0.15	Double stranded	8.106	0.076	0	0.079	XX	T2b	0.9271	0.990681	0.944495	0.998906
FRA101	gok015b1	e1l1p1	no treatment	0.14	Double stranded	22.681	0.165	0	0.174	XX	X2b+226	0.9403	0.98438	0.950637	0.997074
FRA040	gok016b1	e1l1p1	no treatment	0.19	Double stranded	4.507	0.028	0.004	0.016	XY	H5	0.8538	0.994481	0.869515	0.999113
FRA040	gok016b1	e1l2p1	no treatment	0.2	Double stranded	6.283	0.032	0.004	0.017	XY	H5	0.8538	0.967136	0.871468	0.995314
FRA040	gok016b1	e1l3p1	no treatment	0.11	Double stranded	4.49	0.023	0.003	0.013	XY	H5	0.8538	0.950175	0.72582	0.994024
FRA040	gok016b2	e1l1p1	no treatment	0.15	Double stranded	4.702	0.057	0.008	0.031	XY	H5	0.8538	0.983372	0.834238	0.997818
FRA015	gok017b1	e1l1p1	no treatment	0.16	Double stranded	1.62	0.014	0.002	0.008	XY	N1a1a1	0.7512	0.827787	0.0278533	0.976892
FRA015	gok017b2	e1l1p1	no treatment	0.15	Double stranded	40.14	0.17	0.024	0.092	XY	N1a1a1a3	0.9062	0.986586	0.967626	0.997363
FRA022	gok018b1	e1l1p1	no treatment	0.19	Double stranded	14.666	0.233	0.034	0.13	XY	U8b1b1	0.9681	0.945111	0.902829	0.971832
FRA022	gok018b1	e1l2drp1	UDG treated	0.0098	Double stranded	54.907	1.082	0.149	0.59	XY	U8b1b1	0.9681	0.997629	0.99158	0.999546
FRA022	gok018b1	e1l2drp2	UDG treated	0.01	Double stranded	62.011	1.271	0.175	0.694	XY	U8b1b1	0.9952	0.995474	0.989332	0.998119
FRA031	gok019b1	e1l1p1	no treatment	0.15	Double stranded	7.707	0.049	0	0.051	XX	U5b3	0.9624	0.996475	0.931104	0.999438
NA	gok020b1	e1l1p1	no treatment	0.17	Double stranded	2.334	0.006	0.001	0.003	XY	T2b3+151	0.8214	0.98085	0.613588	0.996877
NA	gok020b2	e1l1p1	no treatment	0.21	Double stranded	1.122	0.002	0	0.001	consistent with XY but not XX	T2	0.6832	0.866914	0.0265522	0.975426
FRA002	gok021b2	e1l1p1	no treatment	0.24	Double stranded	9.805	0.192	0.026	0.106	XY	U2e1	0.8501	0.991612	0.954887	0.999153
FRA002	gok021b2	e1l2drp1	UDG treated	0.014	Double stranded	42.273	1.077	0.14	0.592	XY	U2e1	0.9184	0.993707	0.985745	0.997725
FRA002	gok021b2	e1l2drp2	UDG treated	0.014	Double stranded	38.335	0.952	0.124	0.523	XY	U2e1	0.9368	0.991815	0.983192	0.996467
FRA027	gok022b1	e1l1p1	no treatment	0.22	Double stranded	11.839	0.199	0.028	0.109	XY	J1c2	0.9162	0.998797	0.977452	0.999793
FRA027	gok022b1	e1l2drp1	UDG treated	0.013	Double stranded	45.636	0.998	0.13	0.542	XY	J1c2	0.9763	0.988803	0.979119	0.994087
FRA027	gok022b1	e1l2drp2	UDG treated	0.013	Double stranded	48.271	1.062	0.138	0.577	XY	J1c2	0.9395	0.993381	0.985777	0.997134
FRA042	gok023b1	e1l1p1	no treatment	0.17	Double stranded	2.273	0.003	0	0.002	consistent with XY but not XX	K	0.7712	0.941277	0.0471196	0.98445
FRA003	gok024b1	e1l1p1	no treatment	0.17	Double stranded	12.972	0.062	0	0.064	XX	X2b4	0.9852	0.998574	0.971294	0.999733
FRA001	gok025b1	e1l1p1	no treatment	0.21	Double stranded	1.008	0.013	0	0.014	XX	X2b	0.6335	0.919766	0.0253653	0.974297
FRA011	gok026b1	e1l1p1	no treatment	0.21	Double stranded	1.801	0.023	0.003	0.012	XY	T2b	0.6771	0.933453	0.0473327	0.984423
FRA013	gok027b1	e1l1p1	no treatment	0.15	Double stranded	21.084	0.033	0.004	0.018	XY	J1c	0.9623	0.999081	0.983345	0.999861
FRA035	gok028b1	e1l1p1	no treatment	0.14	Double stranded	6.35	0.06	0.008	0.033	XY	T2b3+151	0.9246	0.967908	0.90881	0.993085
FRA101	gok029b1	e1l1p1	no treatment	0.14	Double stranded	3.194	0.037	0	0.039	XX	X2b	0.8202	0.904622	0.56587	0.978349
FRA041	gok030b1	e1l1p1	no treatment	0.15	Double stranded	0.29	0.001	0	0.001	XX
FRA006	gok031b1	e1l1p1	no treatment	0.2	Double stranded	2.417	0.024	0	0.024	XX	T2b	0.8085	0.979902	0.606746	0.996895
FRA031	gok032b1	e1l1p1	no treatment	0.16	Double stranded	12.052	0.146	0	0.155	XX	U5b3	0.9502	0.998233	0.965351	0.999698
FRA013	gok033b1	e1l1p1	no treatment	0.16	Double stranded	34.098	0.083	0.011	0.045	XY	J1c5	0.9611	0.998798	0.984707	0.999819
FRA010	gok034b1	e1l1p1	no treatment	0.14	Double stranded	5.882	0.026	0	0.028	XX	H1c	0.7934	0.974876	0.878489	0.995521
FRA010	gok035b1	e1l1p1	no treatment	0.14	Double stranded	20.508	0.078	0	0.082	XX	H1c	0.8712	0.998941	0.979821	0.999815
FRA102	gok036b1	e1l1p1	no treatment	0.19	Double stranded	17.267	0.026	0	0.026	XX	HV0a	0.8451	0.998586	0.972432	0.999763
FRA102	gok036b2	e1l1p1	no treatment	0.23	Double stranded	0.286	0.001	0	0.001	XX
ROS001	ros001b1	e1l2p1	no treatment	0.16	Double stranded	7.03	0.012	0.002	0.006	XY	X2b+226	0.8647	0.998358	0.962823	0.999709
ROS002	ros002b1	e1l1p1	no treatment	0.29	Double stranded	11.373	0.02	0.003	0.011	XY	X2b+226	0.872	0.989876	0.950716	0.999131
ROS002	ros002b1	e1l2p1	no treatment	0.24	Double stranded	0.92	0.002	0	0.001	XY	H1ak	0.687	0.911915	0.0257284	0.975897
ROS003	ros003b1	e1l1p1	no treatment	0.25	Double stranded	21.245	0.359	0.001	0.383	XX	K1b1a1	0.8736	0.986186	0.967287	0.996043
ROS003	ros003b1	e1l2p1	no treatment	0.2	Double stranded	4.819	0.022	0	0.023	XX	K1b1a1	0.8296	0.957103	0.844827	0.991052
ROS004	ros004b1	e1l1p1	no treatment	0.18	Double stranded	11.02	0.078	0.01	0.043	XY	T2b	0.8976	0.951957	0.908157	0.979632
ROS004	ros004b1	e1l2p1	no treatment	0.17	Double stranded	40.789	0.038	0.007	0.02	XY	R	0.841	0.471554	0.381694	0.578614	yes (high contamination estimate)
ROS005	ros005b1	e1l1p1	no treatment	0.14	Double stranded	63.559	0.662	0.091	0.363	XY	J1c5	0.9611	0.999476	0.992007	0.999913
ROS005	ros005b1	e1l2p1	no treatment	0.1	Double stranded	26.167	0.115	0.018	0.065	XY	J1c5	0.9852	0.98393	0.963265	0.994943
ROS005	ros005b1	e1l3drp3	UDG treated	0.019	Double stranded	0.703	0.002	0	0.001	consistent with XY but not XX
ROS005	ros005b1	e1l4drp3	UDG treated	0.018	Double stranded	0.729	0.002	0	0.001	consistent with XY but not XX
NA	ros006b1	e1l1p1	no treatment	0.015	Double stranded	10.7	0.027	0	0.033	XX	T	0.6244	0.772756	0.650334	0.861012	yes (high contamination estimate)
NA	ros006b1	e1l2p1	no treatment	0.018	Double stranded	37.348	0.029	0	0.028	XX	N	0.7498	0.515746	0.431231	0.596271	yes (high contamination estimate)
ROS007	ros007b1	e1l1p1	no treatment	0.2	Double stranded	3.965	0.015	0.002	0.008	XY	H2a	0.8711	0.929345	0.735945	0.986751
ROS007	ros007b1	e1l2p1	no treatment	0.21	Double stranded	26.847	0.017	0.002	0.008	XY	H6	0.6734	0.891866	0.846632	0.925704	yes (high contamination estimate)
ROS008	ros008b1	e1l1p1	no treatment	0.17	Double stranded	0.575	0.009	0	0.009	XX
ROS008	ros008b1	e1l2p1	no treatment	0.16	Double stranded	6.949	0.007	0	0.006	XX	H24	0.7898	0.987071	0.915973	0.998547
NA	ros012b1	e1l1p1	no treatment	0.19	Double stranded	0.427	0.004	0	0.004	XX
NA	ros012b1	e1l2p1	no treatment	0.19	Double stranded	8.207	0.005	0	0.004	XX	X2b	0.7995	0.768567	0.634224	0.874808	yes (high contamination estimate)
NA	ros012b1	e2l2p1	no treatment	0.15	Double stranded	0	0	0	0	consistent with XX
ROS014	ros014b1	e1l1p1	no treatment	0.2	Double stranded	6.21	0.023	0	0.023	XX	T2b	0.8506	0.996744	0.940583	0.999459
ROS014	ros014b1	e1l2drp1	UDG treated	0.013	Double stranded	6.607	0.03	0	0.03	XX	T2b	0.8436	0.998708	0.971585	0.99979
ROS016	ros016b1	e1l1p1	no treatment	0.26	Double stranded	21.511	0.528	0.001	0.557	XX	K1e	0.928	0.988575	0.968372	0.997641
ROS016	ros016b1	e1l1p2	no treatment	0.26	Double stranded	10.357	0.241	0	0.255	XX	K1e	0.9252	0.994257	0.96156	0.99937
ROS016	ros016b1	e1l2drp1	UDG treated	0.016	Double stranded	54.414	1.693	0.003	1.763	XX	K1e	0.951	0.999212	0.995672	0.999891
ROS018	ros018b1	e1l1p1	no treatment	0.18	Double stranded	16.825	0.181	0	0.189	XX	U5b3	0.9234	0.98206	0.950932	0.994621
ROS018	ros018b1	e1l1p1cc	no treatment	0.17	Double stranded	107.371	0.272	0.001	0.354	XX	U5b3	1	0.969643	0.956712	0.978918
ROS018	ros018b1	e1l2drp1	UDG treated	0.012	Double stranded	39.769	0.519	0.001	0.539	XX	U5b3	0.9234	0.995208	0.985837	0.998249
ROS018	ros018b1	e1l3p1	no treatment	0.18	Double stranded	12.144	0.119	0	0.126	XX	U5b3	0.8964	0.993686	0.963934	0.99891
ROS018	ros018b1	e1l4p1	no treatment	0.1	Double stranded	8.76	0.084	0	0.088	XX	U5b3	0.8964	0.979031	0.930165	0.997591
ROS021	ros021b1	e1l1p1	no treatment	0.14	Double stranded	36.627	0.182	0	0.19	XX	U5b3	0.9845	0.999284	0.985392	0.999872
ROS021	ros021b1	e1l2p1	no treatment	0.13	Double stranded	33.624	0.138	0	0.146	XX	U5b3	0.9845	0.995121	0.976212	0.999469
ROS021	ros021b1	e1l3p1	no treatment	0.075	Double stranded	21.502	0.09	0	0.094	XX	U5b3	0.9584	0.993115	0.96542	0.999316
ROS023	ros023b1	e1l1p1	no treatment	0.22	Double stranded	7.915	0.119	0	0.125	XX	K1e	0.8872	0.982539	0.939087	0.997877
ROS023	ros023b1	e1l1p1cc	no treatment	0.22	Double stranded	70.393	0.188	0.001	0.246	XX	K1e	0.9722	0.968514	0.957139	0.977856
ROS024	ros024b1	e1l1p1	no treatment	0.28	Double stranded	10.852	0.242	0.031	0.135	XY	U5b3	0.82	0.996652	0.956599	0.999476
ROS025	ros025b1	e1l1p1	no treatment	0.24	Double stranded	7.462	0.079	0.01	0.044	XY	K1e	0.8873	0.92928	0.874634	0.967611
ROS025	ros025b1	e1l2p1	no treatment	0.24	Double stranded	3.217	0.035	0.005	0.019	XY	K1e	0.7953	0.98524	0.710067	0.997444
ROS025	ros025b1	e1l3p1	no treatment	0.15	Double stranded	3.582	0.036	0.005	0.02	XY	K1e	0.805	0.991204	0.811478	0.998672
ROS026	ros026b1	e1l1p1	no treatment	0.27	Double stranded	9.332	0.186	0.024	0.102	XY	U5a2d	0.8851	0.990783	0.941161	0.998721
ROS026	ros026b1	e1l1p1cc	no treatment	0.26	Double stranded	60.457	0.199	0.042	0.136	XY	U5a2d	0.9154	0.959184	0.940913	0.973012
ROS026	ros026b1	e1l1p2	no treatment	0.27	Double stranded	3.63	0.069	0.009	0.038	XY	U5a2	0.7332	0.992258	0.816482	0.998784
ROS026	ros026b1	e1l2drp1	UDG treated	0.015	Double stranded	27.303	0.718	0.089	0.394	XY	U5a2d	0.8627	0.98647	0.972131	0.993851
ROS026	ros026b1	e1l2drp2	UDG treated	0.015	Double stranded	28.329	0.758	0.094	0.414	XY	U5a2d	0.8627	0.983342	0.96846	0.991431
ROS027	ros027b1	e1l1p1	no treatment	0.25	Double stranded	26.525	0.56	0.001	0.59	XX	K1e1	0.8688	0.98969	0.972686	0.99834
ROS029	ros029b1	e1l1p1	no treatment	0.17	Double stranded	55.796	0.21	0.028	0.114	XY	X2b+226	1	0.999141	0.989361	0.999868
ROS030	ros030b1	e1l1p1	no treatment	0.25	Double stranded	5.307	0.073	0	0.077	XX	H	0.8368	0.989222	0.916252	0.998564
ROS032	ros032b1	e1l1p1	no treatment	0.33	Double stranded	2.959	0.052	0.006	0.029	XY	H5	0.7788	0.990677	0.790101	0.998516
ROS033	ros033b1	e1l1p1	no treatment	0.23	Double stranded	15.209	0.291	0.001	0.309	XX	K1a+195	0.9181	0.971692	0.943726	0.987655
ROS036	ros036b1	e1l1p1	no treatment	0.29	Double stranded	1.11	0.023	0	0.024	XX	T2b	0.647	0.921693	0.0316348	0.978386
ROS038	ros038b1	e1l1p1	no treatment	0.2	Double stranded	4.065	0.067	0.009	0.037	XY	X2b+226	0.8611	0.994114	0.874737	0.999073
ROS039	ros039b1	e1l2p1	no treatment	0.16	Double stranded	2.597	0.047	0.006	0.026	XY	U5b3	0.6797	0.816617	0.363405	0.963292
ROS039	ros039b1	e2l2p1	no treatment	0.16	Double stranded	1.38	0.026	0.004	0.015	XY	U5b3	0.6854	0.921695	0.0310726	0.979432

## Sheet: Table S4. Radiocarbon dating
individ	sampleId	datingId	BPuncal	1s	unmodelled calBP from (95%)	unmodelled calBP to (95%)	calBP_median	d15N	d13C	C/N	reference	flag
AVL001	CGG024035	UBA-40443	4510	32	5305	5047	5160	9.5	-20.5	3.13	Allentoft et al. 2022
FRA001	gok025b1	UCIAMS-278102	4430	20	5268	4880	5012	9.5	-21.2	3.1	this study
FRA002	CGG100198	UCIAMS-259748	4455	20	5280	4971	5137	10.1	-21	3.2	this study
FRA002	CGG100198	UCIAMS-278087	4485	15	5285	5045	5181	10.1	-20.9	3.1	this study	outlier
FRA003	gok024b1	UCIAMS-278101	4375	20	5030	4862	4924	10	-21.3	3.1	this study
FRA004	CGG100062	UCIAMS-278073	4460	20	5281	4975	5181	9.8	-20.8	3.1	this study
FRA005	CGG100053	UCIAMS-259740	4400	20	5042	4873	4958	10.2	-21	3.1	this study
FRA006	gok014b1	UCIAMS-278096	4405	15	5043	4876	4969	9.9	-21.4	3.1	this study
FRA007	gok005	Beta-368294	4440	30	5280	4879	5045	nd	-21.5	nd	Skoglund et al. 2014
FRA008	gok002	Ua-20947	4425	40	5280	4867	5049	nd	-21.7	nd	Sjögren 2008
FRA008	gok002	UBA-14087	4368	27	5035	4856	4924	9.18	-21.37	3.3	Sjögren pers. comm.
FRA009	CGG100182	UCIAMS-278081	4445	15	5273	4969	5042	10.8	-20.9	3.1	this study	outlier
FRA010	gok035	UCIAMS-282683	4465	20	5282	4977	5153	9.7	-21.5	3.2	this study
FRA011	CGG107291	OxA-35445	4439	30	5280	4878	5043	13.1	-19.9	3.2	Sjögren pers. comm.
FRA012	CGG100054	UCIAMS-278070	4455	15	5278	4974	5180	9.1	-21.1	3.1	this study
FRA013	CGG100067	UCIAMS-259746	4425	20	5264	4877	5006	8.8	-20.8	3.1	this study
FRA013	CGG100174	UCIAMS-259747	4385	20	5038	4866	4930	8.8	-20.7	3.1	this study
FRA014	CGG100173	UCIAMS-278079	4380	20	5032	4865	4927	9.4	-21.5	3.1	this study
FRA015	gok017b1	UCIAMS-278099	4415	20	5212	4874	4990	10	-21.6	3.2	this study
FRA020	CGG100063	UCIAMS-259743	4360	20	4973	4857	4917	10.1	-20.9	3.1	this study
FRA021	CGG100203	UCIAMS-259749	4420	20	5257	4874	5000	9.8	-20.8	3.1	this study
FRA021	CGG100166	UCIAMS-278077	4445	15	5273	4969	5042	9.8	-21.3	3.1	this study
FRA022	CGG100180	UCIAMS-275226	4425	15	5232	4880	5006	8.5	-21.1	3.2	this study
FRA023	CGG100161	UCIAMS-278076	4480	15	5285	5042	5187	8.9	-21	3.1	this study	outlier
FRA023	CGG100161	UBA-12297	4313	25	4960	4836	4862	9.88	-21.55	3.4	Sjögren pers. comm.	removed (more reliable date exists)
FRA024	CGG100206	UCIAMS-278088	4385	15	5031	4868	4926	10.2	-20.7	3.1	this study
FRA025	CGG100169	UCIAMS-278095	4395	15	5040	4871	4937	10.5	-21	3.1	this study
FRA025	CGG106213	OxA-35444	4430	30	5277	4873	5021	13.4	-20.3	3.1	Sjögren pers. comm.
FRA026	CGG100190	UCIAMS-278082	4400	20	5042	4873	4958	9.4	-21.9	3.1	this study
FRA027	gok022b1	UCIAMS-278100	4365	15	4970	4862	4919	9.6	-21.3	3.1	this study
FRA028	CGG100048	UCIAMS-278067	4400	15	5041	4874	4958	9.3	-20.7	3	this study
FRA029	CGG100044	UCIAMS-278065	4400	15	5041	4874	4958	10.1	-20.5	3	this study
FRA030	CGG100051	UCIAMS-278069	4390	15	5035	4870	4930	9.8	-21.1	3.1	this study
FRA031	CGG100073	UCIAMS-278075	4395	20	5041	4870	4942	10.2	-21.1	3.1	this study
FRA032	CGG100072	UCIAMS-278074	4385	20	5038	4866	4930	12.2	-21	3.1	this study
FRA033	CGG100172	UCIAMS-278078	4340	15	4960	4852	4884	11.4	-20.7	3.2	this study
FRA034	CGG100177	UCIAMS-278080	4390	20	5040	4867	4934	10	-21.2	3.1	this study
FRA035	gok028b1	UCIAMS-278103	4395	20	5041	4870	4942	10	-21.2	3.1	this study
FRA039	CGG100194	UCIAMS-278085	4385	15	5031	4868	4926	11.8	-21.3	3.2	this study
FRA040	gok016b1	UCIAMS-278098	4415	20	5212	4874	4990	10.9	-21.2	3.2	this study
FRA041	CGG100060	UCIAMS-278072	4400	15	5041	4874	4958	10.3	-20.9	3.1	this study
FRA042	CGG100055	UCIAMS-259741	4365	20	5022	4860	4920	10.3	-20.9	3.1	this study
FRA042	gok023b1	OxA-39288	4404	21	5044	4873	4966	10.7	-21.1	3.2	Sjögren pers. comm.
FRA043	gok010	Ua-20946	4315	40	5024	4830	4881		-21.9	nd	Sjögren 2008
FRA043	gok010b2	UBA-14088	4286	39	4968	4725	4853	9.18	-21.3	3.3	Sjögren 2015
FRA044	gok004	AAR-10235	4341	44	5041	4836	4917	10.3	-20.8	3.2	Blank et al. 2021
FRA101	gok015b1	UCIAMS-278097	4370	15	4973	4863	4920	10.1	-21.4	3.2	this study
FRA102	CGG100068	Ua-20953	4220	45	4860	4585	4739		-22	nd	Sjögren 2008	removed (more reliable date exists)
FRA102	CGG100068	UCIAMS-282682	4545	20	5317	5054	5160	10.2	-21.2	3.1	this study
FRA103	CGG100050	UCIAMS-278068	4420	15	5211	4879	5002	10.1	-20.6	3.1	this study
FRA104	CGG100195	UCIAMS-278086	4375	20	5030	4862	4924	8.6	-20	3.1	this study
FRA105	gok007	AAR-10236	4232	48	4870	4582	4746		-20.86		Blank et al. 2021
FRA106	CGG100046	UCIAMS-259737	4445	20	5279	4962	5048	9.5	-20.7	3.1	this study
FRA106	CGG100046	UCIAMS-278066	4455	20	5280	4971	5137	10.7	-20.8	3.1	this study
FRA107	CGG100057	UCIAMS-278071	4420	15	5211	4879	5002	10.1	-20.8	3.1	this study
FRA108	CGG100065	UCIAMS-259744	4270	20	4860	4830	4844	10.3	-20.9	3.1	this study
FRA201	CGG100052	UCIAMS-259739	3880	20	4410	4240	4326	9	-21.6	3.1	this study
FRA202	CGG100056	UCIAMS-259742	3905	20	4415	4251	4349	9.2	-20.7	3.1	this study
FRA202	CGG100066	UCIAMS-259745	3910	20	4417	4254	4353	8.5	-20.9	3.2	this study
FRA301	CGG100045	UCIAMS-259736	3645	20	4080	3891	3956	8.2	-21.2	3.2	this study
FRA302	CGG100049	UCIAMS-259738	3625	20	4064	3850	3934	8.5	-21.5	3.2	this study
HJE002	CGG105979	UCIAMS-259750	4510	20	5300	5051	5153	9.1	-20.5	3.1	this study
HJE003	CGG105981	UCIAMS-259751	4395	20	5041	4870	4942	8.9	-20.9	3.2	this study
HJE012	CGG106036	UCIAMS-278094	4470	20	5283	4979	5187	10.1	-20.9	3.1	this study	outlier
HOL001	CGG106211	AAR-10239	4206	45	4854	4581	4731	nd	-19.95	nd	Axelsson pers comm
HUN002	CGG106204	UCIAMS-259752	4555	20	5319	5057	5282	11.3	-19.5	3.1	this study
LAN001	CGG105991	UBA-12292	4368	28	5037	4856	4925		-21.21		Sjögren 2011
LAN002	CGG105997	UCIAMS-278092	4405	20	5044	4875	4968	9.7	-21.1	3.2	this study
LAN003	CGG105984	UCIAMS-278089	4405	15	5043	4876	4969	9.8	-20.9	3.1	this study
LAN004	CGG105986	UCIAMS-278090	4410	15	5045	4877	4980	10.9	-20.7	3.2	this study
LAN005	CGG105994	UCIAMS-278091	4390	15	5035	4870	4930	11.3	-20.7	3.2	this study
LAN006	CGG106000	UCIAMS-278093	4380	15	5026	4867	4924	11.6	-20.7	3.2	this study
LAN010	CGG105999	AAR-9993	4305	65	5259	4624	4888	11.1	-21.33	3.26	Blank et al. 2021
	CGG105995	St-11657	2105	115	2347	1753	2079	nd	nd	nd	Bägerfeldt 1992
	ros006b1	Beta-446190	4310	30	4960	4834	4863			3.2	Blank et al. 2020
	ros012b1	Beta-446195	4190	30	4840	4589	4727			3.2	Blank et al. 2020
	CGG105989	UCIAMS-275224	2030	20	2043	1892	1965	9.9	-17.9	3.2	this study
	CGG106007	UBA-47861	3466	28	3831	3642	3744	12.9	-19.8	3.19	this study
	CGG106001	AAR-9994	4375	43	5257	4845	4941	12.67	-21.5	3.4	Blank et al. 2021
NAS001	CGG106003	UCIAMS-275225	3500	15	3835	3700	3765	8	-20.3	3.1	this study
NAS001	CGG106003	UBA-47857	3476	28	3834	3645	3754	9.7	-20.4	3.17	this study
NAS002	CGG106004	UBA-47858	3639	29	4083	3849	3951	9.6	-20.8	3.17	this study
NAS003	CGG106005	UBA-47859	3683	30	4143	3910	4028	10.1	-19.8	3.2	this study
NAS004	CGG106006	UBA-47860	3403	33	3821	3561	3640	11.2	-20.6	3.2	this study
NAS005	CGG106008	UBA-47862	3431	31	3825	3575	3679	12.9	-19.8	3.19	this study
ROS001	ros001b1	Beta-446188	4430	30	5277	4873	5021	8.7	-20.8	3.17	Blank et al. 2020
ROS002	ros002b1	Beta-446189	4470	30	5289	4975	5165			3.2	Blank et al. 2020
ROS003	ros003b1	Beta-423311	4440	30	5280	4879	5045	9	-21.6	3.2	Malmström et al. 2019
ROS004	ros004b1	Beta-423312	4410	30	5264	4865	4980			3.2	Blank et al. 2020
ROS005	ros005b1	Beta-423313	4390	30	5045	4862	4944	10	-20.9	3.2	Malmström et al. 2019
ROS007	ros007b1	Beta-446191	4430	30	5277	4873	5021			3.2	Blank et al. 2020
ROS008	ros008b1	Beta-446192	4390	30	5045	4862	4944			3.2	Blank et al. 2020
ROS014	ros014b1	Ua-66072	4419	29	5269	4869	5000			3.2	Blank et al. 2021
ROS016	ros016b1	UBA-36305	4341	35	5030	4841	4911			3.18	Blank et al. 2020
ROS018	ros018b1	UBA-36306	4477	35	5295	4976	5159			3.18	Blank et al. 2020
ROS021	ros021b1	UBA-36307	4487	34	5298	4980	5163			3.16	Blank et al. 2020
ROS023	ros023b1	Ua-66073	4451	29	5285	4888	5115			3.2	Blank et al. 2021
ROS024	ros024b1	UBA-36308	4426	41	5280	4868	5023			3.21	Blank et al. 2020
ROS025	ros025b1	Ua-66074	4459	30	5286	4968	5133			3.2	Blank et al. 2021
ROS026	ros026b1	UBA-36309	4205	45	4853	4581	4730			3.17	Blank et al. 2020
ROS027	ros027b1	UBA-36310	4153	33	4828	4575	4697			3.17	Blank et al. 2020
ROS029	ros029b1	UBA-36311	4537	35	5316	5050	5160			3.18	Blank et al. 2020
ROS033	ros033b1	UBA-36312	4476	47	5308	4961	5139			3.19	Blank et al. 2020
ROS036	ros036b1	UBA-36313	4461	41	5295	4886	5126			3.18	Blank et al. 2020
ROS038	ros038b1	UBA-36314	4468	35	5290	4972	5145			3.17	Blank et al. 2020
ROS039	ros039b1	UBA-36812	4541	31	5317	5051	5159			3.19	Blank et al. 2020
FIR001	CGG105919	UBA-50684	2891	35	3158	2887	3027	9.6	-20.2	3.1	this study
FIR001	M29	UBA-25683	2882	32	3149	2882	3014	10.2	-20	3.17	Blank et al. 2017
FIR001	FÖ1B	UBA-34281	2921	36	3174	2957	3068	9.4	-19.8	3.17	Hollund et al. 2018

## Sheet: Table S5. Strontium analysis
individ	sampleId	strontiumId	ID	BoneID	Sample type	Element	87Sr/86Sr	reference
FIR001	CGG105919	MA-145303	1818		Tooth	C mand	0.71362	Blank et al. 2021
FRA001	gok25-b1	F5449	111126	1221	Tooth	LLM1	0.719791	this study
FRA002	CGG100198	F11509	110716	1109	Tooth	LLM1	0.714116	this study
FRA003	gok24-b1	F5447	106219	370	Tooth	LLM1	0.717584	this study
FRA004	CGG100062	F11504	999999		Tooth	URM1	0.714972	this study
FRA005	CGG100053	F11503	106190		Tooth	URM1	0.714869	this study
FRA006	gok31-b1	F5467	F10	9361	Tooth	LRM2	0.715737	this study
FRA007	CGG100183CGG100186gok005	F2794	124273	4570	Tooth	ULM1	0.716634	this study
FRA008	Gok02	F2789	118449	2655	Tooth	URM1	0.716072	this study
FRA010	gok34-b1	F5470	F118	9064	Tooth	dpm4 dxt	0.714864	this study
FRA010	gok35-b1	F5471	F128	9035	Tooth	dpm4 sin mand	0.714439	this study
FRA011	gok26-b1	F5452	119811	3161	Tooth	LLM1	0.714916	this study
FRA013	gok27-b1	F5465	140706	8100	Tooth	dpm4 sin	0.717632	this study
FRA013	CGG100067	F5466	140706	8100	Tooth	LLM1	0.718308	this study
FRA013	gok33-b1	F5469	F106	9089	Tooth	dpm4 dxt	0.717992	this study
FRA015	gok17-b1	F5464	133342	6222	Tooth	LRM1	0.715364	this study
FRA016	gok12-b2	F5457	122448	4247	Tooth	dpm4 dxt	0.714979	this study
FRA020	CGG100063	F11505	119121		Tooth	URM1	0.715997	this study
FRA021	Gok03	F2792	121000	3790	Tooth	ULM1	0.715742	this study
FRA022	CGG100181	F11507	118000	2806	Tooth	ULI2	0.717876	this study
FRA022	gok18-b1	F5458	123043	3407	Tooth	LRM2	0.718669	this study
FRA023	CGG100161CGG100162CGG100163	F2787	115528	8487	Tooth	UL M1	0.716038	this study
FRA024	CGG100206	F11510	121343	3893	Tooth	ULM1	0.714567	this study
FRA025	CGG100169CGG100171_CGG106213	F2788	117421	2557	Tooth	LLM2	0.716449	this study
FRA026	CGG100190	F11508	F87		Tooth	URdpm3	0.71612	this study
FRA027	gok22-b1	F5448	110019	1001	Tooth	LRM2	0.716825	this study
FRA028	CGG100048	F11502	129247	5580	Tooth	URM1	0.71445	this study
FRA029	CGG100044	F11500	133049		Tooth	URM1	0.714547	this study
FRA030	CGG100069	F5456	121240	3860	Tooth	dpm4 sin	0.715773	this study
FRA030	CGG100071	F5461	126212	4832	Tooth	dpm4 dxt	0.715438	this study
FRA031	gok32-b1	F5468	F98	9854	Tooth	LLM1	0.716616	this study
FRA035	gok28-b1	F5459	124293	4720	Tooth	LLM1	0.71738	this study
FRA038	CGG100070	F5463	132390	5874	Tooth	LLM1	0.716492	this study
FRA040	gok16-b2?	F5454	120180	3671	Tooth	LLM1	0.716409	this study
FRA041	gok30-b1	F5460	126156	4880	Tooth	LLM1	0.716243	this study
FRA042	CGG018091/gok23-b1	F5453	120033	3644	Tooth	LLM1	0.718104	this study
FRA043	CGG106212	F2790	119550	3144	Tooth	ULM1	0.721182	this study
FRA044	gok004	F2793	122402	4238	Tooth	LLM1	0.717149	Sjögren et al. 2009
FRA101	gok29-b1	F5462	129378	3219	Tooth	LLM1	0.715848	this study
FRA102	CGG100068gok036	F5446	20025	20025	Tooth	LLM1, in jaw	0.717345	this study
FRA105	gok007	F2796	130273	5346	Tooth	URM1	0.71749	Sjögren et al. 2009
FRA106	CGG100046	F11501	F131		Tooth	URM1	0.717011	this study
FRA202	CGG100066	F5450	118114	2731	Tooth	LLM1	0.7156	this study
HUN001	CGG106202	F4248			Tooth	ULM2	0.714223	Sjögren et al. 2009
HUN002	CGG106204	F4250			Tooth	LRM1	0.713218	Sjögren et al. 2009
LAN003	CGG105984	F11511			Tooth	LRM1	0.716419	this study
	gok13-b1	F5451	119029	3184	Tooth	LLM1	0.716237	this study
	gok20-b1	F5455	121181	4169	Tooth	LRM1	0.717292	this study
	CGG100184	F2794	124273	4570	Tooth	ULM1	0.716634	this study
ROS001	ros001	F3137	Be 1		Tooth	LRM1	0.716915	Sjögren et al. 2009
ROS002	ros002	MA-180447	Be 1		Tooth	LRdpm2	0.71671	Blank et al. 2021
ROS003	ros003	MA-180465	Be 1		Tooth	M	0.71596	Blank et al. 2021
ROS004	ros004	MA-180448	Be 1		Tooth	LRM1	0.7166	Blank et al. 2021
ROS005	ros005	MA-180450	Be 1		Tooth	LRM2	0.71747	Blank et al. 2021
ROS007	ros007	MA-180451	Be 3		Tooth	LRM2	0.71527	Blank et al. 2021
ROS008	ros008	MA-180452	Be 4		Tooth	LRM2	0.72087	Blank et al. 2021
ROS012	ros012	MA-180466	Be 13		Tooth	LRM1	0.71538	Blank et al. 2021
ROS016	ros016	MA-180455	G 6-7		Tooth	LLPM2	0.71345	Blank et al. 2021
ROS018	ros018	MA-180456	Be 11		Tooth	LRM1	0.71503	Blank et al. 2021
ROS021	ros021	MA-180457	Be 11		Tooth	LRM1	0.71506	Blank et al. 2021
ROS024	ros024	MA-180458	Be 11		Tooth	M1	0.71556	Blank et al. 2021
ROS026	ros026	MA-180459	Be 11		Tooth	LRM1	0.71541	Blank et al. 2021
ROS027	ros027	MA-180460	Be 11		Tooth	LLM1	0.71745	Blank et al. 2021
ROS029	ros029	MA-180461	Be 11		Tooth	LLM2	0.71516	Blank et al. 2021
ROS033	ros033	MA-180462	Be 17		Tooth	M3	0.71157	Blank et al. 2021
ROS036	ros036	MA-180463	Be 17		Tooth	LRM1	0.71433	Blank et al. 2021
ROS038	ros038	MA-180464	K 100		Tooth	M1	0.71604	Blank et al. 2021
ROS039	ros039	MA-180454	K 102		Tooth	LRM1	0.71516	Blank et al. 2021

## Sheet: Table S6. Y. pestis stats
		shotgun									shotgun+capture
		total reads sequenced	mapped reads			coverage (filtered reads)					total reads sequenced	mapped reads			coverage (filtered reads)
indivId	sampleId		total reads	filtered reads	PPM	chromosome	pMT1	pCD1	pPCP1	total		total reads	filtered reads	PPM	chromosome	pMT1	pCD1	pPCP1	total
FRA005	CGG100053	13233686488	1573229	1236206	93.4136	9.32975	10.065	43.9616	65.6212	9.96053	13534222942	1965657	1394101	103.006	10.7997	10.7952	50.2328	79.6303	11.5106
FRA013	CGG100067gok027_CGG100174_gok033	3148768514	606144	463590	147.229	3.74587	0.503284	10.2988	17.5954	3.80423	3496162592	1633027	1150842	329.173	10.3754	0.934643	27.2698	54.2696	10.5206
FRA020	CGG100063	6071669475	514766	371345	61.1603	2.99925	1.13672	5.0141	10.0751	3.00556	6469917838	1123477	730607	112.924	6.36196	1.75675	10.6263	25.4801	6.37034
FRA102	CGG100068gok036	2669458009	157722	79749	29.8746	0.66377	0.575896	2.01222	3.94965	0.688187	3293370791	787446	467190	141.858	4.34967	2.21628	13.1504	32.2241	4.49075
Gok2	gok002	424667795	207479	138261	325.574	1.79897	1.16658	3.1538	9.54879	1.82152
FRA106	CGG100046	3357410360	153688	18705	5.57126	0.154285	0.092797	0.425859	1.30368	0.1593	4023627061	538379	113834	28.2914	1.08222	0.333562	3.04791	11.1626	1.11598
AVL001	CGG024035	696414874	37191	7743	11.1184	0.0537227	0.0288328	0.16501	0.364856	0.0554661	970476799	97516	27309	28.1398	0.198	0.0830163	0.552094	1.79963	0.204051
FRA003	gok024	16550448	18002	13148	794.42	0.130303	0.0159131	0.386772	0.420724	0.132336
FRA042	CGG018091gok023_CGG100055	3163291920	85957	7788	2.46199	0.059326	0.00306621	0.146248	0.471182	0.0602902	3200122017	94368	9468	2.95864	0.0724028	0.00306621	0.183102	0.607158	0.0736972
HJE003	CGG105981	293698046	16031	5643	19.2136	0.0487652	0.0164016	0.119792	0.243966	0.0495429
Gok4	gok004	43753891	5210	2179	49.8013	0.0223902	0.00117451	0.0584027	0.26082	0.0229663
NA	CGG106001	3059088673	22941	397	0.129777	0.00340716	0.000385	0.00772349	0.0181024	0.00343903	3059088673	34562	2404	0.785855	0.0223737	0.00128885	0.0639642	0.169164	0.0228512
FRA021	CGG100166CGG100203	1116550567	23341	1733	1.5521	0.0132648	0.0027336	0.0362136	0.0700166	0.0135021	1126776525	26130	1862	1.6525	0.0143878	0.0027336	0.0383899	0.0736579	0.014623
FRA006	gok014gok031	51433177	6087	867	16.8568	0.00783071	0.00326369	0.0217908	0.0629422	0.00805262
HUN002	CGG106204	1165592890	37395	916	0.785866	0.00734293	0.00460451	0.0199986	0.0408864	0.00753936	1318833978	73482	961	0.728674	0.00772649	0.00460451	0.0199986	0.0408864	0.00790893
FRA009	CGG100182_gok012	450257838	13662	592	1.3148	0.00513352	0.00475003	0.0234265	0.0664794	0.00551424
FRA031	CGG100073_gok019gok032	196117607	9159	177	0.90252	0.00196273	0.00163185	0.00317189	0.0151893	0.00200006
HJE002	CGG105979	224835034	7327	213	0.947361	0.00156369	0.000364	0.00314345	0.042655	0.00164456
ROS029	ros029	48309791	5260	80	1.65598	0.000903	0.000894	0.000484	0	0.000895
NA	CGG105978	3059088673	8136	71	0.0232095	0.000554	0	0	0	0.000533

## Sheet: Table S7. Reference genomes
sampleId	site	country	latitude	longitude	dataSource	ageAverage	coverage	sex	hgYMajor	panel
I9028	St. Helena	South Africa	-32.76	18.03	Skoglund_Cell_2017	2103	1.18837	XY	A1	all
NEO834	Mora Cavorso	Italy	41.87	13.28	Allentoft_bioRxiv_2023	7403	0.0835608	XY	G2	all
NEO828	Gaudo	Italy	40.42	15.07	Allentoft_bioRxiv_2023	4746	0.0870179	XY	J2	all
NEO650	Toral III	Spain	43.4	-4.71	Allentoft_bioRxiv_2023	4109	0.0743782	XY	R1b	all
NEO603	Sao Paulo 2	Portugal	38.68	-9.16	Allentoft_bioRxiv_2023	4347	0.0752768	XX	-	all
NEO813	Grotte du Gazel	France	43.32	2.42	Allentoft_bioRxiv_2023	6545	4.95434	XX	-	all
NEO120	Grotte Mandrin	France	44.47	4.77	Allentoft_bioRxiv_2023	3365	0.103195	XX	-	all
NEO625	Banks tomb	UK	58.73	-2.94	Allentoft_bioRxiv_2023	5080	1.07208	XY	I2	all
VK234	Faroe	Faroes	61.85	-6.8	Margyaran_2020_Nature	250	0.737438	XY	R1b	all
VK236	Faroe	Faroes	61.85	-6.8	Margyaran_2020_Nature	250	1.47187	XX	-	all
VK45	Faroe	Faroes	61.85	-6.8	Margyaran_2020_Nature	250	0.116522	XY	R1a	all
VK110	Iceland	Iceland	65.61	-17.16	Margyaran_2020_Nature	750	1.86953	XY	I1	all
VK111	Iceland	Iceland	65.61	-17.16	Margyaran_2020_Nature	750	1.10412	XX	-	all
NEO13	Hedegaard (Bislev)	Denmark	56.91	9.58	Allentoft_bioRxiv_2023	9507	0.0134103	XY	I1	all
NEO587	Kongemose	Denmark	55.58	11.55	Allentoft_bioRxiv_2023	8798	1.13756	XY	I2	all
NEO600	Vedbaek boldbaner	Denmark	55.85	12.56	Allentoft_bioRxiv_2023	7817	0.0997928	XY	I2	all
NEO814	Bodal K	Denmark	55.59	11.54	Allentoft_bioRxiv_2023	7125	0.0552887	XX	-	all
NEO748	Henriksholm-Bøgebakken (Vedbæk)	Denmark	55.85	12.56	Allentoft_bioRxiv_2023	7129	0.0770282	XY	I2	all
NEO746	Henriksholm-Bøgebakken (Vedbæk)	Denmark	55.85	12.56	Allentoft_bioRxiv_2023	6991	0.140011	XY	I2	all
NEO822	Dragsholm	Denmark	55.77	11.39	Allentoft_bioRxiv_2023	6978	0.0581214	XX	-	all
NEO732	Dragsholm	Denmark	55.77	11.39	Allentoft_bioRxiv_2023	6815	0.132447	XX	-	all
NEO962	Dragsholm	Denmark	55.77	11.39	Allentoft_bioRxiv_2023	NA	0.0357	XY	I2	all
NEO930	Fannerup F	Denmark	56.4	10.71	Allentoft_bioRxiv_2023	6888	0.0531268	XY	I2	all
NEO1	Holmegaard-Djursland	Denmark	56.25	10.76	Allentoft_bioRxiv_2023	6585	0.0150103	XY	I2	all
NEO569	Ertebölle	Denmark	56.81	9.18	Allentoft_bioRxiv_2023	6142	0.666141	XY	I2	all
NEO3	Vængesø II	Denmark	56.15	10.55	Allentoft_bioRxiv_2023	5965	0.0251894	XY	I2	all
NEO601	Viksø Mose	Denmark	55.76	12.24	Allentoft_bioRxiv_2023	5753	0.082455	XX	-	all
NEO571	Gröfte	Denmark	55.4	11.5	Allentoft_bioRxiv_2023	5534	0.0552305	XX	-	all
NEO7	Sigersdal Mose	Denmark	55.76	12.26	Allentoft_bioRxiv_2023	5242	0.0127183	XY	L1	all
NEO41	Rude	Denmark	55.99	10.25	Allentoft_bioRxiv_2023	5462	0.0195037	XY	I2	all
NEO564	Bygholm Nörremark	Denmark	55.88	9.81	Allentoft_bioRxiv_2023	5468	0.0816931	XY	I2	all
NEO865	Lundby-Falster	Denmark	54.87	11.84	Allentoft_bioRxiv_2023	5179	0.0870094	XY	I2	all
NEO888	Elkenøre	Denmark	54.73	11.99	Allentoft_bioRxiv_2023	5383	0.0622793	XX	-	all
NEO795	Porsmose	Denmark	55.28	11.88	Allentoft_bioRxiv_2023	5333	0.0337961	XY	I2	all
NEO702	Jörlundegaard	Denmark	55.83	12.17	Allentoft_bioRxiv_2023	5263	0.14978	XY	I	all
NEO602	Storelyng (Østrup Homo II)	Denmark	55.59	11.58	Allentoft_bioRxiv_2023	5134	0.0885308	XY	I2	all
NEO33	Vittrup mose	Denmark	57.39	9.76	Allentoft_bioRxiv_2023	5128	0.0528805	XY	I2	all
NEO566	Døjringe I	Denmark	55.48	11.58	Allentoft_bioRxiv_2023	5130	0.0205534	XY	I2	all
NEO961	Avlebjerg (Strøby)	Denmark	55.37	12.29	Allentoft_bioRxiv_2023	5137	0.0228788	XX	-	all
NEO594	Neverkaer mose	Denmark	55.39	10.08	Allentoft_bioRxiv_2023	5174	0.0544428	XY	I2	all
NEO580	Klokkehöj	Denmark	55.11	10.11	Allentoft_bioRxiv_2023	4611	0.0134495	XX	-	all
NEO876	Toftum mose	Denmark	55.9	9.99	Allentoft_bioRxiv_2023	4338	0.0513477	XY	R1a	all
NEO872	Toftum mose	Denmark	55.9	9.99	Allentoft_bioRxiv_2023	3979	0.0823998	XY	R1b	all
NEO934	Gammellung	Denmark	54.88	10.78	Allentoft_bioRxiv_2023	3809	0.0795219	XX	-	all
NEO857	Lollikehuse	Denmark	55.76	12.01	Allentoft_bioRxiv_2023	3637	0.0436413	XY	I1	all
NEO815	Vasagaard	Denmark	55.06	14.89	Allentoft_bioRxiv_2023	3471	0.107216	XY	I1	all
NEO46	Ängdala	Sweden	55.59	13.11	Allentoft_bioRxiv_2023	5563	0.0989771	XX	-	all
NEO38	Hindby mosse	Sweden	55.57	13.04	Allentoft_bioRxiv_2023	5072	0.0935445	XX	-	all
NEO259	Frälsegaarden	Sweden	58.16	13.45	Allentoft_bioRxiv_2023	4960	0.0543891	XY	I2	all
NEO223	Falköping 5	Sweden	58.17	13.57	Allentoft_bioRxiv_2023	3975	0.0460957	XY	I1	all
NEO226	Falköping 5	Sweden	58.17	13.57	Allentoft_bioRxiv_2023	3757	0.453089	XX	-	all
NEO221	Falköping 5	Sweden	58.17	13.57	Allentoft_bioRxiv_2023	3702	0.0616277	XY	R1a	all
VK33	Skara	Sweden	58.38	13.65	Margyaran_2020_Nature	800	0.958343	XX	-	all
VK517	Uppsala	Sweden	59.86	17.65	Margyaran_2020_Nature	800	1.08615	XY	I2	all
VK485	Salme	Estonia	58.17	22.25	Margyaran_2020_Nature	1100	0.739826	XY	I1	all
VK490	Salme	Estonia	58.17	22.25	Margyaran_2020_Nature	1100	0.986601	XY	I1	all
VK497	Salme	Estonia	58.17	22.25	Margyaran_2020_Nature	1100	1.51073	XY	I1	all
NEO657	Vlasac	Serbia	44.54	22.04	Allentoft_bioRxiv_2023	8668	0.11786	XX	-	all
NEO677	Vlasac	Serbia	44.54	22.04	Allentoft_bioRxiv_2023	8668	0.307913	XY	R1b	all
NEO671	Schela Cladovei	Romania	44.64	22.66	Allentoft_bioRxiv_2023	8629	0.145968	XY	R1b	all
NEO130	Dezsk	Hungary	46.25	20.26	Allentoft_bioRxiv_2023	7804	0.103483	XX	-	all
NEO149	Gorzsa Cukormajor	Hungary	46.37	20.42	Allentoft_bioRxiv_2023	6980	0.0816588	XY	I2	all
NEO143	Gorzsa Cukormajor	Hungary	46.37	20.42	Allentoft_bioRxiv_2023	6658	0.0559396	XY	J2	all
NEO148	Gorzsa Cukormajor	Hungary	46.37	20.42	Allentoft_bioRxiv_2023	6610	0.0728457	XX	-	all
NEO128	Vedrovice	CzechRepublic	49.02	16.38	Allentoft_bioRxiv_2023	7146	0.0627434	XY	G2	all
RISE1171	Koszyce, site 3	Poland	48.7	21.2	Schroeder_PNAS_2019	4767.5	2.67106	XY	I2	all
RISE1162	Koszyce, site 3	Poland	48.7	21.2	Schroeder_PNAS_2019	4746.5	3.08613	XY	I2	all
RISE1169	Koszyce, site 3	Poland	48.7	21.2	Schroeder_PNAS_2019	4741	1.11236	XY	I2	all
RISE1163	Koszyce, site 3	Poland	48.7	21.2	Schroeder_PNAS_2019	4735	4.10732	XY	I2	all
RISE1167	Koszyce, site 3	Poland	48.7	21.2	Schroeder_PNAS_2019	4727.5	2.53858	XX	-	all
RISE1160	Koszyce, site 3	Poland	48.7	21.2	Schroeder_PNAS_2019	4714	5.38757	XY	I2	all
RISE1160	Koszyce, site 3	Poland	48.7	21.2	Schroeder_PNAS_2019	4714	5.38757	XY	I2	all
RISE1173	Koszyce, site 3	Poland	48.7	21.2	Schroeder_PNAS_2019	4634	2.97861	XY	I2	all
RISE1164	Koszyce, site 3	Poland	48.7	21.2	Schroeder_PNAS_2019	4469.5	1.09383	XX	-	all
RISE1247	Z≈Çota-Ksiaznice	Poland	50.2	21.4	Schroeder_PNAS_2019	4725	0.767595	XX	-	all
VK155	Bodzia	Poland	52.7	18.9	Margyaran_2020_Nature	850	0.276861	XX	-	all
NEO527	Voloshskoe	Ukraine	48.31	35.14	Allentoft_bioRxiv_2023	10928	0.0775913	XX	-	all
NEO545	Vasilevka-I	Ukraine	48.2	35.22	Allentoft_bioRxiv_2023	10836	0.0381201	XY	I2	all
NEO494	Vasilevka-I	Ukraine	48.2	35.22	Allentoft_bioRxiv_2023	10743	0.0598989	XY	R1b	all
NEO492	Vasilevka-I	Ukraine	48.2	35.22	Allentoft_bioRxiv_2023	10655	0.054279	XY	I2	all
NEO496	Vasilevka-I	Ukraine	48.2	35.22	Allentoft_bioRxiv_2023	10655	0.0123979	XY	I2	all
NEO497	Vasilevka-I	Ukraine	48.2	35.22	Allentoft_bioRxiv_2023	10655	0.0924789	XY	R1a	all
NEO550	Vasilevka-I	Ukraine	48.2	35.22	Allentoft_bioRxiv_2023	10655	0.0307968	XX	-	all
NEO549	Vasilevka-I	Ukraine	48.2	35.22	Allentoft_bioRxiv_2023	10568	0.0350405	XY	I2	all
NEO551	Vovnigi	Ukraine	48.13	35.08	Allentoft_bioRxiv_2023	7290	0.0866066	XX	-	all
NEO268	Mamaj Gora	Ukraine	47.43	34.27	Allentoft_bioRxiv_2023	7245	0.091731	XY	R1b	all
NEO553	Vovnigi	Ukraine	48.13	35.08	Allentoft_bioRxiv_2023	6978	0.0368563	XX	-	all
NEO524	Vovnigi	Ukraine	48.13	35.08	Allentoft_bioRxiv_2023	6975	0.0999427	XY	I2	all
NEO529	Vovnigi	Ukraine	48.13	35.08	Allentoft_bioRxiv_2023	6745	0.0878698	XX	-	all
NEO514	Vovnigi	Ukraine	48.13	35.08	Allentoft_bioRxiv_2023	6639	0.0407629	XY	I2	all
NEO508	Vovnigi	Ukraine	48.13	35.08	Allentoft_bioRxiv_2023	6308	0.0870715	XX	-	all
NEO262	Lysa Gora	Ukraine	47.45	35.24	Allentoft_bioRxiv_2023	6518	0.067905	XY	R1b	all
NEO265	Lysa Gora	Ukraine	47.45	35.24	Allentoft_bioRxiv_2023	5538	0.0864142	XY	I2	all
NEO305	Vasilevsky	Ukraine	48.31	35.14	Allentoft_bioRxiv_2023	6605	2.19496	XY	I2	all
NEO522	Voloshskoe	Ukraine	48.31	35.14	Allentoft_bioRxiv_2023	6053	0.093066	XY	I2	all
NEO278	Kleshnya III 1998	Ukraine	48.97	38.24	Allentoft_bioRxiv_2023	2746	0.0647128	XY	R1a	all
VK540	Shestovitsa	Ukraine	51.37	31.18	Margyaran_2020_Nature	800	0.89845	XX	-	all
NEO537	Minino	Russia	59.7	39.5	Allentoft_bioRxiv_2023	8055	0.147161	XY	R1b	all
NEO561	Karavaikha	Russia	60.41	38.93	Allentoft_bioRxiv_2023	8193	1.35901	XX	-	all
NEO558	Karavaikha	Russia	60.41	38.93	Allentoft_bioRxiv_2023	8089	0.709883	XY	R1a	all
NEO554	Pogostitsa	Russia	60.45	38.63	Allentoft_bioRxiv_2023	8063	0.0641836	XX	-	all
NEO181	Sakhtish IIa	Russia	56.78	40.45	Allentoft_bioRxiv_2023	6034	0.0689848	XY	Q1	all
NEO183	Sakhtish IIa	Russia	56.78	40.45	Allentoft_bioRxiv_2023	5458	0.0796099	XY	R1b	all
NEO188	Sakhtish IIa	Russia	56.78	40.45	Allentoft_bioRxiv_2023	5389	0.0590015	XY	I2	all
NEO182	Sakhtish IIa	Russia	56.78	40.45	Allentoft_bioRxiv_2023	5385	0.0740429	XY	R1b	all
NEO158	Sakhtish II	Russia	56.78	40.45	Allentoft_bioRxiv_2023	5776	0.122587	XY	R1b	all
NEO162	Vasilyevskiy kordon 17	Russia	53	40.4	Allentoft_bioRxiv_2023	6682	0.152473	XX	-	all
NEO164	Vasilyevskiy kordon 17	Russia	53	40.4	Allentoft_bioRxiv_2023	5671	0.245505	XY	R1a	all
NEO168	Vasilyevskiy kordon 17	Russia	53	40.4	Allentoft_bioRxiv_2023	5454	0.0610199	XX	-	all
NEO209	Golubaya Krinitsa	Russia	50.07	39.89	Allentoft_bioRxiv_2023	7335	0.0679384	XY	R1a	all
NEO204	Golubaya Krinitsa	Russia	50.07	39.89	Allentoft_bioRxiv_2023	7229	0.0737563	XY	I2	all
NEO207	Golubaya Krinitsa	Russia	50.07	39.89	Allentoft_bioRxiv_2023	7098	0.0625913	XX	-	all
NEO210	Golubaya Krinitsa	Russia	50.07	39.89	Allentoft_bioRxiv_2023	7084	0.0653479	XY	R1a	all
NEO172	Ksizovo 6	Russia	52.28	38.96	Allentoft_bioRxiv_2023	6773	0.0729317	XY	R1b	all
kzb005	Republic of Bashkorstan, Near Usmanovo village, Kazburun 1	Russia	53.94	55.75	Krzewinska_ScienceAdvances_2018	3736.5	0.876539	XY	R1a	all
NEO61	Bol'shoy Oleni Ostrov	Russia	68.97	33.08	Allentoft_bioRxiv_2023	3305	0.0297364	XX	-	all
NEO110	Aknashen	Armenia	40.1	44.29	Allentoft_bioRxiv_2023	7594	0.060484	XX	-	all
NEO817	Tepe Guran	Iran	33.76	47.1	Allentoft_bioRxiv_2023	9393	0.031465	XX	-	all
NEO819	Tepe Guran	Iran	33.76	47.1	Allentoft_bioRxiv_2023	9344	0.297114	XX	-	all
NEO902	Sjauke 1	Kazakhstan	52.43	76.84	Allentoft_bioRxiv_2023	1989	0.0869502	XY	Q1	all
DA59	Kurgan nr. 4, Baskya 1	Kyrgyzstan	41.5	75.8	Damgaard_2018_Nature	2281	0.735502	XY	J2	all
DA71	Kurgan nr. 20, Baskya 2	Kyrgyzstan	41.5	75.79	Damgaard_2018_Nature	1670	0.80996	XX	-	all
DA105	Kurgan 1 / 4 (grav 4.), Uch-Kurbu	Kyrgyzstan	42.16	77.41	Damgaard_2018_Nature	1773.5	0.57474	XY	Q1	all
NEO235	Devil's Gate Cave	Russia	44.5	135.4	Sikora_Nature_2019	7669	1.28626	XX	-	all
DA340	Lokomotiv	Russia	52.29	104.25	Damgaard_Science_2018	6989.5	0.600984	XX	-	all
NEO916	Vengerovo-2	Russia	55.71	76.78	Allentoft_bioRxiv_2023	5733	0.0175337	XY	R1b	all
NEO915	Vengerovo-2	Russia	55.71	76.78	Allentoft_bioRxiv_2023	5733	0.020235	XY	Q1	all
NEO841	Sosnovyiy Myis	Russia	58.75	102.63	Allentoft_bioRxiv_2023	7225	0.0845067	XX	-	all
NEO201	Fofonovo	Russia	52.2	107	Allentoft_bioRxiv_2023	7037	0.676613	XY	Q1	all
NEO63	Itkul'	Russia	52.72	84.68	Allentoft_bioRxiv_2023	7062	0.0655349	XY	Q1	all
NEO102	Afontova Gora	Russia	56.02	92.87	Allentoft_bioRxiv_2023	5780	0.0471805	XY	Q	all
NEO68	Okunevo 5	Russia	56.44	74.91	Allentoft_bioRxiv_2023	4899	0.0792933	XX	-	all
NEO77	Okunevo 5	Russia	56.44	74.91	Allentoft_bioRxiv_2023	4735	0.165638	XY	Q1	all
RISE516	Verkhni Askiz	Russia	53.16	90.21	Damgaard_Science_2018	4068.5	0.963931	XX	-	all
DA338	Shamanka II	Russia	51.7	103.7	Damgaard_Science_2018	4200	0.454019	XY	Q1	all
DA335	Shamanka II	Russia	51.7	103.7	Damgaard_Science_2018	4200	0.50662	XY	Q1	all
NEO76	Ostrov 2	Russia	56.93	66.47	Allentoft_bioRxiv_2023	4068	0.0399175	XX	-	all
NEO81	Borovjanka XVII	Russia	55.73	74.29	Allentoft_bioRxiv_2023	3300	0.0961537	XY	R1a	all
Sumidouro7	Caverna do Sumidouro, Lagoa Santa, Brazil	Brazil	-19.54	-43.94	MorenoMayar_Science_2018	10271	0.509528	XY	Q1	all
Sumidouro4	Caverna do Sumidouro, Lagoa Santa, Brazil	Brazil	-19.54	-43.94	MorenoMayar_Science_2018	10095.5	0.881322	XY	Q1	all
1H06	Mont-Aim� hypog�e I	France	48.8589	3.99647	SeguinOrlando_CurrentBiology_2021	5124	1.18094	XX	-	all
2H17	Mont-Aim� hypog�e II	France	48.8585	3.99589	SeguinOrlando_CurrentBiology_2021	5134.5	1.62598	XY	-	all
2HxC5x196x1131	Mont-Aim� hypog�e II	France	48.8585	3.99589	SeguinOrlando_CurrentBiology_2021	5178.5	0.748011	XY	-	all
DA41	Hovsgol, Grave #14	Mongolia	49.27	101.72	Damgaard_2018_Nature	2283	0.810274	XY	R1b	all
VK582	Alken_Enge	Denmark	56.05	9.94	Margyaran_2020_Nature	1900	0.107749	XY	I2	all
baa01	Ballito Bay A	South Africa	-29.54	31.22	Schlebusch_Science_2017	1908.5	13.5002	XY	A1	all
bab01	Ballito Bay B	South Africa	-29.54	31.22	Schlebusch_Science_2017	2040.5	1.29865	XY	A1	all
I9133	Faraoskop Rock Shelter	South Africa	-31.98	18.52	Skoglund_Cell_2017	1970	2.0755	XY	A1	all
I9134	Kasteelberg	South Africa	-32.81	17.95	Skoglund_Cell_2017	1198.5	0.699327	XX	-	all
ela01	Eland Cave	South Africa	-28.92	29.13	Schlebusch_Science_2017	493	13.4655	XX	-	all
new01	Newcastle	South Africa	-27.76	29.92	Schlebusch_Science_2017	417.5	10.8961	XX	-	all
mfo01	Mfongosi	South Africa	-28.73	30.81	Schlebusch_Science_2017	378	7.06185	XX	-	all
I10871	Shum Laka	Cameroon	5.86	10.08	Lipson_Nature_2020	7885	15.2126	XY	A00	all
I10873	Shum Laka	Cameroon	5.86	10.08	Lipson_Nature_2020	3065	3.27674	XY	B2	all
Mota	Mota Cave	Ethiopia	6.8	38.21	GallegoLlorente_Science_2015	4472	10.1509	XY	E1b	all
gun005	Gran Canaria	Canary Islands	27.97	-15.6	RodriguezVarela_CurrentBiology_2017	994	0.482954	XX	-	all
Pal7	Paliambela	Greece	40.51	22.5	Hofmanova_PNAS_2016	6351	1.2655	XX	-	eur,all,eurasia
Rev5	Revenia	Greece	40.33	22.56	Hofmanova_PNAS_2016	8301	1.13369	XX	-	eur,all,eurasia
R11	Grotta Continenza	Italy	41.96	13.54	Antonio_2019_Science	11908	0.957642	XY	I2	eur,all,eurasia
R7	Grotta Continenza	Italy	41.96	13.54	Antonio_2019_Science	10681.5	3.15377	XY	I2	eur,all,eurasia
R15	Grotta Continenza	Italy	41.96	13.54	Antonio_2019_Science	9124.5	3.07016	XY	I2	eur,all,eurasia
R2	Grotta Continenza	Italy	41.96	13.54	Antonio_2019_Science	7984	3.70406	XX	-	eur,all,eurasia
R3	Grotta Continenza	Italy	41.96	13.54	Antonio_2019_Science	7729.5	4.05964	XX	-	eur,all,eurasia
R8	Grotta Continenza	Italy	41.96	13.54	Antonio_2019_Science	7723.5	0.531809	XX	-	eur,all,eurasia
R10	Grotta Continenza	Italy	41.96	13.54	Antonio_2019_Science	7629	1.32182	XX	-	eur,all,eurasia
R5	Grotta Continenza	Italy	41.96	13.54	Antonio_2019_Science	4839.5	1.50291	XX	-	eur,all,eurasia
NEO695	Maddalena	Italy	43.08	13.06	Allentoft_bioRxiv_2023	7299	0.431411	XX	-	all
R18	Ripabianca di Monterado	Italy	43.72	13.03	Antonio_2019_Science	7298.5	0.627184	XX	-	eur,all,eurasia
R16	Ripabianca di Monterado	Italy	43.72	13.03	Antonio_2019_Science	7207.5	0.565514	XX	-	eur,all,eurasia
R24	Su Crocefissu	Italy	40.81	8.44	Antonio_2019_Science	5450	0.549968	XX	-	eur,all,eurasia
R25	Su Crocefissu	Italy	40.81	8.44	Antonio_2019_Science	4150	0.539761	XX	-	eur,all,eurasia
R28	Su Crocefissu	Italy	40.81	8.44	Antonio_2019_Science	4150	0.728828	XX	-	eur,all,eurasia
R22	Su Crocefissu	Italy	40.81	8.44	Antonio_2019_Science	3895.5	0.776104	XX	-	eur,all,eurasia
NEO830	Fontenoce	Italy	43.38	13.55	Allentoft_bioRxiv_2023	5393	0.104507	XX	-	all
R1	Martinsicuro	Italy	42.88	13.89	Antonio_2019_Science	2834.5	4.01122	XX	-	eur,all,eurasia
R473	Civitavecchia	Italy	42.09	11.77	Antonio_2019_Science	2600	2.41114	XX	-	eur,all,eurasia
R475	Civitavecchia	Italy	42.09	11.77	Antonio_2019_Science	2600	1.26687	XX	-	eur,all,eurasia
R1015	Veio Grotta Gramiccia	Italy	42.02	12.1	Antonio_2019_Science	2800	0.887454	XX	-	eur,all,eurasia
R114	Via Paisiello (Necropoli Salaria)	Italy	41.92	12.49	Antonio_2019_Science	1850	1.1853	XX	-	eur,all,eurasia
R80	Viale Rossini (Necropoli Salaria)	Italy	41.92	12.49	Antonio_2019_Science	1873.5	1.93096	XX	-	eur,all,eurasia
R75	Viale Rossini (Necropoli Salaria)	Italy	41.92	12.49	Antonio_2019_Science	1850	0.572032	XX	-	eur,all,eurasia
R78	Viale Rossini (Necropoli Salaria)	Italy	41.92	12.49	Antonio_2019_Science	1850	1.1549	XX	-	eur,all,eurasia
R436	Palestrina Antina	Italy	41.8	12.78	Antonio_2019_Science	1850	1.45963	XX	-	eur,all,eurasia
R42	Isola Sacra	Italy	41.75	12.26	Antonio_2019_Science	1879	3.95187	XX	-	eur,all,eurasia
R39	Isola Sacra	Italy	41.75	12.26	Antonio_2019_Science	1851	1.66836	XX	-	eur,all,eurasia
R37	Isola Sacra	Italy	41.75	12.26	Antonio_2019_Science	1749.5	0.937997	XX	-	eur,all,eurasia
R38	Isola Sacra	Italy	41.75	12.26	Antonio_2019_Science	1749.5	1.17297	XX	-	eur,all,eurasia
R40	Isola Sacra	Italy	41.75	12.26	Antonio_2019_Science	1749.5	1.02763	XX	-	eur,all,eurasia
R41	Isola Sacra	Italy	41.75	12.26	Antonio_2019_Science	1749.5	1.13119	XX	-	eur,all,eurasia
R43	Isola Sacra	Italy	41.75	12.26	Antonio_2019_Science	1749.5	1.52344	XX	-	eur,all,eurasia
R45	Isola Sacra	Italy	41.75	12.26	Antonio_2019_Science	1749.5	1.0867	XX	-	eur,all,eurasia
R49	Centocelle	Italy	41.84	12.55	Antonio_2019_Science	1750	1.23847	XX	-	eur,all,eurasia
R51	Centocelle	Italy	41.84	12.55	Antonio_2019_Science	1750	1.00373	XX	-	eur,all,eurasia
R836	Civitanova Marche	Italy	43.31	13.65	Antonio_2019_Science	1813.5	0.550167	XX	-	eur,all,eurasia
R67	ANAS (Azienda Nazionale Autonoma delle Strada)	Italy	41.83	12.47	Antonio_2019_Science	1750	1.66717	XX	-	eur,all,eurasia
R69	ANAS (Azienda Nazionale Autonoma delle Strada)	Italy	41.83	12.47	Antonio_2019_Science	1750	1.61202	XX	-	eur,all,eurasia
R71	ANAS (Azienda Nazionale Autonoma delle Strada)	Italy	41.83	12.47	Antonio_2019_Science	1750	0.838093	XX	-	eur,all,eurasia
R72	ANAS (Azienda Nazionale Autonoma delle Strada)	Italy	41.83	12.47	Antonio_2019_Science	1750	0.796019	XX	-	eur,all,eurasia
R73	ANAS (Azienda Nazionale Autonoma delle Strada)	Italy	41.83	12.47	Antonio_2019_Science	1750	0.966812	XX	-	eur,all,eurasia
R1544	Mazzano Romano	Italy	42.2	12.33	Antonio_2019_Science	1749.5	0.940106	XX	-	eur,all,eurasia
R125	Casale del dolce	Italy	41.68	13.15	Antonio_2019_Science	1750	0.68434	XX	-	eur,all,eurasia
R126	Casale del dolce	Italy	41.68	13.15	Antonio_2019_Science	1663	1.05667	XX	-	eur,all,eurasia
R133	Marcellino & Pietro	Italy	41.89	12.5	Antonio_2019_Science	1550	1.64083	XX	-	eur,all,eurasia
R134	Marcellino & Pietro	Italy	41.89	12.5	Antonio_2019_Science	1550	1.18893	XX	-	eur,all,eurasia
R137	Marcellino & Pietro	Italy	41.89	12.5	Antonio_2019_Science	1550	1.33731	XX	-	eur,all,eurasia
R35	Celio	Italy	41.89	12.49	Antonio_2019_Science	1450	0.645801	XX	-	eur,all,eurasia
R106	Crypta Balbi	Italy	41.89	12.48	Antonio_2019_Science	1450	1.0736	XX	-	eur,all,eurasia
R109	Crypta Balbi	Italy	41.89	12.48	Antonio_2019_Science	1450	0.493986	XX	-	all
R121	San Ercolano	Italy	41.76	12.29	Antonio_2019_Science	1450	0.624225	XX	-	eur,all,eurasia
R122	San Ercolano	Italy	41.76	12.29	Antonio_2019_Science	1450	1.40631	XX	-	eur,all,eurasia
R60	Villa Magna	Italy	41.69	13.09	Antonio_2019_Science	1045	1.9414	XX	-	eur,all,eurasia
R57	Villa Magna	Italy	41.69	13.09	Antonio_2019_Science	840	1.25267	XX	-	eur,all,eurasia
R65	Villa Magna	Italy	41.69	13.09	Antonio_2019_Science	840	2.06637	XX	-	eur,all,eurasia
R62	Villa Magna	Italy	41.69	13.09	Antonio_2019_Science	735	1.71653	XX	-	eur,all,eurasia
R56	Villa Magna	Italy	41.69	13.09	Antonio_2019_Science	595	0.930473	XX	-	eur,all,eurasia
R1290	Cancelleria	Italy	41.9	12.47	Antonio_2019_Science	602.5	1.09455	XX	-	eur,all,eurasia
R1288	Cancelleria	Italy	41.9	12.47	Antonio_2019_Science	521	1.1541	XX	-	eur,all,eurasia
R1289	Cancelleria	Italy	41.9	12.47	Antonio_2019_Science	521	0.776451	XX	-	eur,all,eurasia
VK536	Foggia	Italy	41.34	15.26	Margyaran_2020_Nature	700	1.06042	XX	-	eur,all,eurasia
VK537	Foggia	Italy	41.34	15.26	Margyaran_2020_Nature	700	1.41264	XX	-	eur,all,eurasia
R973	Tivoli Palazzo Cianti	Italy	41.96	12.75	Antonio_2019_Science	300	1.165	XX	-	eur,all,eurasia
NEO694	Santa Maira	Spain	38.73	-0.46	Allentoft_bioRxiv_2023	9217	0.284759	XY	I2	all
Chan	Chan do Lindeiro	Spain	42.73	-7.03	GonzalesFortes_CurrentBiology_2017	9131	5.00822	XX	-	eur,all,eurasia
NEO646	El Mazo	Spain	43.4	-4.71	Allentoft_bioRxiv_2023	8273	1.59027	XX	-	eur,all,eurasia
NEO938	El Mazo	Spain	43.4	-4.71	Allentoft_bioRxiv_2023	7878	0.475151	XX	-	all
NEO648	Toral III	Spain	43.4	-4.71	Allentoft_bioRxiv_2023	7539	1.84428	XY	I2	eur,all,eurasia
Canes1	Canes	Spain	43.36	-4.72	GonzalesFortes_CurrentBiology_2017	7115	1.64612	XX	-	eur,all,eurasia
CB13	Cova Bonica, Vallirana, Barcelona	Spain	41.37	1.89	OlaldeMBE_2015	7348	0.931948	XX	-	eur,all,eurasia
LD1174	Lucena, Sima del Angel	Spain	37.41	-4.42	GonzalesFortes_ProcRoyalSocB_2019	6415	3.5588	XX	-	eur,all,eurasia
atp016	Atapuerca, El PortaloÃÅn	Spain	42.35	-3.52	Valdiosera_PNAS_2018	5039.5	13.2083	XX	-	eur,all,eurasia
NEO721	Camino de las Yeseras	Spain	40.44	-3.5	Allentoft_bioRxiv_2023	4170	0.358211	XX	-	all
NEO653	Toral III	Spain	43.4	-4.71	Allentoft_bioRxiv_2023	3423	0.283734	XX	-	all
LugarCanto41	Lugar do Canto	Portugal	39.42	-8.82	Martiniano_PLoSGenetics_2017	5950	1.06715	XX	-	eur,all,eurasia
LugarCanto42	Lugar do Canto	Portugal	39.42	-8.82	Martiniano_PLoSGenetics_2017	5950	3.00633	XX	-	eur,all,eurasia
LugarCanto44	Lugar do Canto	Portugal	39.42	-8.82	Martiniano_PLoSGenetics_2017	5950	2.01655	XX	-	eur,all,eurasia
CovaMoura9B	Cova da Moura	Portugal	38.75	-9.22	Martiniano_PLoSGenetics_2017	4900	2.61174	XX	-	eur,all,eurasia
Stuttgart	Stuttgart-Muehlhausen, Viesenhaeuser Hof	Germany	48.78	9.18	Lazaridis_Nature_2014	7140	16.1925	XX	-	eur,all,eurasia
Alh10	Bavaria, Altheim	Germany	48.59	12.2	Veeramah_PNAS_2018	1489	4.32075	XX	-	eur,all,eurasia
STR220c	Bavaria, Straubing- Bajuwarenstra√üe	Germany	48.88	12.57	Veeramah_PNAS_2018	1445	0.643621	XX	-	eur,all,eurasia
STR300b	Bavaria, Straubing- Bajuwarenstra√üe	Germany	48.88	12.57	Veeramah_PNAS_2018	1430	0.648887	XX	-	eur,all,eurasia
STR310	Bavaria, Straubing- Bajuwarenstra√üe	Germany	48.88	12.57	Veeramah_PNAS_2018	1430	0.864482	XX	-	eur,all,eurasia
Bichon	Grotte du Bichon	Switzerland	47.1	6.87	Jones_NatureCommunications_2015	13665	7.69239	XY	I2	eur,all,eurasia
Loschbour	Echternach	Luxembourg	49.81	6.4	Lazaridis_Nature_2014	8050	18.2303	XY	I2	eur,all,eurasia
NEO812	Grotte du Gazel	France	43.32	2.42	Allentoft_bioRxiv_2023	6545	6.54236	XX	-	eur,all,eurasia
PSS4693	Ferme de l'Ile	France	48.52	3.6	Brunel_PNAS_2020	5438.5	0.740639	XX	-	eur,all,eurasia
NEO119	Grotte Mandrin	France	44.47	4.77	Allentoft_bioRxiv_2023	4382	0.108851	XX	-	all
Cheddar_man	Gough‚Äôs Cave, Cheddar Gorge, Somerset, England	UK	51.28	-2.77	Brace_NatureEcologyEvolution_2019	10300	2.0542	XY	I2	eur,all,eurasia
Fussels_Lodge_1	Fussell's Lodge, Salisbury, England	UK	51.09	-1.73	Brace_NatureEcologyEvolution_2019	5657.5	0.730247	XX	-	eur,all,eurasia
Aveline_1	Aveline‚Äôs Hole, Somerset, England	UK	51.32	-2.75	Brace_NatureEcologyEvolution_2019	5489.5	0.782429	XX	-	eur,all,eurasia
bal004	Balintore	UK	57.77	-3.9	SanchezQuinto_PNAS_2019	5190	1.56791	XX	-	eur,all,eurasia
NEO624	Banks tomb	UK	58.73	-2.94	Allentoft_bioRxiv_2023	4897	2.09993	XX	-	eur,all,eurasia
Embo_1	Embo, Sutherland, Scotland	UK	57.91	-4	Brace_NatureEcologyEvolution_2019	5050	0.127757	XX	-	all
M1489	Melton Quarry, North Ferriby, East Riding of Yorkshire	UK	53.73	-0.53	Martiniano_NatureCommunications_2016	2035	0.523965	XX	-	eur,all,eurasia
VK207	Orkney	UK	59.13	-3.32	Margyaran_2020_Nature	900	0.716349	XX	-	eur,all,eurasia
VK171	Cardiff	UK	53.3	-4.22	Margyaran_2020_Nature	850	0.112747	XX	-	all
prs002	Primrose Grange	Ireland	54.25	-8.56	SanchezQuinto_PNAS_2019	5675	5.87084	XX	-	eur,all,eurasia
Ballynahatty	Ballynahatty, County Down	Ireland	54.54	-5.96	Cassidy_PNAS_2016	5131.5	10.0157	XX	-	eur,all,eurasia
VK544	Ireland	Ireland	53.39	-6.3	Margyaran_2020_Nature	1000	1.64352	XX	-	eur,all,eurasia
VK240	Faroe	Faroes	61.85	-6.8	Margyaran_2020_Nature	250	0.741044	XX	-	eur,all,eurasia
VK241	Faroe	Faroes	61.85	-6.8	Margyaran_2020_Nature	250	0.788668	XX	-	eur,all,eurasia
VK128	Iceland	Iceland	65.71	-23.75	Margyaran_2020_Nature	900	1.5156	XX	-	eur,all,eurasia
VK122	Iceland	Iceland	65.61	-17.16	Margyaran_2020_Nature	750	1.33468	XX	-	eur,all,eurasia
VK227	Iceland	Iceland	65.61	-17.16	Margyaran_2020_Nature	750	0.553917	XX	-	eur,all,eurasia
VK230	Iceland	Iceland	65.61	-17.16	Margyaran_2020_Nature	750	2.55769	XX	-	eur,all,eurasia
VK99	Iceland	Iceland	65.61	-17.16	Margyaran_2020_Nature	750	0.755858	XX	-	eur,all,eurasia
VK1	Greenland	Greenland	60.99	-45.42	Margyaran_2020_Nature	850	12.1015	XX	-	eur,all,eurasia
VK6	Greenland	Greenland	60.99	-45.42	Margyaran_2020_Nature	850	3.04724	XX	-	eur,all,eurasia
VK187	Greenland	Greenland	60.99	-45.42	Margyaran_2020_Nature	849	0.925673	XX	-	eur,all,eurasia
NEO254	Koelbjerg	Denmark	55.4	10.13	Allentoft_bioRxiv_2023	10463	0.41963	XY	I2	all
NEO91	Strøby Grøftemark	Denmark	55.39	12.31	Allentoft_bioRxiv_2023	9122	1.17655	XY	I2	eur,all,eurasia
NEO759	Køge Sønakke	Denmark	55.4	12.37	Allentoft_bioRxiv_2023	9028	2.9481	XY	I2	eur,all,eurasia
NEO123	Orehoved Sejlrende	Denmark	54.96	11.85	Allentoft_bioRxiv_2023	8182	0.286386	XX	-	all
NEO122	Orehoved Sejlrende	Denmark	54.96	11.85	Allentoft_bioRxiv_2023	8146	0.564967	XX	-	eur,all,eurasia
NEO19	Røntesten	Denmark	56.27	10.47	Allentoft_bioRxiv_2023	8163	3.26285	XY	I2	eur,all,eurasia
NEO683	Tybrind Vig	Denmark	55.4	9.83	Allentoft_bioRxiv_2023	7529	1.81853	XX	-	eur,all,eurasia
NEO932	Tudse hage	Denmark	55.25	11.23	Allentoft_bioRxiv_2023	7499	2.76016	XX	-	eur,all,eurasia
NEO589	Korsör Nor	Denmark	55.33	11.15	Allentoft_bioRxiv_2023	7478	7.4107	XY	I2	eur,all,eurasia
NEO791	Korsör Nor	Denmark	55.33	11.15	Allentoft_bioRxiv_2023	7048	2.49245	XY	I2	eur,all,eurasia
NEO749	Henriksholm-Bøgebakken (Vedbæk)	Denmark	55.85	12.56	Allentoft_bioRxiv_2023	7070	1.90513	XY	I2	eur,all,eurasia
NEO745	Henriksholm-Bøgebakken (Vedbæk)	Denmark	55.85	12.56	Allentoft_bioRxiv_2023	6790	0.447896	XY	I2	all
NEO747	Henriksholm-Bøgebakken (Vedbæk)	Denmark	55.85	12.56	Allentoft_bioRxiv_2023	6729	0.249427	XY	I2	all
NEO586	Koed	Denmark	56.37	10.57	Allentoft_bioRxiv_2023	7031	0.201189	XY	I2	all
NEO583	Koed	Denmark	56.37	10.57	Allentoft_bioRxiv_2023	6981	0.176399	XX	-	all
NEO733	Dragsholm	Denmark	55.77	11.39	Allentoft_bioRxiv_2023	6824	1.31668	XX	-	eur,all,eurasia
NEO855	Fannerup D	Denmark	56.4	10.72	Allentoft_bioRxiv_2023	6302	1.38298	XY	I2	eur,all,eurasia
NEO570	Fannerup E	Denmark	56.4	10.72	Allentoft_bioRxiv_2023	6369	2.86175	XX	-	eur,all,eurasia
NEO568	Ertebölle	Denmark	56.81	9.18	Allentoft_bioRxiv_2023	6586	1.98149	XY	I2	eur,all,eurasia
NEO856	Nederst	Denmark	56.37	10.64	Allentoft_bioRxiv_2023	6777	0.562058	XX	-	eur,all,eurasia
NEO852	Norsminde	Denmark	56.03	10.26	Allentoft_bioRxiv_2023	6308	0.189592	XX	-	all
NEO751	Bjørnsholm	Denmark	56.87	9.22	Allentoft_bioRxiv_2023	6343	0.297822	XY	I2	all
NEO941	Havnø	Denmark	56.71	10.17	Allentoft_bioRxiv_2023	6372	0.135297	XX	-	all
NEO598	Sölager	Denmark	55.95	11.9	Allentoft_bioRxiv_2023	6075	0.727204	XX	-	eur,all,eurasia
NEO853	Langø Skaldynge	Denmark	55.55	10.62	Allentoft_bioRxiv_2023	6047	1.96486	XX	-	eur,all,eurasia
NEO960	Ravnsbjerggaard II	Denmark	55.58	11.58	Allentoft_bioRxiv_2023	5926	0.150142	XY	I2	all
NEO645	Rödhals	Denmark	55.91	11.09	Allentoft_bioRxiv_2023	5870	0.211987	XY	I2	all
syltholm	Syltholm	Denmark	54.65	11.35	Jensen_NatureCommunications_2019	5759.5	2.29179	XX	-	eur,all,eurasia
NEO891	Roskilde Fjord (syd for Jyllinge)	Denmark	55.73	12.1	Allentoft_bioRxiv_2023	5661	0.595471	XX	-	eur,all,eurasia
NEO942	Tissøe	Denmark	55.58	11.29	Allentoft_bioRxiv_2023	5491	0.890575	XX	-	eur,all,eurasia
NEO896	Mandemarke	Denmark	54.97	12.49	Allentoft_bioRxiv_2023	5446	0.121712	XX	-	all
NEO753	Sigersdal Mose 2	Denmark	55.77	12.21	Allentoft_bioRxiv_2023	5531	0.163364	XX	-	all
NEO29	Lohals	Denmark	55.13	10.9	Allentoft_bioRxiv_2023	5489	0.5306	XX	-	eur,all,eurasia
NEO945	Læsten Mose	Denmark	56.49	9.83	Allentoft_bioRxiv_2023	5445	1.3845	XX	-	eur,all,eurasia
NEO757	Sejerby (Sejerø)	Denmark	55.9	11.12	Allentoft_bioRxiv_2023	5452	0.129921	XX	-	all
NEO898	Svinninge Vejle	Denmark	55.74	11.43	Allentoft_bioRxiv_2023	5080	3.80194	XY	I2	eur,all,eurasia
NEO25	Kainsbakke II	Denmark	56.43	10.79	Allentoft_bioRxiv_2023	4956	0.356367	XX	-	all
NEO925	Myrebjerg mose	Denmark	54.77	10.68	Allentoft_bioRxiv_2023	4947	0.294333	XX	-	all
NEO878	Kyndeløse	Denmark	55.7	11.86	Allentoft_bioRxiv_2023	4026	0.277132	XX	-	all
NEO861	Mosede Mose	Denmark	55.58	12.28	Allentoft_bioRxiv_2023	4102	0.37972	XX	-	all
VK214	Gerdrup	Denmark	55.73	12.12	Margyaran_2020_Nature	3782	0.134193	XX	-	all
NEO951	Klæstrup Holm Mose	Denmark	57.29	10.03	Allentoft_bioRxiv_2023	3242	0.448157	XX	-	all
VK213	Gerdrup	Denmark	55.73	12.12	Margyaran_2020_Nature	1491	0.117876	XX	-	all
VK65	Tollemosegard	Denmark	55.87	12.08	Margyaran_2020_Nature	1200	0.523403	XX	-	eur,all,eurasia
VK69	Tollemosegard	Denmark	55.87	12.08	Margyaran_2020_Nature	1200	0.798538	XX	-	eur,all,eurasia
VK312	Rantzausminde	Denmark	55.05	10.53	Margyaran_2020_Nature	1075	0.369446	XX	-	all
VK314	Rantzausminde	Denmark	55.05	10.53	Margyaran_2020_Nature	1075	0.302944	XX	-	all
VK325	Ribe	Denmark	55.33	8.76	Margyaran_2020_Nature	1091	0.605037	XX	-	eur,all,eurasia
VK328	Ribe	Denmark	55.33	8.76	Margyaran_2020_Nature	1079	1.16658	XX	-	eur,all,eurasia
VK322	Ribe	Denmark	55.33	8.76	Margyaran_2020_Nature	866	1.28199	XX	-	eur,all,eurasia
VK330	Ribe	Denmark	55.33	8.76	Margyaran_2020_Nature	861	1.08098	XX	-	eur,all,eurasia
VK319	Ladby	Denmark	55.43	10.61	Margyaran_2020_Nature	1150	0.572805	XX	-	eur,all,eurasia
VK294	Bakkendrup	Denmark	55.56	11.25	Margyaran_2020_Nature	1075	1.15368	XX	-	eur,all,eurasia
VK300	Hesselbjerg	Denmark	55.95	10.2	Margyaran_2020_Nature	1075	0.517379	XX	-	eur,all,eurasia
VK340	Hesselbjerg	Denmark	55.95	10.2	Margyaran_2020_Nature	1075	0.645017	XX	-	eur,all,eurasia
VK84	Hesselbjerg	Denmark	55.95	10.2	Margyaran_2020_Nature	1075	1.19785	XX	-	eur,all,eurasia
VK385	Lejre	Denmark	55.6	11.95	Margyaran_2020_Nature	1075	1.55799	XX	-	eur,all,eurasia
VK90	Lejre	Denmark	55.6	11.95	Margyaran_2020_Nature	1075	0.325502	XX	-	all
VK92	Lejre	Denmark	55.6	11.95	Margyaran_2020_Nature	1075	0.347265	XX	-	all
VK94	Lejre	Denmark	55.62	11.97	Margyaran_2020_Nature	900	0.146697	XX	-	all
VK371	Galgedil	Denmark	55.5	10.33	Margyaran_2020_Nature	1065	0.668607	XX	-	eur,all,eurasia
VK278	Galgedil	Denmark	55.5	10.33	Margyaran_2020_Nature	900	0.676219	XX	-	eur,all,eurasia
VK370	Galgedil	Denmark	55.5	10.33	Margyaran_2020_Nature	900	1.33201	XX	-	eur,all,eurasia
VK372	Galgedil	Denmark	55.5	10.33	Margyaran_2020_Nature	900	1.37272	XX	-	eur,all,eurasia
VK141	Galgedil	Denmark	55.5	10.33	Margyaran_2020_Nature	900	1.94441	XX	-	eur,all,eurasia
VK298	Besser	Denmark	55.85	10.64	Margyaran_2020_Nature	900	0.405316	XX	-	all
VK288	Bogovej	Denmark	54.87	10.72	Margyaran_2020_Nature	900	0.840295	XX	-	eur,all,eurasia
VK361	Bogovej	Denmark	54.87	10.72	Margyaran_2020_Nature	900	1.28127	XX	-	eur,all,eurasia
VK364	Bogovej	Denmark	54.87	10.72	Margyaran_2020_Nature	900	1.61382	XX	-	eur,all,eurasia
VK366	Bogovej	Denmark	54.87	10.72	Margyaran_2020_Nature	900	0.687507	XX	-	eur,all,eurasia
VK368	Bogovej	Denmark	54.87	10.72	Margyaran_2020_Nature	900	1.27862	XX	-	eur,all,eurasia
VK284	Grydehoj	Denmark	55.65	12.14	Margyaran_2020_Nature	900	1.12577	XX	-	eur,all,eurasia
VK276	Kaargarden	Denmark	54.85	10.78	Margyaran_2020_Nature	900	0.120311	XX	-	all
VK285	Kaargarden	Denmark	54.85	10.78	Margyaran_2020_Nature	900	0.670781	XX	-	eur,all,eurasia
NEO18	Hanaskede	Sweden	58.39	13.56	Allentoft_bioRxiv_2023	9901	3.70479	XY	I2	eur,all,eurasia
NEO27	Bredgaarden	Sweden	57.74	13.4	Allentoft_bioRxiv_2023	9694	3.31556	XY	I2	eur,all,eurasia
ble008	Huseby Klev	Sweden	58.16	11.49	Kashuba_CommunicationsBiology_2019	9825	0.501112	XX	-	eur,all,eurasia
sf9	Stora Förvar	Sweden	57.47	18.49	Gunther_PLoSBiology_2018	9144	0.651663	XX	-	eur,all,eurasia
sf12	Stora Förvar	Sweden	57.47	18.49	Gunther_PLoSBiology_2018	8895	58.8661	XX	-	eur,all,eurasia
Motala12	Motala, Kanaljorden	Sweden	58.54	15.05	Lazaridis_Nature_2014	7626	2.07034	XY	I2	eur,all,eurasia
NEO679	Skateholm I	Sweden	55.39	13.48	Allentoft_bioRxiv_2023	6834	0.164673	XX	-	all
NEO260	Evensaas	Sweden	58.25	11.49	Allentoft_bioRxiv_2023	5825	4.69907	XY	I2	eur,all,eurasia
NEO36	Hindby mosse	Sweden	55.57	13.04	Allentoft_bioRxiv_2023	5097	2.38474	XX	-	eur,all,eurasia
Gok2	Gokhem	Sweden	58.18	13.41	Skoglund_Science_2014	4850	1.22094	XX	-	eur,all,eurasia
oll007	Olljso	Sweden	56.01	14.09	Malmstrom_ProcBiolSci_2019	4630	1.26877	XX	-	eur,all,eurasia
ajv54	Ajvide	Sweden	57.29	18.13	Malmstrom_ProcBiolSci_2019	5080	0.933771	XY	I2	eur,all,eurasia
Ajv58	Ajvide	Sweden	57.5	18.55	Skoglund_Science_2014	4700	2.08265	XY	I2	eur,all,eurasia
NEO44	Dösemarken	Sweden	55.56	12.95	Allentoft_bioRxiv_2023	4389	0.100169	XX	-	all
NEO51	Kastanjegaarden	Sweden	55.56	13.02	Allentoft_bioRxiv_2023	4361	0.646685	XX	-	eur,all,eurasia
RISE97	Fredriksberg	Sweden	55.56	13.06	Allentoft_Nature_2015	3905	0.627402	XX	-	eur,all,eurasia
NEO224	Falköping 5	Sweden	58.17	13.57	Allentoft_bioRxiv_2023	3945	0.155254	XX	-	all
NEO225	Falköping 5	Sweden	58.17	13.57	Allentoft_bioRxiv_2023	3750	4.5869	XX	-	eur,all,eurasia
RISE174	Oxie 7	Sweden	55.55	13.1	Allentoft_Nature_2015	1431	2.57284	XX	-	eur,all,eurasia
VK522	Oland	Sweden	56.54	16.61	Margyaran_2020_Nature	1564	7.28371	XX	-	eur,all,eurasia
VK350	Oland	Sweden	56.73	16.72	Margyaran_2020_Nature	1151	1.58519	XX	-	eur,all,eurasia
VK442	Oland	Sweden	56.42	16.43	Margyaran_2020_Nature	1102	1.26314	XX	-	eur,all,eurasia
VK358	Oland	Sweden	56.81	16.73	Margyaran_2020_Nature	1097	1.05274	XX	-	eur,all,eurasia
VK334	Oland	Sweden	56.81	16.73	Margyaran_2020_Nature	901	0.564709	XX	-	eur,all,eurasia
VK353	Oland	Sweden	56.42	16.43	Margyaran_2020_Nature	901	1.32898	XX	-	eur,all,eurasia
VK428	Gotland_Frojel	Sweden	57.34	18.19	Margyaran_2020_Nature	975	0.183448	XX	-	all
VK429	Gotland_Frojel	Sweden	57.34	18.19	Margyaran_2020_Nature	975	2.77898	XX	-	eur,all,eurasia
VK432	Gotland_Frojel	Sweden	57.34	18.19	Margyaran_2020_Nature	975	0.30943	XX	-	all
VK433	Gotland_Frojel	Sweden	57.34	18.19	Margyaran_2020_Nature	975	2.2496	XX	-	eur,all,eurasia
VK434	Gotland_Frojel	Sweden	57.34	18.19	Margyaran_2020_Nature	975	0.261819	XX	-	all
VK439	Gotland_Frojel	Sweden	57.34	18.19	Margyaran_2020_Nature	975	0.164322	XX	-	all
VK455	Gotland_Frojel	Sweden	57.34	18.19	Margyaran_2020_Nature	975	1.63267	XX	-	eur,all,eurasia
VK456	Gotland_Frojel	Sweden	57.34	18.19	Margyaran_2020_Nature	975	1.41454	XX	-	eur,all,eurasia
VK457	Gotland_Frojel	Sweden	57.34	18.19	Margyaran_2020_Nature	975	0.191454	XX	-	all
VK458	Gotland_Frojel	Sweden	57.34	18.19	Margyaran_2020_Nature	975	0.183117	XX	-	all
VK459	Gotland_Frojel	Sweden	57.34	18.19	Margyaran_2020_Nature	975	0.192453	XX	-	all
VK460	Gotland_Frojel	Sweden	57.34	18.19	Margyaran_2020_Nature	975	0.293333	XX	-	all
VK56	Gotland_Frojel	Sweden	57.34	18.19	Margyaran_2020_Nature	975	1.08644	XX	-	eur,all,eurasia
VK58	Gotland_Frojel	Sweden	57.34	18.19	Margyaran_2020_Nature	975	4.62062	XX	-	eur,all,eurasia
VK63	Gotland_Frojel	Sweden	57.34	18.19	Margyaran_2020_Nature	975	0.19132	XX	-	all
VK450	Gotland_Kopparsvik	Sweden	57.63	18.28	Margyaran_2020_Nature	975	0.12366	XX	-	all
VK454	Gotland_Kopparsvik	Sweden	57.63	18.28	Margyaran_2020_Nature	975	0.251242	XX	-	all
VK476	Gotland_Kopparsvik	Sweden	57.63	18.28	Margyaran_2020_Nature	975	0.118933	XX	-	all
VK477	Gotland_Kopparsvik	Sweden	57.63	18.28	Margyaran_2020_Nature	975	1.18873	XX	-	eur,all,eurasia
VK478	Gotland_Kopparsvik	Sweden	57.63	18.28	Margyaran_2020_Nature	975	1.61384	XX	-	eur,all,eurasia
VK265	Karda	Sweden	57.18	13.93	Margyaran_2020_Nature	900	1.17801	XX	-	eur,all,eurasia
VK266	Karda	Sweden	57.18	13.93	Margyaran_2020_Nature	900	0.766107	XX	-	eur,all,eurasia
VK108	Ljungbacka	Sweden	55.54	13.05	Margyaran_2020_Nature	850	0.881997	XX	-	eur,all,eurasia
VK303	Skara	Sweden	58.38	13.65	Margyaran_2020_Nature	800	2.54786	XX	-	eur,all,eurasia
VK402	Skara	Sweden	58.38	13.65	Margyaran_2020_Nature	800	1.56196	XX	-	eur,all,eurasia
VK527	Uppsala	Sweden	59.86	17.65	Margyaran_2020_Nature	800	1.13714	XX	-	eur,all,eurasia
H22	Hummervikholmen	Norway	58.06	7.74	Gunther_PLoSBiology_2018	9363.5	0.719978	XX	-	eur,all,eurasia
H26	Hummervikholmen	Norway	58.06	7.74	Gunther_PLoSBiology_2018	9363.5	4.21021	XY	I2	eur,all,eurasia
NEO17	Hummervikholmen	Norway	58.06	7.74	Allentoft_bioRxiv_2023	9146	1.09912	XY	I2	eur,all,eurasia
stg001	Steigen	Norway	67.76	14.85	Gunther_PLoSBiology_2018	5857	1.29107	XY	I2	eur,all,eurasia
VK531	Tromso	Norway	69.47	18	Margyaran_2020_Nature	4350	1.45956	XY	R1b	eur,all,eurasia
VK523	Sor-Trondelag	Norway	63.83	9.7	Margyaran_2020_Nature	1800	1.02577	XX	-	eur,all,eurasia
VK391	Telemark	Norway	59.22	9.59	Margyaran_2020_Nature	1350	0.432499	XX	-	all
VK518	Nordland	Norway	67.69	12.7	Margyaran_2020_Nature	1000	0.446466	XX	-	all
VK525	Nordland	Norway	66.18	12.72	Margyaran_2020_Nature	1000	1.13073	XX	-	eur,all,eurasia
VK526	Nordland	Norway	65.97	12.27	Margyaran_2020_Nature	1000	2.06706	XX	-	eur,all,eurasia
VK530	Nordland	Norway	67.28	14.39	Margyaran_2020_Nature	900	0.982833	XX	-	eur,all,eurasia
VK548	Nord-Trondelag	Norway	63.44	11.22	Margyaran_2020_Nature	1000	3.47061	XX	-	eur,all,eurasia
VK417	Oppland	Norway	60.36	10.57	Margyaran_2020_Nature	1000	1.16998	XX	-	eur,all,eurasia
VK415	Oppland	Norway	60.29	10.63	Margyaran_2020_Nature	950	1.24609	XX	-	eur,all,eurasia
VK387	Oppland	Norway	60.31	10.43	Margyaran_2020_Nature	850	1.11472	XX	-	eur,all,eurasia
VK448	Hedmark	Norway	60.8	10.87	Margyaran_2020_Nature	950	2.27218	XX	-	eur,all,eurasia
VK393	Hedmark	Norway	60.84	11	Margyaran_2020_Nature	900	1.21797	XX	-	eur,all,eurasia
VK392	Telemark	Norway	59.58	7.92	Margyaran_2020_Nature	1000	1.06856	XX	-	eur,all,eurasia
VK520	Troms	Norway	69.65	18.13	Margyaran_2020_Nature	900	1.8032	XX	-	eur,all,eurasia
VK113	Trondheim	Norway	63.43	10.39	Margyaran_2020_Nature	650	0.119802	XX	-	all
VK114	Trondheim	Norway	63.43	10.39	Margyaran_2020_Nature	650	0.163591	XX	-	all
VK118	Trondheim	Norway	63.43	10.39	Margyaran_2020_Nature	650	6.18576	XX	-	eur,all,eurasia
VK124	Trondheim	Norway	63.43	10.39	Margyaran_2020_Nature	650	0.201743	XX	-	all
DA234	Levanluhta	Finland	61.9	28.92	Sikora_Nature_2019	1745.5	0.767989	XX	-	eur,all,eurasia
DA238	Levanluhta	Finland	61.9	28.92	Sikora_Nature_2019	1417	0.461641	XX	-	all
DA236	Levanluhta	Finland	60.22	24.87	Sikora_Nature_2019	1508	2.27063	XX	-	eur,all,eurasia
NEO306	Sope	Estonia	59.41	27.03	Allentoft_bioRxiv_2023	4472	2.41611	XX	-	eur,all,eurasia
RISE00	Jäbara, Ida-Viru, Sope	Estonia	59.41	27.03	Allentoft_2015_Nature	4412.5	0.78575	XX	-	eur,all,eurasia
Latvia_HG1	Zvejnieki	Latvia	56.28	25.13	Jones_CurrentBiology_2017	8308	1.09167	XX	-	eur,all,eurasia
Latvia_HG2	Zvejnieki	Latvia	56.28	25.13	Jones_CurrentBiology_2017	7688.5	3.51751	XY	R1b	eur,all,eurasia
NEO307	Zvejnieki	Latvia	57.78	25.23	Allentoft_bioRxiv_2023	7495	0.459094	XY	I2	all
Latvia_HG3	Zvejnieki	Latvia	56.28	25.13	Jones_CurrentBiology_2017	7027	0.78373	XY	R1b	eur,all,eurasia
Latvia_MN2	Zvejnieki	Latvia	56.28	25.13	Jones_CurrentBiology_2017	5965	1.14761	XX	-	eur,all,eurasia
NEO655	Vlasac	Serbia	44.54	22.04	Allentoft_bioRxiv_2023	8668	0.225493	XX	-	all
NEO658	Vlasac	Serbia	44.54	22.04	Allentoft_bioRxiv_2023	8668	0.564482	XX	-	eur,all,eurasia
NEO669	Lepenski Vir	Serbia	44.56	22.03	Allentoft_bioRxiv_2023	7950	0.23932	XX	-	all
OC1	Ostrovul Corbului	Romania	44.63	22.61	GonzalesFortes_CurrentBiology_2017	8703.5	1.79185	XY	R1b	eur,all,eurasia
SC2	Schela Cladovei	Romania	44.63	22.61	GonzalesFortes_CurrentBiology_2017	8825	2.7276	XY	R1b	eur,all,eurasia
SC1	Schela Cladovei	Romania	44.63	22.61	GonzalesFortes_CurrentBiology_2017	8814	1.06684	XY	R1b	eur,all,eurasia
NEO672	Schela Cladovei	Romania	44.64	22.66	Allentoft_bioRxiv_2023	8814	0.39721	XX	-	all
GB1	Gura Baciului	Romania	44.52	22.72	GonzalesFortes_CurrentBiology_2017	5377.5	3.8171	XX	-	eur,all,eurasia
KO1	Tiszaszolos-Domah√°za	Hungary	47.56	20.72	Gamba_NatureCommunications_2014	7660	1.0146	XY	I2	eur,all,eurasia
NEO137	Hödmezövasarhely Kotac	Hungary	46.42	20.33	Allentoft_bioRxiv_2023	7591	0.198403	XX	-	all
NE1	Polg√°r Ferenci h√°t	Hungary	47.85	21.15	Gamba_NatureCommunications_2014	7138.5	18.4209	XX	-	eur,all,eurasia
NEO145	Gorzsa Cukormajor	Hungary	46.37	20.42	Allentoft_bioRxiv_2023	6744	0.218956	XX	-	all
NEO147	Gorzsa Cukormajor	Hungary	46.37	20.42	Allentoft_bioRxiv_2023	6724	0.284571	XX	-	all
NEO142	Gorzsa Cukormajor	Hungary	46.37	20.42	Allentoft_bioRxiv_2023	6641	0.89563	XX	-	eur,all,eurasia
CO1	Apc-Berekalya I	Hungary	47.17	19.83	Gamba_NatureCommunications_2014	4750	0.859533	XX	-	eur,all,eurasia
BR1	Kompolt-Kigyoser	Hungary	47.17	20.83	Gamba_NatureCommunications_2014	4035	0.625912	XX	-	eur,all,eurasia
DA195	Sandorfalva ‚ÄöÄ√¨ Eperjes 10 125 9430	Hungary	46.34	20.16	Damgaard_2018_Nature	2691.5	0.889531	XX	-	eur,all,eurasia
DA194	Sandorfalva ‚ÄöÄ√¨ Eperjes 11 118 9423	Hungary	46.34	20.16	Damgaard_2018_Nature	2338.5	0.769812	XX	-	eur,all,eurasia
DA191	Tiszaszolos- Czalanyszeg 4 19 3123	Hungary	47.56	20.71	Damgaard_2018_Nature	2481	0.906487	XX	-	eur,all,eurasia
DA199	Arkus ‚ÄöÄ√¨ Koveshalom 5 4 4664	Hungary	47.56	21.02	Damgaard_2018_Nature	706	0.485609	XX	-	all
kol6	Kol√≠n	CzechRepublic	50.03	15.2	SanchezQuinto_PNAS_2019	6775	1.5435	XX	-	eur,all,eurasia
RISE577	Velk√© P≈ô√≠lepy	CzechRepublic	50.17	14.32	Allentoft_Nature_2015	4000	1.42841	XX	-	eur,all,eurasia
RISE569	Brandysek	CzechRepublic	50.19	14.16	Allentoft_Nature_2015	1235	1.3131	XX	-	eur,all,eurasia
PL_N22	Brzesc Kujawski	Poland	52.61	18.9	Fernandes_ScientificReports_2018	6291	1.49155	XX	-	eur,all,eurasia
PL_N36	Konary	Poland	50.67	21.38	Fernandes_ScientificReports_2018	6250	1.66998	XX	-	eur,all,eurasia
PL_N25	Oslonki	Poland	52.61	18.8	Fernandes_ScientificReports_2018	6250	2.30435	XX	-	eur,all,eurasia
PL_N31	Oslonki	Poland	52.61	18.8	Fernandes_ScientificReports_2018	6137.5	3.00382	XX	-	eur,all,eurasia
PL_N42	Oslonki	Poland	52.61	18.8	Fernandes_ScientificReports_2018	6055	0.584367	XX	-	eur,all,eurasia
PL_N18	Pikutkowo	Poland	52.62	18.96	Fernandes_ScientificReports_2018	5462.5	1.90998	XX	-	eur,all,eurasia
PL_N19	Pikutkowo	Poland	52.62	18.96	Fernandes_ScientificReports_2018	5462	1.68416	XX	-	eur,all,eurasia
NEO641	Slonowice	Poland	50.27	20.45	Allentoft_bioRxiv_2023	5132	0.261845	XX	-	all
PL_N38	Brzesc Kujawski	Poland	52.61	18.9	Fernandes_ScientificReports_2018	5033	1.772	XX	-	eur,all,eurasia
RISE1166	Koszyce, site 3	Poland	48.7	21.2	Schroeder_PNAS_2019	4907.5	3.05874	XX	-	eur,all,eurasia
RISE1161	Koszyce, site 3	Poland	48.7	21.2	Schroeder_PNAS_2019	4757	1.36603	XX	-	eur,all,eurasia
RISE1170	Koszyce, site 3	Poland	48.7	21.2	Schroeder_PNAS_2019	4748.5	3.7901	XX	-	eur,all,eurasia
RISE1159	Koszyce, site 3	Poland	48.7	21.2	Schroeder_PNAS_2019	4730	27.4626	XX	-	eur,all,eurasia
RISE1159	Koszyce, site 3	Poland	48.7	21.2	Schroeder_PNAS_2019	4730	27.4626	XX	-	eur,all,eurasia
RISE1172	Koszyce, site 3	Poland	48.7	21.2	Schroeder_PNAS_2019	4674.5	3.05318	XX	-	eur,all,eurasia
RISE1249	Z≈Çota-Ksiaznice	Poland	50.2	21.4	Schroeder_PNAS_2019	4736.5	1.01044	XX	-	eur,all,eurasia
RISE1248	Z≈Çota-Ksiaznice	Poland	50.2	21.4	Schroeder_PNAS_2019	4725	0.799515	XX	-	eur,all,eurasia
RISE1246	Z≈Çota-Ksiaznice	Poland	50.2	21.4	Schroeder_PNAS_2019	4715	0.549866	XX	-	eur,all,eurasia
PL_N44	Pikutkowo	Poland	52.62	18.96	Fernandes_ScientificReports_2018	4450	1.84378	XX	-	eur,all,eurasia
PL_N45	Pikutkowo	Poland	52.62	18.96	Fernandes_ScientificReports_2018	4405	2.20691	XX	-	eur,all,eurasia
RISE150	Przeclawice	Poland	50.92	16.96	Allentoft_Nature_2015	3739	2.71922	XX	-	eur,all,eurasia
VK154	Bodzia	Poland	52.7	18.9	Margyaran_2020_Nature	850	2.99959	XX	-	eur,all,eurasia
cim359	Rybnitsa District, Mokra	Moldova	47.38	29.09	Krzewinska_ScienceAdvances_2018	2873	0.662583	XX	-	all,eurasia
scy192	Slobodzeya District, Glinoe	Moldova	46.67	29.8	Krzewinska_ScienceAdvances_2018	2250	0.73007	XX	-	eur,all,eurasia
scy303	Slobodzeya District, Glinoe	Moldova	46.67	29.8	Krzewinska_ScienceAdvances_2018	2241.5	1.16877	XX	-	eur,all,eurasia
NEO501	Vasilevka-I	Ukraine	48.2	35.22	Allentoft_bioRxiv_2023	10623	0.125455	XY	Q1	all
NEO521	Igren	Ukraine	48.4	35.16	Allentoft_bioRxiv_2023	8264	0.156387	XX	-	all
NEO516	Igren	Ukraine	48.4	35.16	Allentoft_bioRxiv_2023	7095	0.261657	XY	Q1	all
NEO270	Mamaj Gora	Ukraine	47.43	34.27	Allentoft_bioRxiv_2023	7297	0.140021	XY	I2	all
NEO498	Vovnigi	Ukraine	48.13	35.08	Allentoft_bioRxiv_2023	7059	2.11348	XY	R1b	eur,all,eurasia
NEO552	Vovnigi	Ukraine	48.13	35.08	Allentoft_bioRxiv_2023	6898	0.172215	XY	I2	all
NEO507	Vovnigi	Ukraine	48.13	35.08	Allentoft_bioRxiv_2023	6885	0.257781	XY	R1b	all
NEO528	Vovnigi	Ukraine	48.13	35.08	Allentoft_bioRxiv_2023	6839	0.205889	XY	I2	all
NEO503	Vovnigi	Ukraine	48.13	35.08	Allentoft_bioRxiv_2023	6708	0.288051	XX	-	all
NEO502	Vovnigi	Ukraine	48.13	35.08	Allentoft_bioRxiv_2023	6610	1.32192	XY	I2	eur,all,eurasia
NEO304	Volnensky	Ukraine	47.95	35.39	Allentoft_bioRxiv_2023	7011	1.20683	XY	I2	eur,all,eurasia
NEO302	Volnensky	Ukraine	47.95	35.39	Allentoft_bioRxiv_2023	6826	2.94029	XY	I2	eur,all,eurasia
NEO300	Volnensky	Ukraine	47.95	35.39	Allentoft_bioRxiv_2023	6678	2.37668	XX	-	eur,all,eurasia
NEO509	Igren	Ukraine	48.4	35.16	Allentoft_bioRxiv_2023	4065	2.35778	XY	R1b	eur,all,eurasia
scy010	Cherkasy Region, Gorodische District, Starosillya	Ukraine	46.32	29.47	Krzewinska_ScienceAdvances_2018	2618.5	0.463921	XX	-	all
Kostenki	Kostenki	Russia	51.23	39.3	Seguin-Orlando_Science_2014	37470	2.5282	XY	C1	eur,all,eurasia
SII	Sunghir	Russia	56.18	40.5	Sikora_Science_2017	34234	4.24952	XY	C1	eur,all,eurasia
SIII	Sunghir	Russia	56.18	40.5	Sikora_Science_2017	34092.5	11.1962	XY	C1	eur,all,eurasia
SIV	Sunghir	Russia	56.18	40.5	Sikora_Science_2017	33992	4.03527	XY	C1	eur,all,eurasia
SI	Sunghir	Russia	56.18	40.5	Sikora_Science_2017	32822.5	1.16054	XY	C1	eur,all,eurasia
Sidelkino	Sidelkino	Russia	54.53	51.11	Damgaard_Science_2018	11258.5	2.99674	XX	-	eur,all,eurasia
NEO202	Peschanitsa	Russia	61.27	38.91	Allentoft_bioRxiv_2023	10884	2.21774	XY	R1a	eur,all,eurasia
NEO539	Minino	Russia	59.7	39.5	Allentoft_bioRxiv_2023	10060	0.291759	XX	-	all
NEO100	Ural River Beach	Russia	51.57	53.68	Allentoft_bioRxiv_2023	9929	0.107939	XY	Q1	all
NEO536	Minino	Russia	59.7	39.5	Allentoft_bioRxiv_2023	9541	0.190177	XY	R1b	all
NEO87	Zamostye 2	Russia	56.67	38.02	Allentoft_bioRxiv_2023	8259	0.183898	XX	-	all
NEO88	Zamostye 2	Russia	56.67	38.02	Allentoft_bioRxiv_2023	7871	2.62173	XY	R1b	eur,all,eurasia
Karelia	Karelia, Yuzhnyy Oleni Ostrov	Russia	61.65	35.65	Fu_Nature_2016	8279.5	1.69289	XY	R1a	eur,all,eurasia
NEO555	Karavaikha	Russia	60.41	38.93	Allentoft_bioRxiv_2023	8280	2.09701	XY	R1b	eur,all,eurasia
NEO559	Karavaikha	Russia	60.41	38.93	Allentoft_bioRxiv_2023	8268	1.22851	XY	R1b	eur,all,eurasia
NEO560	Karavaikha	Russia	60.41	38.93	Allentoft_bioRxiv_2023	7919	1.54854	XY	R1b	eur,all,eurasia
NEO557	Karavaikha	Russia	60.41	38.93	Allentoft_bioRxiv_2023	7917	0.777654	XY	R1b	eur,all,eurasia
NEO556	Karavaikha	Russia	60.41	38.93	Allentoft_bioRxiv_2023	7036	1.1222	XX	-	eur,all,eurasia
NEO185	Sakhtish IIa	Russia	56.78	40.45	Allentoft_bioRxiv_2023	7034	1.21324	XY	Q1	eur,all,eurasia
NEO186	Sakhtish IIa	Russia	56.78	40.45	Allentoft_bioRxiv_2023	6922	0.368424	XY	R1b	all
NEO180	Sakhtish IIa	Russia	56.78	40.45	Allentoft_bioRxiv_2023	5947	0.385188	XY	R1b	all
NEO195	Sakhtish IIa	Russia	56.78	40.45	Allentoft_bioRxiv_2023	5749	0.597596	XY	I2	eur,all,eurasia
NEO189	Sakhtish IIa	Russia	56.78	40.45	Allentoft_bioRxiv_2023	5648	0.614471	XY	R1a	eur,all,eurasia
NEO194	Sakhtish IIa	Russia	56.78	40.45	Allentoft_bioRxiv_2023	5575	1.6263	XY	R1b	eur,all,eurasia
NEO193	Sakhtish IIa	Russia	56.78	40.45	Allentoft_bioRxiv_2023	5453	0.232824	XY	R1b	all
NEO197	Sakhtish IIa	Russia	56.78	40.45	Allentoft_bioRxiv_2023	5245	0.61089	XY	I2	eur,all,eurasia
NEO187	Sakhtish IIa	Russia	56.78	40.45	Allentoft_bioRxiv_2023	4940	0.161888	XX	-	all
NEO192	Sakhtish II	Russia	56.78	40.45	Allentoft_bioRxiv_2023	6841	0.269995	XX	-	all
NEO179	Sakhtish II	Russia	56.78	40.45	Allentoft_bioRxiv_2023	5467	0.63936	XX	-	eur,all,eurasia
NEO178	Sakhtish II	Russia	56.78	40.45	Allentoft_bioRxiv_2023	5322	0.324333	XY	I2	all
NEO184	Sakhtish 8	Russia	56.78	40.44	Allentoft_bioRxiv_2023	5458	0.695336	XX	-	eur,all,eurasia
NEO171	Vasilyevskiy kordon 17	Russia	53	40.4	Allentoft_bioRxiv_2023	5835	0.818233	XX	-	eur,all,eurasia
NEO166	Vasilyevskiy kordon 17	Russia	53	40.4	Allentoft_bioRxiv_2023	5668	2.15336	XY	R1b	eur,all,eurasia
NEO167	Vasilyevskiy kordon 17	Russia	53	40.4	Allentoft_bioRxiv_2023	5657	0.588921	XX	-	eur,all,eurasia
NEO163	Vasilyevskiy kordon 17	Russia	53	40.4	Allentoft_bioRxiv_2023	5603	0.226385	XY	J1	all
NEO170	Vasilyevskiy kordon 17	Russia	53	40.4	Allentoft_bioRxiv_2023	5562	0.418897	XX	-	all
NEO160	Vasilyevskiy kordon 17	Russia	53	40.4	Allentoft_bioRxiv_2023	5269	1.32658	XX	-	eur,all,eurasia
NEO113	Golubaya Krinitsa (Blue Well)?	Russia	50.07	39.88	Allentoft_bioRxiv_2023	7336	0.110587	XY	R1a	all
NEO212	Golubaya Krinitsa	Russia	50.07	39.89	Allentoft_bioRxiv_2023	7390	3.17788	XY	I2	eur,all,eurasia
NEO173	Ksizovo 6	Russia	52.28	38.96	Allentoft_bioRxiv_2023	6345	0.689664	XX	-	eur,all,eurasia
NEO174	Ksizovo 6	Russia	52.28	38.96	Allentoft_bioRxiv_2023	5306	1.15206	XX	-	eur,all,eurasia
NEO687	Kumyshanskaya Cave	Russia	57.58	58.2	Allentoft_bioRxiv_2023	5446	0.440898	XY	R1a	all
RISE395	Bol'shekaraganskii	Russia	52.64	59.54	Allentoft_Nature_2015	3808	2.37884	XX	-	eur,all,eurasia
kzb006	Republic of Bashkorstan, Near Usmanovo village, Kazburun 1	Russia	53.94	55.75	Krzewinska_ScienceAdvances_2018	3648.5	1.15979	XX	-	eur,all,eurasia
kzb009	Republic of Bashkorstan, Near Usmanovo village, Kazburun 1	Russia	53.94	55.75	Krzewinska_ScienceAdvances_2018	3644	0.778119	XX	-	eur,all,eurasia
mur004	Republic of Bashkorstan, Near Usmanovo Village, Muradym 8	Russia	53.94	55.75	Krzewinska_ScienceAdvances_2018	3742.5	1.27095	XX	-	eur,all,eurasia
RISE523	Kapova cave	Russia	53.04	57.07	Allentoft_Nature_2015	3448	2.21621	XX	-	eur,all,eurasia
NEO60	Bol'shoy Oleni Ostrov	Russia	68.97	33.08	Allentoft_bioRxiv_2023	3301	0.38869	XX	-	all
NEO62	Bol'shoy Oleni Ostrov	Russia	68.97	33.08	Allentoft_bioRxiv_2023	3284	1.76981	XX	-	all,eurasia
MJ-42	Nikolaevka II, Mound 1, burial 2	Russia	53.02	61.97	Jarve_CurrentBiology_2019	2617.5	0.4755	XY	R1a	all
MJ-41	Avlasovo, Mound 3, burial 2	Russia	53.09	58.66	Jarve_CurrentBiology_2019	2524.5	0.472587	XX	-	all
MJ-44	Chumarovo-1, Mound 10, burial 10	Russia	53.86	55.45	Jarve_CurrentBiology_2019	2216.5	0.641518	XX	-	eur,all,eurasia
MJ-43	Sibai-1, Mound 1, burial 1, skeleton 2	Russia	52.75	58.67	Jarve_CurrentBiology_2019	2273	0.407434	XX	-	all
DA143	Sarmatian5, Nesvetay IV	Russia	47.29	39.54	Damgaard_2018_Nature	1933	0.690742	XX	-	eur,all,eurasia
DA139	Sarmatian7, Chebotarev V	Russia	47.29	39.55	Damgaard_2018_Nature	1933	0.863548	XX	-	eur,all,eurasia
chy001	Orenburg Regio, Southern Urals, Cherniy Yar	Russia	51.07	55.07	Krzewinska_ScienceAdvances_2018	1878	0.499515	XX	-	all
NEO538	Minino	Russia	59.7	39.5	Allentoft_bioRxiv_2023	2253	2.62552	XY	N1	all,eurasia
DA160	North Ossetia-Alania	Russia	42.86	44.19	Damgaard_2018_Nature	1300	0.530253	XX	-	eur,all,eurasia
DA164	North Ossetia-Alania	Russia	43.33	44.18	Damgaard_2018_Nature	850	1.10308	XX	-	eur,all,eurasia
VK15	Ladoga	Russia	60	32.3	Margyaran_2020_Nature	800	1.24621	XX	-	eur,all,eurasia
VK19	Ladoga	Russia	60	32.3	Margyaran_2020_Nature	800	0.642759	XX	-	eur,all,eurasia
VK21	Ladoga	Russia	60	32.3	Margyaran_2020_Nature	800	0.181097	XX	-	all
VK254	Gnezdovo	Russia	54.78	31.87	Margyaran_2020_Nature	850	0.531815	XX	-	eur,all,eurasia
VK272	Gnezdovo	Russia	54.78	31.87	Margyaran_2020_Nature	850	0.201009	XX	-	all
DA142	Nomad13, Kamyshevahsky X	Russia	47.28	39.54	Damgaard_2018_Nature	1250	1.22896	XY	R1a	all,eurasia
NEO283	Kotias Klde	Georgia	42.22	43.32	Allentoft_bioRxiv_2023	25688	0.78598	XX	-	eur,all,eurasia
DA35	Lchascehn t 211_46	Armenia	40.52	44.93	Damgaard_2018_Nature	3313.5	1.61874	XX	-	eur,all,eurasia
AH4	Tepe Abdul Hosein, Central Zagros	Iran	34.19	48.37	Broushaki_Science_2016	9929.5	0.867451	XX	-	eur,all,eurasia
AH1	Tepe Abdul Hosein, Central Zagros	Iran	34.19	48.37	Broushaki_Science_2016	9900	1.16137	XX	-	eur,all,eurasia
GD13a	Ganj Dareh Tepe, Zagros	Iran	34.45	48.12	GallegoLlorente_ScientificReports_2016	9846	1.41728	XX	-	eur,all,eurasia
Bon002	Boncuklu	Turkey	37.75	32.86	Kilinc_CurrentBiology_2016	10078	6.69206	XX	-	eur,all,eurasia
Bar8	Northwest Anatolia, Marmara, Barcƒ±n	Turkey	40.3	29.61	Hofmanova_PNAS_2016	8071	7.17103	XX	-	eur,all,eurasia
MA2210	Ovaören	Turkey	38.63	34.3	Damgaard_Science_2018	4700	0.914708	XX	-	eur,all,eurasia
MA2213	Ovaören	Turkey	38.63	34.3	Damgaard_Science_2018	4700	1.2409	XX	-	eur,all,eurasia
MA2203	Kalehöy√ºk	Turkey	39.35	33.79	Damgaard_Science_2018	3800	0.946557	XX	-	eur,all,eurasia
MA2206	Kalehöy√ºk	Turkey	39.35	33.79	Damgaard_Science_2018	3800	0.453091	XX	-	all
MA2198	Kalehöy√ºk	Turkey	39.35	33.79	Damgaard_Science_2018	2900	0.770291	XX	-	eur,all,eurasia
MA2195	Kalehöy√ºk	Turkey	39.35	33.79	Damgaard_Science_2018	500	0.894041	XX	-	all,eurasia
ERS1790731	Tell el-Burak, Sidon	Lebanon	33.56	35.4	Haber_AJHG_2017	3750	2.12287	XX	-	eur,all,eurasia
ERS1790730	Tell el-Burak, Sidon	Lebanon	33.56	35.4	Haber_AJHG_2017	3650	1.21543	XX	-	eur,all,eurasia
ERS3189338	Qomet ed-Deir	Lebanon	33.56	35.4	Haber_AJHG_2019	1637	1.43845	XX	-	eur,all,eurasia
ERS3189339	Qomet ed-Deir	Lebanon	33.56	35.4	Haber_AJHG_2019	1525	2.7004	XX	-	eur,all,eurasia
ERS3189335	Qomet ed-Deir	Lebanon	33.56	35.4	Haber_AJHG_2019	1421	0.818193	XX	-	eur,all,eurasia
DA380	Kara-Depe	Turkmenistan	37.6	59.33	Damgaard_Science_2018	5180.5	0.49545	XX	-	all
DA383	Takhirbai 3	Turkmenistan	38.72	61.69	Damgaard_Science_2018	5150	0.77511	XX	-	all,eurasia
BOT2016	Botai	Kazakhstan	53.17	67.67	Damgaard_Science_2018	5450	13.8535	XX	-	all,eurasia
BOT14	Botai	Kazakhstan	53.17	67.67	Damgaard_Science_2018	5263.5	3.91356	XY	R1b	all,eurasia
BOT15	Botai	Kazakhstan	53.17	67.67	Damgaard_Science_2018	5134.5	3.15413	XY	N	all,eurasia
NEO57	Biestamak	Kazakhstan	52.17	64.53	Allentoft_bioRxiv_2023	4497	0.138955	XX	-	all
EBA2	Sjolpan 4	Kazakhstan	52.63	76.73	Damgaard_Science_2018	4494	9.32188	XX	-	all,eurasia
EBA1	Gregorievka 2	Kazakhstan	51.63	74.66	Damgaard_Science_2018	4111.5	4.60978	XX	-	all,eurasia
NEO900	Sjauke	Kazakhstan	52.43	76.84	Allentoft_bioRxiv_2023	3802	0.184347	XY	N	all
NEO904	Sjiderti 10	Kazakhstan	51.65	74.65	Allentoft_bioRxiv_2023	3708	0.181928	XX	-	all
NEO899	Gregorievka 1	Kazakhstan	52.63	76.73	Allentoft_bioRxiv_2023	3641	0.143763	XX	-	all
DA231	Mitjurino, 24th april 1989	Kazakhstan	52.49	76.84	Damgaard_2018_Nature	3541.5	0.593964	XX	-	all,eurasia
DA10	Karaganda, Kurgan Sjartas, Shetskiy	Kazakhstan	49.13	72.91	Damgaard_2018_Nature	2816.5	0.646216	XX	-	all,eurasia
DA221	Karagaly 1 burial site, grave 9	Kazakhstan	43.18	76.41	Damgaard_2018_Nature	2718.5	3.11138	XY	Q1	all,eurasia
DA13	Taldy 2, Kurgan 5, Karkarali	Kazakhstan	49.06	75.5	Damgaard_2018_Nature	2667	1.6111	XY	R1a	all,eurasia
DA11	Kurgan Borli, Osakarovskij	Kazakhstan	50.89	73.88	Damgaard_2018_Nature	2697.5	0.546291	XX	-	all,eurasia
DA14	Karasjoky 1, Kurgan 8, Karkarali	Kazakhstan	49.12	75.19	Damgaard_2018_Nature	2667	0.62752	XX	-	all,eurasia
DA16	Nazar 2, Kurgan 1, Karkarali	Kazakhstan	48.49	74.43	Damgaard_2018_Nature	2666.5	1.0912	XY	R1a	all,eurasia
DA20	Kurgan Sjiderti 17, Burial 1, Sjiderte, Pavlodar	Kazakhstan	51.64	74.67	Damgaard_2018_Nature	2299.5	0.538986	XY	Q1	all,eurasia
DA227	Turgen 2 burial site	Kazakhstan	43.22	77.85	Damgaard_2018_Nature	2150	1.20315	XX	-	all,eurasia
DA26	Bestamak 138, Kostanay	Kazakhstan	52.18	64.54	Damgaard_2018_Nature	2000	0.973922	XX	-	all,eurasia
DA123	Kok-Mardan, Kurgan 7, Object 2, Issyk, Tian Shan	Kazakhstan	42.73	68.32	Damgaard_2018_Nature	1681.5	0.835103	XX	-	all,eurasia
DA121	Kok-Mardan, Kurgan7, Object 7, Issyk, Tian Shan	Kazakhstan	42.73	68.34	Damgaard_2018_Nature	1681.5	0.665188	XX	-	all,eurasia
DA226	Konyrtobe burial site, kurgan 1, grave 15	Kazakhstan	43.07	68.25	Damgaard_2018_Nature	1850	0.475611	XX	-	all
DA127	Aktas, Issyk, Tian Shan	Kazakhstan	42.99	79.37	Damgaard_2018_Nature	1672	0.522826	XY	Q1	all,eurasia
DA95	Gregorievka excavated year 2000, Pavlodar	Kazakhstan	52.62	76.75	Damgaard_2018_Nature	1679.5	2.08429	XY	N1	all,eurasia
DA177	Komaricyno	Kazakhstan	52.02	77.19	Damgaard_2018_Nature	1650	2.65644	XX	-	all,eurasia
DA27	Halvay, Kurgan 3, 3A, Kostanay	Kazakhstan	52.84	62.89	Damgaard_2018_Nature	1591.5	2.08508	XY	R1a	all,eurasia
DA228	Bt, 2015, area 1, element 1, layer 3, skeleton 6	Kazakhstan	42.83	68.33	Damgaard_2018_Nature	1250	2.74938	XY	O1b	all,eurasia
DA93	Spartak, kurgan 1, burial 4, Pavlodar	Kazakhstan	52.5	76.61	Damgaard_2018_Nature	1218	1.51933	XY	R1b	all,eurasia
NEO901	Sjauke settlement	Kazakhstan	52.43	76.84	Allentoft_bioRxiv_2023	1171	0.161631	XX	-	all
DA222	Butakty 1 settlement	Kazakhstan	43.2	76.98	Damgaard_2018_Nature	1100	3.55352	XY	J2	all,eurasia
DA230	Butakty 1 settlement	Kazakhstan	43.2	76.98	Damgaard_2018_Nature	1100	1.32976	XY	J2	all,eurasia
DA204	Butakty 1, grave 34	Kazakhstan	43.2	76.98	Damgaard_2018_Nature	1039	1.07185	XY	J2	all,eurasia
DA179	Nurataldy 2, kurgan 2	Kazakhstan	49.04	73.62	Damgaard_2018_Nature	900	1.58939	XY	G2	all,eurasia
DA205	Butakty 1, grave 32	Kazakhstan	43.2	76.98	Damgaard_2018_Nature	850	0.616165	XX	-	all,eurasia
DA203	Cemetery Butakty 1, grave 25	Kazakhstan	43.2	76.98	Damgaard_2018_Nature	850	0.740899	XY	J2	all,eurasia
DA23	Lisakovsk I, Kipchak	Kazakhstan	52.69	62.65	Damgaard_2018_Nature	880	2.1384	XY	C2	all,eurasia
DA128	Janaturmus, Object 1, Issyk, Tian Shan	Kazakhstan	43.52	77.76	Damgaard_2018_Nature	720	0.598926	XX	-	all,eurasia
DA28	Karasuyr, Burial 2, Bedpakdala, Karasuyr	Kazakhstan	47	66.29	Damgaard_2018_Nature	700	4.12965	XY	C2	all,eurasia
DA57	Kurgan nr. 7, Baskya 1	Kyrgyzstan	41.5	75.8	Damgaard_2018_Nature	2079.5	1.04907	XY	J2	all,eurasia
DA53	Kurgan nr. K71, Keden	Kyrgyzstan	41.43	75.33	Damgaard_2018_Nature	2399.5	0.433743	XX	-	all
DA50	Kurgan nr. K50, Keden	Kyrgyzstan	41.43	75.33	Damgaard_2018_Nature	2250	0.934534	XX	-	all,eurasia
DA56	Kurgan nr. K63, Keden	Kyrgyzstan	41.43	75.33	Damgaard_2018_Nature	2095.5	1.55623	XY	R1a	all,eurasia
DA55	Kurgan nr. K65, Keden	Kyrgyzstan	41.43	75.33	Damgaard_2018_Nature	2031.5	0.905974	XY	R1a	all,eurasia
DA52	Kurgan nr. K60, Keden	Kyrgyzstan	41.43	75.33	Damgaard_2018_Nature	1531.5	0.479838	XY	R1a	all
DA70	Kurgan nr. 18 (child), Baskya 2	Kyrgyzstan	41.5	75.79	Damgaard_2018_Nature	1848.5	0.832836	XX	-	all,eurasia
DA72	Kurgan nr. 7, Baskya 2	Kyrgyzstan	41.5	75.79	Damgaard_2018_Nature	1681	1.29816	XX	-	all,eurasia
DA80	Kurgan nr. 5 (individ. 2 out of three individuals buried together, individual 3. is a child), Baskya 2	Kyrgyzstan	41.5	75.79	Damgaard_2018_Nature	1673	1.06536	XX	-	all,eurasia
DA73	Kurgan nr. 2, Baskya 2	Kyrgyzstan	41.5	75.79	Damgaard_2018_Nature	1672	0.659546	XY	Q1	all,eurasia
DA69	Kurgan nr. 25, Baskya 2	Kyrgyzstan	41.5	75.79	Damgaard_2018_Nature	1591.5	0.90907	XX	-	all,eurasia
DA104	Kurgan nr. 1 / 2 (grav 2), Uch-Kurbu	Kyrgyzstan	42.16	77.41	Damgaard_2018_Nature	1773.5	1.12574	XX	-	all,eurasia
DA101	Kurgan nr. 14 (individual 1.(child)), Uch-Kurbu	Kyrgyzstan	42.16	77.41	Damgaard_2018_Nature	1712.5	3.567	XY	R1a	all,eurasia
DA100	Kurgan nr. 8, Uch-Kurbu	Kyrgyzstan	42.16	77.41	Damgaard_2018_Nature	1672.5	2.06162	XY	R1a	all,eurasia
DA96	Kurgan nr. 9, Uch-Kurbu	Kyrgyzstan	42.16	77.41	Damgaard_2018_Nature	1680	0.982202	XY	Q1	all,eurasia
DA74	Kurgan nr. 30 (child, buried together with another individual), Baskya 2	Kyrgyzstan	41.5	75.79	Damgaard_2018_Nature	1540	0.957948	XY	Q1	all,eurasia
DA385	Kurgan nr. 1 (individ. 1, buried with individ. 2.), Baskya 2	Kyrgyzstan	41.5	75.79	Damgaard_2018_Nature	1466.5	2.32489	XY	R1a	all,eurasia
DA86	Kurgan nr. 16 (human (warrior) buried together with horse), Boz-Adyr	Kyrgyzstan	42.08	76.97	Damgaard_2018_Nature	1501	0.542401	XY	Q1	all,eurasia
DA118	Kurgan nr. 38, Boz-Adyr	Kyrgyzstan	42.07	76.97	Damgaard_2018_Nature	911	1.51548	XX	-	all,eurasia
DA106	Kurgan nr. 28,Boz-Adyr	Kyrgyzstan	42.07	76.96	Damgaard_2018_Nature	779.5	0.682701	XY	C2	all,eurasia
DA116	Kurgan nr. 36, Boz-Adyr	Kyrgyzstan	42.07	76.96	Damgaard_2018_Nature	760	1.01797	XX	-	all,eurasia
DA99	Kurgan nr. 2, Kyzyl-Too	Kyrgyzstan	42.07	76.96	Damgaard_2018_Nature	742	1.41752	XX	-	all,eurasia
Andaman	Great Andaman Island	India	12.5	92.8	MorenoMayar_Science_2018	90	16.6169	XY	P	all,eurasia
Th521	Northern Mae Hong Son, Long Long Rak	Thailand	19.3	97.97	McColl_Science_2018	1716.5	0.440929	XY	O1b	all
La368	Northern Bolikhamsay, Pha Faen	Laos	18.38	103.65	McColl_Science_2018	7872	0.629475	XY	C1	all,eurasia
La364	Northeast Huapan, Tam Pa Ping	Laos	20.21	103.41	McColl_Science_2018	2975.5	1.39942	XY	O1b	all,eurasia
Ma912	West Peninsular Kelantan, Gua Cha Cave	Malaysia	5.02	101.77	McColl_Science_2018	2519.5	1.80613	XY	O1b	all,eurasia
Ma555	Northeast Borneo, Sabah, Kinabatagan	Malaysia	5.41	118.19	McColl_Science_2018	375.5	0.572479	XY	O2	all,eurasia
M010	Shirenzigou	China	43.61	93.17	Ning_CurrentBiology_2019	2269.5	0.477392	XX	-	all
M819	Shirenzigou	China	43.61	93.17	Ning_CurrentBiology_2019	2250	0.626238	XX	-	all,eurasia
IK002	Honshu, Central Aichi, Ikawazu	Japan	34.65	137.14	McColl_Science_2018	2569	1.89109	XX	-	all,eurasia
DA39	Arkhangai, Grave #1, ‚Äúaristocrat‚Äù	Mongolia	48.02	101.35	Damgaard_2018_Nature	1948	2.08719	XY	R1a	all,eurasia
DA38	Hovsgol, Grave #18	Mongolia	49.27	101.72	Damgaard_2018_Nature	2124.5	2.85447	XX	-	all,eurasia
DA43	Omnogobi, mass grave	Mongolia	42.53	105.18	Damgaard_2018_Nature	2095	1.67793	XY	O2	all,eurasia
DA45	Omnogobi, mass grave	Mongolia	42.53	105.18	Damgaard_2018_Nature	2095	9.03966	XY	O2	all,eurasia
UstIshim	Ust'-Ishim, Siberia	Russia	57.7	71.1	Fu_Nature_2014	45020	35.1948	XY	K	all,eurasia
Yana2	Yana RHS	Russia	70.72	135.42	Sikora_Nature_2019	31950	6.81282	XY	P1	all,eurasia
MA1	Mal'ta	Russia	52.9	103.5	Raghavan_Nature_2013	24305	1.08639	XY	R1	all,eurasia
Kolyma_River	Duvanni Yar	Russia	68.6	159.1	Sikora_Nature_2019	9785.5	14.9524	XY	Q1	all,eurasia
NEO72	Mergen' 6	Russia	56.02	69.31	Allentoft_bioRxiv_2023	8369	0.290783	XY	Q1	all
NEO73	Mergen' 6	Russia	56.02	69.31	Allentoft_bioRxiv_2023	7681	0.694001	XX	-	all,eurasia
NEO116	Pad‚Äô Tokui	Russia	49.8	108.8	Allentoft_bioRxiv_2023	8189	5.72941	XX	-	all,eurasia
NEO236	Devil's Gate Cave	Russia	44.5	135.4	Sikora_Nature_2019	7677.5	2.50117	XX	-	all,eurasia
NEO238	Devil's Gate Cave	Russia	44.5	135.4	Sikora_Nature_2019	7563.5	0.524868	XX	-	all,eurasia
NEO240	Devil's Gate Cave	Russia	44.5	135.4	Sikora_Nature_2019	7507.5	6.69726	XX	-	all,eurasia
DA245	Shamanka II	Russia	51.7	103.7	Damgaard_Science_2018	7940.5	2.24287	XY	N1	all,eurasia
DA249	Shamanka II	Russia	51.7	103.7	Damgaard_Science_2018	7839.5	4.63163	XX	-	all,eurasia
DA246	Shamanka II	Russia	51.7	103.7	Damgaard_Science_2018	7726.5	2.91242	XX	-	all,eurasia
DA247	Shamanka II	Russia	51.7	103.7	Damgaard_Science_2018	7700.5	2.53665	XY	N	all,eurasia
DA248	Shamanka II	Russia	51.7	103.7	Damgaard_Science_2018	7645	2.42138	XY	N1	all,eurasia
DA250	Shamanka II	Russia	51.7	103.7	Damgaard_Science_2018	7391.5	0.988629	XY	N1	all,eurasia
DA252	Shamanka II	Russia	51.7	103.7	Damgaard_Science_2018	7340.5	2.42803	XX	-	all,eurasia
DA251	Shamanka II	Russia	51.7	103.7	Damgaard_Science_2018	7336	0.594436	XY	N1	all,eurasia
DA253	Shamanka II	Russia	51.7	103.7	Damgaard_Science_2018	7246	2.7266	XX	-	all,eurasia
DA362	Shamanka II	Russia	51.7	103.7	Damgaard_Science_2018	7241.5	1.09608	XY	N1	all,eurasia
DA341	Lokomotiv	Russia	52.29	104.25	Damgaard_Science_2018	7585	1.21303	XX	-	all,eurasia
DA359	Lokomotiv	Russia	52.29	104.25	Damgaard_Science_2018	7558.5	0.733111	XY	N1	all,eurasia
NEO117	Zhindo	Russia	49.9	108	Allentoft_bioRxiv_2023	7681	0.18272	XY	N1	all
NEO115	Zhindo	Russia	49.9	108	Allentoft_bioRxiv_2023	7569	2.04221	XY	N1	all,eurasia
NEO922	Vengerovo-2	Russia	55.71	76.78	Allentoft_bioRxiv_2023	7567	0.203971	XY	Q1	all
NEO911	Vengerovo-2	Russia	55.71	76.78	Allentoft_bioRxiv_2023	6781	3.02004	XY	Q1	all,eurasia
NEO923	Vengerovo-2	Russia	55.71	76.78	Allentoft_bioRxiv_2023	5816	0.116028	XX	-	all
NEO907	Vengerovo-2	Russia	55.71	76.78	Allentoft_bioRxiv_2023	5643	1.6846	XY	C2	all,eurasia
NEO912	Vengerovo-2	Russia	55.71	76.78	Allentoft_bioRxiv_2023	5539	1.07793	XX	-	all,eurasia
NEO917	Vengerovo-2	Russia	55.71	76.78	Allentoft_bioRxiv_2023	5463	3.70164	XY	Q1	all,eurasia
NEO918	Vengerovo-2	Russia	55.71	76.78	Allentoft_bioRxiv_2023	5460	0.171941	XX	-	all
NEO843	Sosnovyiy Myis	Russia	58.75	102.63	Allentoft_bioRxiv_2023	7066	1.29843	XX	-	all,eurasia
NEO199	Fofonovo	Russia	52.2	107	Allentoft_bioRxiv_2023	7171	0.608946	XY	Q1	all,eurasia
NEO200	Fofonovo	Russia	52.2	107	Allentoft_bioRxiv_2023	7022	0.714874	XY	Q1	all,eurasia
NEO64	Itkul'	Russia	52.72	84.68	Allentoft_bioRxiv_2023	6050	0.326452	XY	C2	all
NEO75	Omskaya Stoyanka II	Russia	54.97	73.37	Allentoft_bioRxiv_2023	7057	0.170676	XY	Q1	all
NEO78	Omskaya Stoyanka II	Russia	54.97	73.37	Allentoft_bioRxiv_2023	6956	1.06304	XY	Q1	all,eurasia
NEO67	Ust'-Isha	Russia	52.18	85.97	Allentoft_bioRxiv_2023	7058	0.312823	XY	C2	all
NEO229	Ust'Belaya	Russia	53	103.7	Sikora_Nature_2019	6586	0.594267	XX	-	all,eurasia
NEO292	Dolgoe Ozero	Russia	56.2	95.7	Allentoft_bioRxiv_2023	6036	1.19725	XY	Q1	all,eurasia
NEO309	Protoka	Russia	56.53	76.67	Allentoft_bioRxiv_2023	5826	2.27525	XY	Q1	all,eurasia
NEO83	Borovjanka XVII	Russia	55.73	74.29	Allentoft_bioRxiv_2023	5666	1.2941	XY	R1b	all,eurasia
DA342	Ust'-Ida	Russia	53.19	103.37	Damgaard_Science_2018	5609.5	1.77894	XX	-	all,eurasia
DA345	Ust'-Ida	Russia	53.19	103.37	Damgaard_Science_2018	5455.5	1.07068	XY	N1	all,eurasia
RISE507	River Kuyum	Russia	51.5	85.97	Allentoft_2015_Nature	5077	0.379825	XX	-	all
NEO79	Okunevo 7	Russia	53.1	90.2	Allentoft_bioRxiv_2023	4631	0.577202	XX	-	all,eurasia
NEO230	Ust'Belaya	Russia	53	103.7	Sikora_Nature_2019	4898.5	0.521894	XX	-	all,eurasia
NEO232	Ust'Belaya	Russia	53	103.7	Sikora_Nature_2019	4802.5	1.1178	XY	Q1	all,eurasia
NEO231	Ust'Belaya	Russia	53	103.7	Sikora_Nature_2019	4703	0.501213	XX	-	all,eurasia
NEO298	Ust'Belaya	Russia	53	103.7	Sikora_Nature_2019	4614	1.86885	XX	-	all,eurasia
NEO80	Borovjanka XVII	Russia	55.73	74.29	Allentoft_bioRxiv_2023	4795	0.486251	XX	-	all
NEO65	Itkul'	Russia	52.72	84.68	Allentoft_bioRxiv_2023	4793	1.4275	XY	C2	all,eurasia
RISE511	Middle Yenisei region, Afanasieva Gora	Russia	54.36	90.92	Allentoft_Nature_2015	4744	5.20404	XX	-	all,eurasia
RISE509	Middle Yenisei region, Afanasieva Gora	Russia	54.36	90.92	Allentoft_Nature_2015	4732	4.52834	XX	-	all,eurasia
DA358	Kurma XI	Russia	53.18	106.96	Damgaard_Science_2018	4709.5	0.923854	XX	-	all,eurasia
RISE675	Uybat V	Russia	53.71	90.36	Damgaard_Science_2018	4555	0.541922	XY	R1b	all,eurasia
RISE680	Uybat V	Russia	53.71	90.36	Damgaard_Science_2018	4300	1.52451	XX	-	all,eurasia
RISE681	Uybat V	Russia	53.71	90.36	Damgaard_Science_2018	4300	0.544891	XX	-	all,eurasia
RISE685	Uybat V	Russia	53.71	90.36	Damgaard_Science_2018	4300	1.34612	XX	-	all,eurasia
RISE684	Uybat V	Russia	53.71	90.36	Damgaard_Science_2018	4252.5	0.537629	XX	-	all,eurasia
RISE683	Uybat V	Russia	53.71	90.36	Damgaard_Science_2018	3976.5	2.05042	XY	Q1	all,eurasia
RISE718	Syda 5, Tumen	Russia	54.37	91.51	Damgaard_Science_2018	4410.5	0.834927	XY	Q1	all,eurasia
RISE719	Syda 5, Tumen	Russia	54.37	91.51	Damgaard_Science_2018	4300	0.644412	XY	Q1	all,eurasia
RISE672	Verkhni Askiz	Russia	53.16	90.21	Damgaard_Science_2018	4300	1.2945	XY	Q1	all,eurasia
RISE515	Verkhni Askiz	Russia	53.16	90.21	Damgaard_Science_2018	4192.5	0.602842	XX	-	all,eurasia
RISE674	Verkhni Askiz	Russia	53.16	90.21	Damgaard_Science_2018	4078.5	2.76547	XY	Q1	all,eurasia
RISE670	Verkhni Askiz	Russia	53.16	90.21	Damgaard_Science_2018	3963	0.703244	XY	Q1	all,eurasia
DA337	Shamanka II	Russia	51.7	103.7	Damgaard_Science_2018	4330.5	1.19735	XY	Q1	all,eurasia
DA336	Shamanka II	Russia	51.7	103.7	Damgaard_Science_2018	4200	0.712745	XY	Q1	all,eurasia
DA334	Shamanka II	Russia	51.7	103.7	Damgaard_Science_2018	4121	0.554419	XY	Q1	all,eurasia
DA343	UID_1989.019	Russia	53.19	103.37	Damgaard_2018_Nature	4161.5	0.651346	XY	Q1	all,eurasia
DA361	UID_1993.045	Russia	53.19	103.37	Damgaard_2018_Nature	4161.5	0.611991	XY	Q1	all,eurasia
RISE664	Okunev Ulus	Russia	53.55	91.03	Damgaard_Science_2018	4282.5	4.75147	XY	Q1	all,eurasia
RISE662	Okunev Ulus	Russia	53.55	91.03	Damgaard_Science_2018	4069.5	0.617737	XY	Q1	all,eurasia
NEO921	Vengerovo-2	Russia	55.71	76.78	Allentoft_bioRxiv_2023	4067	0.461748	XX	-	all
NEO910	Vengerovo-2	Russia	55.71	76.78	Allentoft_bioRxiv_2023	3630	0.106696	XX	-	all
RISE505	Kytmanovo	Russia	53.46	85.45	Allentoft_Nature_2015	3636	7.38414	XX	-	all,eurasia
RISE503	Kytmanovo	Russia	53.46	85.45	Allentoft_Nature_2015	3569	0.705137	XX	-	all,eurasia
RISE500	Kytmanovo	Russia	53.46	85.45	Allentoft_Nature_2015	3550	1.41969	XX	-	all,eurasia
RISE493	Sabinka 2	Russia	53.15	91.05	Allentoft_Nature_2015	3429	6.45305	XY	Q1	all,eurasia
RISE502	Bystrovka	Russia	51.91	88.57	Allentoft_Nature_2015	3351	1.14194	XX	-	all,eurasia
RISE499	Bystrovka	Russia	51.91	88.57	Allentoft_Nature_2015	3100	1.27422	XX	-	all,eurasia
RISE496	Arban 1	Russia	52.95	90.19	Allentoft_Nature_2015	3287.5	2.39201	XX	-	all,eurasia
RISE495	Arban 1	Russia	52.95	90.19	Allentoft_Nature_2015	3100	3.48881	XY	R1a	all,eurasia
RISE497	Arban 1	Russia	52.95	90.19	Allentoft_Nature_2015	3100	6.97211	XX	-	all,eurasia
M9984	Ol'skaya	Russia	59.6	151	Sikora_Nature_2019	3070	1.33632	XX	-	all,eurasia
M0831	Ol'skaya	Russia	59.6	151	Sikora_Nature_2019	3050	0.934539	XX	-	all,eurasia
NEO70	Bazaiha	Russia	55.96	92.79	Allentoft_bioRxiv_2023	2760	3.4379	XY	N	all,eurasia
DA3	Grishkin Log 1	Russia	54.68	90.85	Damgaard_2018_Nature	2816.5	0.574004	XX	-	all,eurasia
DA6	Grishkin Log 1	Russia	54.68	90.85	Damgaard_2018_Nature	2816.5	1.06303	XX	-	all,eurasia
DA8	Grishkin Log 1	Russia	54.68	90.85	Damgaard_2018_Nature	2816.5	1.86215	XX	-	all,eurasia
DA9	Grishkin Log 1	Russia	54.68	90.85	Damgaard_2018_Nature	2816.5	1.01474	XX	-	all,eurasia
RISE602	Sary-Bel	Russia	50.62	86.46	Allentoft_Nature_2015	2450	1.20066	XY	J2	all,eurasia
NEO248	Ekven	Russia	66	-170.1	Sikora_Nature_2019	2115	0.889872	XY	Q1	all,eurasia
NEO251	Ekven	Russia	66	-170.1	Sikora_Nature_2019	2005	1.03182	XX	-	all,eurasia
NEO249	Ekven	Russia	66	-170.1	Sikora_Nature_2019	1963.5	1.75663	XY	C2	all,eurasia
NEO247	Ekven	Russia	66	-170.1	Sikora_Nature_2019	1906	0.918305	XY	Q1	all,eurasia
RISE600	Verh-Uimon	Russia	50.21	85.73	Allentoft_Nature_2015	2450	0.692809	XY	Q1	all,eurasia
RISE601	Verh-Uimon	Russia	50.21	85.73	Allentoft_Nature_2015	2450	1.10094	XY	Q1	all,eurasia
RISE504	Kytmanovo	Russia	53.46	85.45	Allentoft_Nature_2015	1145	1.29218	XY	J2	all,eurasia
Yana_Young	Yana River	Russia	70.72	135.42	Sikora_Nature_2019	799	2.03335	XY	N1	all,eurasia
Saqqaq	Qeqertasussuk	Greenland	69.24	-53.54	Rasmussen_Nature_2010	3885	13.4428	XY	Q1	all
19651	Northwest	Canada	51.3	-121.77	MorenoMayar_Science_2018	7619	1.22492	XX	-	all
CK-13	Lucier, Southwestern Ontario	Canada	42.22	-83.07	Scheib_Science_2018	4845	1.95638	XX	-	all
RM-83	05SP-46 (Teston Road Ossuary)	Canada	43.87	-79.54	Scheib_Science_2018	500	0.414435	XX	-	all
USR1	Upward Sun River	USA	64.04	-144.58	MorenoMayar_Nature_2017	11435	17.1288	XX	-	all
TrailCreek	Alaska, Trail Creek	USA	65.79	-163.41	MorenoMayar_Science_2018	8956	0.431832	XX	-	all
Clovis	Montana, Anzick Ranch	USA	45.99	-110.66	Rasmussen_Nature_2014	12649	15.0982	XY	Q1	all
AHUR_2064	Nevada, Spirit Cave	USA	37.41	-122.08	MorenoMayar_Science_2018	10970	18.8611	XY	Q1	all
Kennewick	Washington State, Kennewick, Columbia River	USA	46.21	-119.14	Rasmussen_Nature_2015	8770	0.959956	XY	Q1	all
SN-44	San Nicolas Island, CA	USA	33.26	-119.54	Scheib_Science_2018	5336.5	4.44837	XY	Q1	all
SN-17	San Nicolas Island, CA	USA	33.26	-119.54	Scheib_Science_2018	5148	3.401	XY	Q1	all
SN-11	San Nicolas Island, CA	USA	33.26	-119.54	Scheib_Science_2018	1100	2.69617	XY	Q1	all
SN-13	San Nicolas Island, CA	USA	33.26	-119.54	Scheib_Science_2018	810.5	0.544519	XX	-	all
Lovelock1	Lovelock Cave, Nevada, US	USA	39.96	-118.56	MorenoMayar_Science_2018	1942.5	1.46325	XX	-	all
Lovelock2	Lovelock Cave, Nevada, US	USA	39.96	-118.56	MorenoMayar_Science_2018	1880	15.3513	XX	-	all
Lovelock4	Lovelock Cave, Nevada, US	USA	39.96	-118.56	MorenoMayar_Science_2018	1880	0.541123	XY	Q1	all
Lovelock3	Lovelock Cave, Nevada, US	USA	39.96	-118.56	MorenoMayar_Science_2018	627	19.0674	XX	-	all
SN-50	California, San Nicolas Island	USA	33.25	-119.5	Scheib_Science_2018	1477	0.586665	XX	-	all
PS-06	Point Sal, CA	USA	34.9	-120.65	Scheib_Science_2018	1462.5	1.6122	XY	Q1	all
CR-01	San Cruz Island, CA	USA	34	-119.73	Scheib_Science_2018	1052	4.15388	XX	-	all
SM-02	San Miguel Island, CA	USA	34.03	-120.38	Scheib_Science_2018	736.5	2.63274	XX	-	all
SC-05	San Clemente Island, CA	USA	32.9	-118.5	Scheib_Science_2018	1050.5	5.80249	XX	-	all
SC-03	San Clemente Island, CA	USA	32.9	-118.5	Scheib_Science_2018	988.5	0.505971	XX	-	all
CT-01	San Catalina Island, CA	USA	33.38	-118.42	Scheib_Science_2018	413.5	3.64751	XY	Q1	all
Sumidouro5	Caverna do Sumidouro, Lagoa Santa, Brazil	Brazil	-19.54	-43.94	MorenoMayar_Science_2018	10405	15.8373	XY	Q1	all
Sumidouro6	Caverna do Sumidouro, Lagoa Santa, Brazil	Brazil	-19.54	-43.94	MorenoMayar_Science_2018	10154	2.06943	XY	Q1	all
Aconcagua	Cerro Aconcagua, Mendoza Province	Argentina	-32.65	-70.01	MorenoMayar_Science_2018	500	2.67041	XY	Q1	all
890	Beagle Channel, Tierra del Fuego	Argentina	-55.01	-69.07	Raghavan_Science_2015	100	0.50817	XY	Q1	all
894	Beagle Channel, Tierra del Fuego	Argentina	-55.01	-69.07	Raghavan_Science_2015	100	0.982612	XX	-	all
895	Beagle Channel, Tierra del Fuego	Argentina	-55.01	-69.07	Raghavan_Science_2015	100	1.31756	XX	-	all
MA577	Tierra del Fuego, Strait of Magellan	Argentina	-53.26	-70.45	Raghavan_Science_2015	100	1.82495	XY	Q1	all
5832	Punta Santa Ana, Patagonia, Chile	Chile	-53.14	-73.86	MorenoMayar_Science_2018	7292.5	1.52344	XX	-	all
A460	Ayayema Cave, Patagonia	Chile	-50.1	-75.24	MorenoMayar_Science_2018	4640	11.0838	XY	Q1	all
Nr74	Strait of Magellan	Chile	-53.84	-71.17	Raghavan_Science_2015	100	0.438406	XY	Q1	all
1H04	Mont-Aim� hypog�e I	France	48.8589	3.99647	SeguinOrlando_CurrentBiology_2021	4911	0.704961	XX	-	eur,all,eurasia
1H14	Mont-Aim� hypog�e I	France	48.8589	3.99647	SeguinOrlando_CurrentBiology_2021	5132	0.852192	XX	-	eur,all,eurasia
2H11	Mont-Aim� hypog�e II	France	48.8585	3.99589	SeguinOrlando_CurrentBiology_2021	5176.5	23.8803	XY	-	eur,all,eurasia
GBVPL	Grotte Basse de la Vigne Perdue, les Monges	France	43.1491	3.06058	SeguinOrlando_CurrentBiology_2021	4473.5	1.07276	XX	-	eur,all,eurasia
GBVPO	Grotte Basse de la Vigne Perdue, les Monges	France	43.1491	3.06058	SeguinOrlando_CurrentBiology_2021	3592	1.64188	XX	-	eur,all,eurasia
ROUQEE	Grotte du Rouquet, Moujan	France	43.1663	3.06058	SeguinOrlando_CurrentBiology_2021	5079	1.25357	XX	-	eur,all,eurasia
ROUQV	Grotte du Rouquet, Moujan	France	43.1663	3.06058	SeguinOrlando_CurrentBiology_2021	5178	1.2773	XX	-	eur,all,eurasia
TORTE	Grotte des Tortues, les Monges	France	43.1498	3.06054	SeguinOrlando_CurrentBiology_2021	4619.5	1.21163	XX	-	eur,all,eurasia
TORTF	Grotte des Tortues, les Monges	France	43.1498	3.06054	SeguinOrlando_CurrentBiology_2021	3866.5	1.31349	XX	-	eur,all,eurasia
bla001	Oktyabr'skoe, burial 2 (Blagoveshchensky District)	Russia	49.6731	127.885	Kilinc_CurrentBiology_2021	1307	0.764743	XY	-	all,eurasia
brn003	Dvorcy-Dacha burial (Kadalinka river)	Russia	52.0742	113.214	Kilinc_CurrentBiology_2021	6554.5	3.84508	XY	-	all,eurasia
brn008	Izvestkovaja-1 site, burial 1 (Kuenga river, Sretensky District)	Russia	52.2308	116.993	Kilinc_CurrentBiology_2021	7392.5	2.3967	XY	-	all,eurasia
cta016	Duroj (Argun' river), mt. Bolishaja Kanga, western hill.	Russia	50.0171	118.94	Kilinc_CurrentBiology_2021	8266	4.74084	XX	-	all,eurasia
irk017	Makarovo site-1, burial 3	Russia	54.003	105.794	Kilinc_CurrentBiology_2021	5129	1.86518	XX	-	all,eurasia
irk022	Ust'-Dolgoe site, burial 3	Russia	52.9943	103.421	Kilinc_CurrentBiology_2021	4279.5	7.78026	XY	-	all,eurasia
irk025	Sukhaja Pad' Buret' site, burial 2	Russia	52.9838	103.521	Kilinc_CurrentBiology_2021	4339.5	8.79043	XY	-	all,eurasia
irk030	Korkino, burial 1 (Lena river)	Russia	54.3738	105.21	Kilinc_CurrentBiology_2021	6000	10.5409	XY	-	all,eurasia
irk032	Zarubino site, burial 3 (Angara river, Irkutsk Oblast)	Russia	57.4743	102.836	Kilinc_CurrentBiology_2021	615	0.552749	XY	-	all,eurasia
irk033	Chastaja Padi (Angara river, Irkutsk Oblast)	Russia	52.9892	103.451	Kilinc_CurrentBiology_2021	4894	0.876781	XY	-	all,eurasia
irk034	Kirpichnyj Saraj site /Angara river, Irkutsk Oblast)	Russia	53.2207	103.395	Kilinc_CurrentBiology_2021	5533	14.5961	XY	-	all,eurasia
irk036	Glazkovo site (Angara river, Irkutsk Oblast)	Russia	52.2864	104.26	Kilinc_CurrentBiology_2021	4726.5	11.1701	XY	-	all,eurasia
irk040	Gorodische N 1 (Angara river, Irkutsk Oblast)	Russia	53.2207	103.395	Kilinc_CurrentBiology_2021	5567	8.61966	XY	-	all,eurasia
irk061	Zvjozdochka site (Lower Kachug river)	Russia	53.9695	105.841	Kilinc_CurrentBiology_2021	4336	8.53613	XY	-	all,eurasia
irk068	Shishkino N 1 (Lena river)	Russia	54.0066	105.682	Kilinc_CurrentBiology_2021	4471	6.95257	XY	-	all,eurasia
irk071	Mys Uyuga site, burial 2, individual 1 (Irkutsk Oblast)	Russia	53.1529	106.96	Kilinc_CurrentBiology_2021	5129	3.7763	XY	-	all,eurasia
irk075	Sokhter site, complex 1, burial 5 (sitted) (Irkutsk Oblast)	Russia	53.0189	106.761	Kilinc_CurrentBiology_2021	5443.5	7.7209	XY	-	all,eurasia
kra001	Nefteprovod-2 site, burial 1 (Krasnoyarsk Krai)	Russia	56.1947	95.8195	Kilinc_CurrentBiology_2021	4185.5	13.6151	XY	-	all,eurasia
mak026	Makrushyno site, burial 26	Russia	53.8767	106.267	Kilinc_CurrentBiology_2021	4750.5	0.444002	XX	-	all
N4b2	Kyordyughen 1, burial 1 (Central Yakutia)	Russia	62.0667	132.333	Kilinc_CurrentBiology_2021	4219.5	3.50908	XY	-	all,eurasia
yak021	Pomazkino site, burial 2 (Kolyma river)	Russia	67.9167	156.5	Kilinc_CurrentBiology_2021	3211	1.0283	XX	-	all,eurasia
IAM4_5	The Cave of Ifri nAmr oMoussa	Morocco	33.7842	-6.12727	fregel_2018_pnas	7060	0.809806	NA	-	all
PES001	Peschanitsa	Russia	61.2312	38.9093	saag_2021_SciAdv	12656	5.03	XY	R1a5-YP1301 (under YP1272)	eur,all,eurasia
IVA001	Ivanovogorsky	Russia	55.8226	36.0652	saag_2021_SciAdv	4630	1.29	XX	-	eur,all,eurasia
VOR004	Voronkovo	Russia	57.5345	39.5525	saag_2021_SciAdv	4703	1.38	XX	-	eur,all,eurasia
gun012	Tenerife	Canary Islands	28.27	-16.61	RodriguezVarela_CurrentBiology_2017	1329	0.563957	XY	E1b	all
gun011	Tenerife	Canary Islands	28.27	-16.61	RodriguezVarela_CurrentBiology_2017	1158.5	4.08387	XY	E1b	all
Klei10	Kleitos	Greece	40.26	21.74	Hofmanova_PNAS_2016	6062.5	2.04721	XY	G2a	eur,all,eurasia
R9	Grotta Continenza	Italy	41.96	13.54	Antonio_2019_Science	7496	4.04252	XY	G2a	eur,all,eurasia
R6	Grotta Continenza	Italy	41.96	13.54	Antonio_2019_Science	7159.5	0.604714	XY	R1b	eur,all,eurasia
R4	Grotta Continenza	Italy	41.96	13.54	Antonio_2019_Science	4865	3.6762	XY	G2a	eur,all,eurasia
R19	Ripabianca di Monterado	Italy	43.72	13.03	Antonio_2019_Science	7233	0.520868	XY	J2a	eur,all,eurasia
R17	Ripabianca di Monterado	Italy	43.72	13.03	Antonio_2019_Science	7223.5	0.565822	XY	J2a	eur,all,eurasia
R26	Su Crocefissu	Italy	40.81	8.44	Antonio_2019_Science	4150	0.525954	XY	I2a	eur,all,eurasia
R27	Su Crocefissu	Italy	40.81	8.44	Antonio_2019_Science	4150	0.707395	XY	I2a	eur,all,eurasia
R29	Su Crocefissu	Italy	40.81	8.44	Antonio_2019_Science	4150	0.559161	XY	G2a	eur,all,eurasia
R1014	Monte San Biagio	Italy	41.37	13.29	Antonio_2019_Science	4950	0.615266	XY	H2	eur,all,eurasia
RISE489	Lombardy, Remedello di Sotto	Italy	45.26	10.38	Allentoft_Nature_2015	4693	0.507589	XY	I2a	eur,all,eurasia
NEO806	Grotta Delle Mura	Italy	40.96	17.29	Allentoft_bioRxiv_2023	3015	1.32853	XY	J2b	eur,all,eurasia
NEO823	Grotta Nisco	Italy	40.88	16.73	Allentoft_bioRxiv_2023	4665	0.404578	XY	G2a	all
R1016	Castel di Decima	Italy	41.75	12.43	Antonio_2019_Science	2750	0.407466	XY	R1b	all
R474	Civitavecchia	Italy	42.09	11.77	Antonio_2019_Science	2600	1.31726	XY	J2b	eur,all,eurasia
R850	Ardea	Italy	41.6	12.51	Antonio_2019_Science	2600	0.662885	XY	T1a	eur,all,eurasia
R851	Ardea	Italy	41.6	12.51	Antonio_2019_Science	2600	0.721031	XY	R1b	eur,all,eurasia
R1021	Boville Ernica	Italy	41.64	12.91	Antonio_2019_Science	2600	0.580612	XY	R1b	eur,all,eurasia
R435	Palestrina Colombella	Italy	41.8	12.78	Antonio_2019_Science	2350	1.03774	XY	R1b	eur,all,eurasia
R437	Palestrina Selciata	Italy	41.8	12.78	Antonio_2019_Science	2250	1.46179	XY	R1b	eur,all,eurasia
R111	Via Paisiello (Necropoli Salaria)	Italy	41.92	12.49	Antonio_2019_Science	1850	0.610034	XY	R1b	eur,all,eurasia
R113	Via Paisiello (Necropoli Salaria)	Italy	41.92	12.49	Antonio_2019_Science	1850	0.637384	XY	E1b	eur,all,eurasia
R115	Via Paisiello (Necropoli Salaria)	Italy	41.92	12.49	Antonio_2019_Science	1850	1.14784	XY	J2a	eur,all,eurasia
R116	Via Paisiello (Necropoli Salaria)	Italy	41.92	12.49	Antonio_2019_Science	1850	1.09008	XY	J2b	eur,all,eurasia
R131	Via Paisiello (Necropoli Salaria)	Italy	41.92	12.49	Antonio_2019_Science	1850	0.609476	XY	G2a	eur,all,eurasia
R76	Viale Rossini (Necropoli Salaria)	Italy	41.92	12.49	Antonio_2019_Science	1850	0.667102	XY	J2a	eur,all,eurasia
R81	Viale Rossini (Necropoli Salaria)	Italy	41.92	12.49	Antonio_2019_Science	1850	0.528146	XY	J2a	eur,all,eurasia
R44	Isola Sacra	Italy	41.75	12.26	Antonio_2019_Science	1749.5	1.06611	XY	J2a	eur,all,eurasia
R50	Centocelle	Italy	41.84	12.55	Antonio_2019_Science	1760.5	1.34821	XY	J2b	eur,all,eurasia
R47	Centocelle	Italy	41.84	12.55	Antonio_2019_Science	1667.5	1.16768	XY	G2a	eur,all,eurasia
R835	Civitanova Marche	Italy	43.31	13.65	Antonio_2019_Science	1813.5	0.657919	XY	J1a	eur,all,eurasia
R66	ANAS (Azienda Nazionale Autonoma delle Strada)	Italy	41.83	12.47	Antonio_2019_Science	1750	0.56454	XY	R2	eur,all,eurasia
R68	ANAS (Azienda Nazionale Autonoma delle Strada)	Italy	41.83	12.47	Antonio_2019_Science	1750	1.35422	XY	J2a	eur,all,eurasia
R70	ANAS (Azienda Nazionale Autonoma delle Strada)	Italy	41.83	12.47	Antonio_2019_Science	1750	1.10022	XY	G2a	eur,all,eurasia
R1543	Mazzano Romano	Italy	42.2	12.33	Antonio_2019_Science	1749.5	1.02417	XY	T1a	eur,all,eurasia
R1545	Mazzano Romano	Italy	42.2	12.33	Antonio_2019_Science	1749.5	1.58285	XY	G2a	eur,all,eurasia
R1551	Monterotondo	Italy	42.07	12.59	Antonio_2019_Science	1817	0.840897	XY	J2a	eur,all,eurasia
R1547	Monterotondo	Italy	42.07	12.59	Antonio_2019_Science	1813.5	0.794025	XY	J1a	eur,all,eurasia
R1548	Monterotondo	Italy	42.07	12.59	Antonio_2019_Science	1813.5	0.895266	XY	R1a	eur,all,eurasia
R1549	Monterotondo	Italy	42.07	12.59	Antonio_2019_Science	1813.5	1.06926	XY	J1a	eur,all,eurasia
R1550	Monterotondo	Italy	42.07	12.59	Antonio_2019_Science	1813.5	0.905642	XY	J2a	eur,all,eurasia
R123	Casale del dolce	Italy	41.68	13.15	Antonio_2019_Science	1761.5	0.68213	XY	R1b	eur,all,eurasia
R128	Casale del dolce	Italy	41.68	13.15	Antonio_2019_Science	1750	0.953242	XY	J1a	eur,all,eurasia
R132	Marcellino & Pietro	Italy	41.89	12.5	Antonio_2019_Science	1719	1.55879	XY	G2a	eur,all,eurasia
R130	Marcellino & Pietro	Italy	41.89	12.5	Antonio_2019_Science	1550	1.42155	XY	J1a	eur,all,eurasia
R136	Marcellino & Pietro	Italy	41.89	12.5	Antonio_2019_Science	1550	1.89591	XY	J2a	eur,all,eurasia
R31	Mausoleo di Augusto	Italy	41.91	12.47	Antonio_2019_Science	1574.5	2.03898	XY	R1b	eur,all,eurasia
R30	Mausoleo di Augusto	Italy	41.91	12.47	Antonio_2019_Science	1450	1.44863	XY	G2a	eur,all,eurasia
R32	Mausoleo di Augusto	Italy	41.91	12.47	Antonio_2019_Science	1450	0.681021	XY	I2a	eur,all,eurasia
R33	Mausoleo di Augusto	Italy	41.91	12.47	Antonio_2019_Science	1450	1.57743	XY	R1b	eur,all,eurasia
R34	Mausoleo di Augusto	Italy	41.91	12.47	Antonio_2019_Science	1450	1.10251	XY	J2a	eur,all,eurasia
R36	Celio	Italy	41.89	12.49	Antonio_2019_Science	1450	1.29964	XY	R1b	eur,all,eurasia
R105	Crypta Balbi	Italy	41.89	12.48	Antonio_2019_Science	1450	1.18033	XY	J1a	eur,all,eurasia
R107	Crypta Balbi	Italy	41.89	12.48	Antonio_2019_Science	1450	1.52562	XY	E1b	eur,all,eurasia
R108	Crypta Balbi	Italy	41.89	12.48	Antonio_2019_Science	1450	1.1029	XY	G2a	eur,all,eurasia
R110	Crypta Balbi	Italy	41.89	12.48	Antonio_2019_Science	1450	0.708924	XY	I1a	eur,all,eurasia
R104	Crypta Balbi	Italy	41.89	12.48	Antonio_2019_Science	1450	0.879014	XY	I2a	eur,all,eurasia
R117	San Ercolano	Italy	41.76	12.29	Antonio_2019_Science	1450	0.988278	XY	J2a	eur,all,eurasia
R118	San Ercolano	Italy	41.76	12.29	Antonio_2019_Science	1450	0.650311	XY	H2	eur,all,eurasia
R120	San Ercolano	Italy	41.76	12.29	Antonio_2019_Science	1450	0.527133	XY	T1a	eur,all,eurasia
R59	Villa Magna	Italy	41.69	13.09	Antonio_2019_Science	1045	1.49259	XY	E1b	eur,all,eurasia
R63	Villa Magna	Italy	41.69	13.09	Antonio_2019_Science	960	2.04892	XY	I2a	eur,all,eurasia
R58	Villa Magna	Italy	41.69	13.09	Antonio_2019_Science	850	1.55034	XY	R1b	eur,all,eurasia
R64	Villa Magna	Italy	41.69	13.09	Antonio_2019_Science	840	2.00696	XY	G2a	eur,all,eurasia
R52	Villa Magna	Italy	41.69	13.09	Antonio_2019_Science	595	0.697431	XY	G2a	eur,all,eurasia
R53	Villa Magna	Italy	41.69	13.09	Antonio_2019_Science	595	1.26971	XY	E1b	eur,all,eurasia
R55	Villa Magna	Italy	41.69	13.09	Antonio_2019_Science	595	1.48876	XY	G2a	eur,all,eurasia
R61	Villa Magna	Italy	41.69	13.09	Antonio_2019_Science	595	1.50671	XY	R1b	eur,all,eurasia
R54	Villa Magna	Italy	41.69	13.09	Antonio_2019_Science	595	0.839707	XY	J2b	eur,all,eurasia
R1283	Cancelleria	Italy	41.9	12.47	Antonio_2019_Science	1091	1.07654	XY	J2b	eur,all,eurasia
R1285	Cancelleria	Italy	41.9	12.47	Antonio_2019_Science	945.5	1.03259	XY	C1a	eur,all,eurasia
R1287	Cancelleria	Italy	41.9	12.47	Antonio_2019_Science	521	1.1814	XY	R1b	eur,all,eurasia
R1286	Cancelleria	Italy	41.9	12.47	Antonio_2019_Science	521	1.09224	XY	I1a	eur,all,eurasia
R1219	Cancelleria	Italy	41.9	12.47	Antonio_2019_Science	510	1.67194	XY	E1b	eur,all,eurasia
R1220	Cancelleria	Italy	41.9	12.47	Antonio_2019_Science	465	1.05791	XY	R1b	eur,all,eurasia
R1221	Cancelleria	Italy	41.9	12.47	Antonio_2019_Science	465	1.36765	XY	J2a	eur,all,eurasia
R1224	Cancelleria	Italy	41.9	12.47	Antonio_2019_Science	465	1.14565	XY	G2a	eur,all,eurasia
VK534	Foggia	Italy	41.42	15.58	Margyaran_2020_Nature	800	1.20855	XY	R1b	eur,all,eurasia
VK535	Foggia	Italy	41.42	15.58	Margyaran_2020_Nature	713	1.29216	XY	R1b	eur,all,eurasia
VK538	Foggia	Italy	41.34	15.26	Margyaran_2020_Nature	700	1.25594	XY	L1	eur,all,eurasia
R970	Tivoli Palazzo Cianti	Italy	41.96	12.75	Antonio_2019_Science	300	0.63211	XY	J2a	eur,all,eurasia
R969	Tivoli Palazzo Cianti	Italy	41.96	12.75	Antonio_2019_Science	300	2.47155	XY	J2a	eur,all,eurasia
mur	Andalusia, MurcieÃÅlagos de Zuheros	Spain	42.35	-3.52	Valdiosera_PNAS_2018	7136	3.46756	XY	G2a	eur,all,eurasia
por002	Atapuerca, El PortaloÃÅn	Spain	42.35	-3.52	Valdiosera_PNAS_2018	5090.5	0.844987	XY	I2a	eur,all,eurasia
atp12-1420	Atapuerca, El PortaloÃÅn	Spain	42.35	-3.52	Valdiosera_PNAS_2018	4895.5	2.52822	XY	I2a	eur,all,eurasia
atp002	Atapuerca, El PortaloÃÅn	Spain	42.35	-3.52	Valdiosera_PNAS_2018	4739.5	9.11347	XY	H2	eur,all,eurasia
esp005	La Rioja, Cueva de los Lagos	Spain	42	-1	Valdiosera_PNAS_2018	3370	2.45793	XY	R1b	eur,all,eurasia
NEO649	Toral III	Spain	43.4	-4.71	Allentoft_bioRxiv_2023	4117	0.197676	XY	R1b	all
NEO632	Gruta do Caldeirao	Portugal	39.65	-8.42	Allentoft_bioRxiv_2023	7349	1.66073	XY	I2a	eur,all,eurasia
NEO631	Gruta do Caldeirao	Portugal	39.65	-8.42	Allentoft_bioRxiv_2023	7139	1.65969	XY	I2a	eur,all,eurasia
LU339	Lorga de Din	Portugal	41.71	-6.93	GonzalesFortes_ProcRoyalSocB_2019	6797.5	4.60334	XY	I2a	eur,all,eurasia
LD270	Lorga de Din	Portugal	41.71	-6.93	GonzalesFortes_ProcRoyalSocB_2019	6336	4.06459	XY	H2	eur,all,eurasia
DolmenAnsiao96B	Dolmen de Ansi√£o	Portugal	39.75	-8.81	Martiniano_PLoSGenetics_2017	5450	1.96215	XY	I2a	eur,all,eurasia
CabecoArruda122A	Torres Vedras, Cabe√ßo da Arruda I	Portugal	39.11	-8.66	Martiniano_PLoSGenetics_2017	5050	1.78296	XY	G2a	eur,all,eurasia
CovaMoura364	Cova da Moura	Portugal	38.75	-9.22	Martiniano_PLoSGenetics_2017	4900	0.7941	XY	I2a	eur,all,eurasia
NEO609	Sao Paulo 2	Portugal	38.68	-9.16	Allentoft_bioRxiv_2023	4333	0.134584	XY	I2a	all
MonteGato104	Monte do Gato de Cima 3	Portugal	38.02	-7.86	Martiniano_PLoSGenetics_2017	3535	1.23696	XY	R1b	eur,all,eurasia
TV32032extra	Torre Velha 3	Portugal	37.94	-7.6	Martiniano_PLoSGenetics_2017	3550	0.865993	XY	R1b	eur,all,eurasia
TV3831	Torre Velha 3	Portugal	37.94	-7.6	Martiniano_PLoSGenetics_2017	3550	0.994306	XY	R1b	eur,all,eurasia
FN2	Bavaria, Munich, Freiham-Nord cemetery	Germany	48.14	11.4	Veeramah_PNAS_2018	1650	3.75343	XY	G2a	eur,all,eurasia
Alh1	Bavaria, Altheim	Germany	48.59	12.2	Veeramah_PNAS_2018	1500	4.24083	XY	R1b	eur,all,eurasia
STR486	Bavaria, Straubing- Bajuwarenstra√üe	Germany	48.88	12.57	Veeramah_PNAS_2018	1455	0.548503	XY	I1a	eur,all,eurasia
ROS78	Rosheim """"Mittelfeld"""" """"Rosenmeer""""	France	48.5	7.47	Brunel_PNAS_2020	6550	0.435416	XY	I2a	all
NEO121	Grotte Mandrin	France	44.47	4.77	Allentoft_bioRxiv_2023	4531	0.530892	XY	I2a	eur,all,eurasia
BurnGround	Burn Ground, Gloucestershire, England	UK	51.84	-1.85	Brace_NatureEcologyEvolution_2019	5770	0.41085	XY	I2a	all
Carsington_pasture_1	Carsington Pasture Cave, Brassington, Derbyshire, England	UK	53.08	-1.64	Brace_NatureEcologyEvolution_2019	5538.5	9.74856	XY	I2a	eur,all,eurasia
NEO847	Hetty Peglers Tump	UK	51.7	-2.3	Allentoft_bioRxiv_2023	5463	1.77792	XY	I2a	eur,all,eurasia
Coldrum_1	Coldrum, Trottiscliffe, Kent, England	UK	51.32	0.37	Brace_NatureEcologyEvolution_2019	5430	0.547611	XY	I2a	eur,all,eurasia
Jubilee_cave	Jubilee Cave, Yorkshire Dales, England	UK	54.08	-2.27	Brace_NatureEcologyEvolution_2019	5462.5	0.116653	XY	I2a	all
Kelco_cave	Kelco Cave, England	UK	54.07	-2.29	Brace_NatureEcologyEvolution_2019	5536	0.115486	XY	I2a	all
CaveHa3_1	Cave Ha 3, Giggleswick Scar, Yorkshire Dales, England	UK	54.07	-2.29	Brace_NatureEcologyEvolution_2019	5264	0.11269	XY	I2a	all
NEO627	Banks tomb	UK	58.73	-2.94	Allentoft_bioRxiv_2023	5132	0.449523	XY	I2a	all
NEO626	Banks tomb	UK	58.73	-2.94	Allentoft_bioRxiv_2023	5082	0.371939	XY	I2a	all
NEO630	Banks tomb	UK	58.73	-2.94	Allentoft_bioRxiv_2023	4898	0.211903	XY	I2a	all
NEO717	Banks tomb	UK	58.73	-2.94	Allentoft_bioRxiv_2023	4893	0.481287	XY	I2a	all
3DT16	Driffield Terrace, York	UK	53.96	-1.08	Martiniano_NatureCommunications_2016	1750	0.643654	XY	R1b	eur,all,eurasia
3DT26	Driffield Terrace, York	UK	53.96	-1.08	Martiniano_NatureCommunications_2016	1750	1.09337	XY	J2b	eur,all,eurasia
6DT18	Driffield Terrace, York	UK	53.96	-1.08	Martiniano_NatureCommunications_2016	1750	1.03696	XY	R1b	eur,all,eurasia
6DT21	Driffield Terrace, York	UK	53.96	-1.08	Martiniano_NatureCommunications_2016	1750	1.12054	XY	R1b	eur,all,eurasia
6DT22	Driffield Terrace, York	UK	53.96	-1.08	Martiniano_NatureCommunications_2016	1750	1.07992	XY	R1b	eur,all,eurasia
6DT23	Driffield Terrace, York	UK	53.96	-1.08	Martiniano_NatureCommunications_2016	1750	0.626144	XY	R1b	eur,all,eurasia
6DT3	Driffield Terrace, York	UK	53.96	-1.08	Martiniano_NatureCommunications_2016	1750	1.61457	XY	R1b	eur,all,eurasia
NO3423	North Yorkshire, Stockton-on-Tees, Norton, Norton Bishops Mill	UK	53.63	-1.18	Martiniano_NatureCommunications_2016	1170	1.00852	XY	I1a	eur,all,eurasia
VK143	Oxford	UK	51.76	-1.26	Margyaran_2020_Nature	1010	1.08677	XY	R1b	eur,all,eurasia
VK144	Oxford	UK	51.76	-1.26	Margyaran_2020_Nature	1010	0.165941	XY	I1a	all
VK145	Oxford	UK	51.76	-1.26	Margyaran_2020_Nature	1010	1.15793	XY	R1a	eur,all,eurasia
VK146	Oxford	UK	51.76	-1.26	Margyaran_2020_Nature	1010	1.23458	XY	I1a	eur,all,eurasia
VK147	Oxford	UK	51.76	-1.26	Margyaran_2020_Nature	1010	0.860296	XY	R1b	eur,all,eurasia
VK150	Oxford	UK	51.76	-1.26	Margyaran_2020_Nature	1010	1.07668	XY	I2a	eur,all,eurasia
VK151	Oxford	UK	51.76	-1.26	Margyaran_2020_Nature	1010	1.19224	XY	I1a	eur,all,eurasia
VK165	Oxford	UK	51.76	-1.26	Margyaran_2020_Nature	1010	1.15375	XY	I1a	eur,all,eurasia
VK166	Oxford	UK	51.76	-1.26	Margyaran_2020_Nature	1010	4.7035	XY	R1b	eur,all,eurasia
VK167	Oxford	UK	51.76	-1.26	Margyaran_2020_Nature	1010	0.942782	XY	I1a	eur,all,eurasia
VK168	Oxford	UK	51.76	-1.26	Margyaran_2020_Nature	1010	1.24169	XY	R1b	eur,all,eurasia
VK172	Oxford	UK	51.76	-1.26	Margyaran_2020_Nature	1010	1.24036	XY	R1a	eur,all,eurasia
VK173	Oxford	UK	51.76	-1.26	Margyaran_2020_Nature	1010	1.28544	XY	I2a	eur,all,eurasia
VK174	Oxford	UK	51.76	-1.26	Margyaran_2020_Nature	1010	0.98067	XY	R1b	eur,all,eurasia
VK175	Oxford	UK	51.76	-1.26	Margyaran_2020_Nature	1010	0.946389	XY	R1b	eur,all,eurasia
VK176	Oxford	UK	51.76	-1.26	Margyaran_2020_Nature	1010	2.52116	XY	I1a	eur,all,eurasia
VK177	Oxford	UK	51.76	-1.26	Margyaran_2020_Nature	1010	1.10669	XY	R1b	eur,all,eurasia
VK178	Oxford	UK	51.76	-1.26	Margyaran_2020_Nature	1010	0.931461	XY	R1b	eur,all,eurasia
VK170	Balladoole	UK	54.08	-4.68	Margyaran_2020_Nature	950	1.27321	XY	R1b	eur,all,eurasia
VK256	Dorset	UK	50.67	-2.47	Margyaran_2020_Nature	953	1.42103	XY	R1a	eur,all,eurasia
VK257	Dorset	UK	50.67	-2.47	Margyaran_2020_Nature	953	1.06193	XY	I1a	eur,all,eurasia
VK258	Dorset	UK	50.67	-2.47	Margyaran_2020_Nature	953	1.06675	XY	R1a	eur,all,eurasia
VK259	Dorset	UK	50.67	-2.47	Margyaran_2020_Nature	953	1.23443	XY	R1b	eur,all,eurasia
VK260	Dorset	UK	50.67	-2.47	Margyaran_2020_Nature	953	0.944051	XY	Q1	eur,all,eurasia
VK261	Dorset	UK	50.67	-2.47	Margyaran_2020_Nature	953	1.09464	XY	R1b	eur,all,eurasia
VK262	Dorset	UK	50.67	-2.47	Margyaran_2020_Nature	953	1.27279	XY	I1a	eur,all,eurasia
VK263	Dorset	UK	50.67	-2.47	Margyaran_2020_Nature	953	1.43398	XY	R1b	eur,all,eurasia
VK264	Dorset	UK	50.67	-2.47	Margyaran_2020_Nature	953	1.03469	XY	R1a	eur,all,eurasia
VK449	Dorset	UK	50.67	-2.47	Margyaran_2020_Nature	953	1.49335	XY	R1b	eur,all,eurasia
VK203	Orkney	UK	59.13	-3.32	Margyaran_2020_Nature	900	1.36426	XY	R1b	eur,all,eurasia
VK201	Orkney_Buckquoy	UK	59.13	-3.32	Margyaran_2020_Nature	900	1.45881	XY	I2a	eur,all,eurasia
VK202	Orkney_Buckquoy	UK	59.13	-3.32	Margyaran_2020_Nature	900	1.18347	XY	R1b	eur,all,eurasia
VK204	Orkney_Newark	UK	58.93	-2.75	Margyaran_2020_Nature	900	1.07545	XY	R1b	eur,all,eurasia
VK205	Orkney_Newark	UK	58.93	-2.75	Margyaran_2020_Nature	900	1.23895	XY	R1a	eur,all,eurasia
prs016	Primrose Grange	Ireland	54.25	-8.56	SanchezQuinto_PNAS_2019	5560	8.75451	XY	I2a	eur,all,eurasia
prs013	Primrose Grange	Ireland	54.25	-8.56	SanchezQuinto_PNAS_2019	5450	4.953	XY	I2a	eur,all,eurasia
prs009	Primrose Grange	Ireland	54.25	-8.56	SanchezQuinto_PNAS_2019	5380	7.57187	XY	I2a	eur,all,eurasia
Rathlin1	Rathlin Island, County Antrim	Ireland	55.29	-6.19	Cassidy_PNAS_2016	3905.5	10.8129	XY	R1b	eur,all,eurasia
Rathlin3	Rathlin Island, County Antrim	Ireland	55.29	-6.19	Cassidy_PNAS_2016	3585	0.767514	XY	R1b	eur,all,eurasia
VK545	Ireland	Ireland	53.34	-6.27	Margyaran_2020_Nature	1185	1.93211	XY	R1b	eur,all,eurasia
VK543	Ireland	Ireland	53.51	-10.13	Margyaran_2020_Nature	1000	1.04422	XY	R1a	eur,all,eurasia
VK24	Faroe	Faroes	61.6	-6.96	Margyaran_2020_Nature	800	0.196154	XY	R1b	all
VK237	Faroe	Faroes	61.85	-6.8	Margyaran_2020_Nature	250	1.70778	XY	R1a	eur,all,eurasia
VK238	Faroe	Faroes	61.85	-6.8	Margyaran_2020_Nature	250	1.41415	XY	R1a	eur,all,eurasia
VK242	Faroe	Faroes	61.85	-6.8	Margyaran_2020_Nature	250	0.62075	XY	R1b	eur,all,eurasia
VK244	Faroe	Faroes	61.85	-6.8	Margyaran_2020_Nature	250	0.560494	XY	R1a	eur,all,eurasia
VK245	Faroe	Faroes	61.85	-6.8	Margyaran_2020_Nature	250	1.12426	XY	R1a	eur,all,eurasia
VK25	Faroe	Faroes	61.85	-6.8	Margyaran_2020_Nature	250	1.97399	XY	R1b	eur,all,eurasia
VK27	Faroe	Faroes	61.85	-6.8	Margyaran_2020_Nature	250	0.25834	XY	R1b	all
VK44	Faroe	Faroes	61.85	-6.8	Margyaran_2020_Nature	250	0.472897	XY	R1b	all
VK46	Faroe	Faroes	61.85	-6.8	Margyaran_2020_Nature	250	4.51626	XY	R1a	eur,all,eurasia
VK127	Iceland	Iceland	65.71	-23.75	Margyaran_2020_Nature	900	1.0994	XY	R1a	eur,all,eurasia
VK129	Iceland	Iceland	65.79	-17.34	Margyaran_2020_Nature	900	3.77871	XY	R1a	eur,all,eurasia
VK101	Iceland	Iceland	65.61	-17.16	Margyaran_2020_Nature	750	2.01653	XY	R1b	eur,all,eurasia
VK102	Iceland	Iceland	65.61	-17.16	Margyaran_2020_Nature	750	4.36073	XY	R1b	eur,all,eurasia
VK123	Iceland	Iceland	65.61	-17.16	Margyaran_2020_Nature	750	1.19814	XY	R2	eur,all,eurasia
VK225	Iceland	Iceland	65.61	-17.16	Margyaran_2020_Nature	750	0.618964	XY	R1a	eur,all,eurasia
VK95	Iceland	Iceland	65.61	-17.16	Margyaran_2020_Nature	750	1.38253	XY	R1b	eur,all,eurasia
VK98	Iceland	Iceland	65.61	-17.16	Margyaran_2020_Nature	750	2.60902	XY	I1a	eur,all,eurasia
VK186	Greenland	Greenland	60.99	-45.42	Margyaran_2020_Nature	903	0.848275	XY	I1a	eur,all,eurasia
VK513	Greenland	Greenland	61.18	-45.68	Margyaran_2020_Nature	800	2.35352	XY	R1a	eur,all,eurasia
VK179	Greenland	Greenland	61.18	-45.68	Margyaran_2020_Nature	800	1.92063	XY	I1a	eur,all,eurasia
VK183	Greenland	Greenland	61.18	-45.68	Margyaran_2020_Nature	800	0.558131	XY	I1a	eur,all,eurasia
VK184	Greenland	Greenland	61.18	-45.68	Margyaran_2020_Nature	800	1.36627	XY	R1a	eur,all,eurasia
VK75	Greenland	Greenland	64.25	-50.1	Margyaran_2020_Nature	654	0.286071	XY	R1b	all
VK190	Greenland	Greenland	60.55	-45.34	Margyaran_2020_Nature	588	6.77582	XY	I1a	eur,all,eurasia
NEO790	Tysmose	Denmark	55.71	12.27	Allentoft_bioRxiv_2023	5663	0.685228	XY	I2a	eur,all,eurasia
NEO23	Jorlöse mose	Denmark	55.6	11.31	Allentoft_bioRxiv_2023	5533	3.33773	XY	I2a	eur,all,eurasia
NEO43	Rude	Denmark	55.99	10.25	Allentoft_bioRxiv_2023	5067	0.108401	XY	I2a	all
NEO886	Dalmosegaard	Denmark	54.99	12.42	Allentoft_bioRxiv_2023	5457	0.271694	XY	I2a	all
NEO866	Lundby-Falster	Denmark	54.87	11.84	Allentoft_bioRxiv_2023	5456	1.52129	XY	R1b	eur,all,eurasia
NEO28	Salpetermosen syd 8	Denmark	55.91	12.31	Allentoft_bioRxiv_2023	5459	0.922301	XY	I2a	eur,all,eurasia
NEO595	Pandebjerg	Denmark	55.79	11.29	Allentoft_bioRxiv_2023	5452	0.218557	XY	I2a	all
NEO933	Sludegaard Sømose	Denmark	55.25	10.75	Allentoft_bioRxiv_2023	5337	0.522016	XY	I2a	eur,all,eurasia
NEO744	Femhøve	Denmark	55.86	11.59	Allentoft_bioRxiv_2023	5333	0.220878	XY	Q1	all
NEO597	Storelyng (Øgaarde boat III)	Denmark	55.59	11.57	Allentoft_bioRxiv_2023	5210	0.177413	XY	I2a	all
NEO935	Vibygaards Mose	Denmark	55.56	12.02	Allentoft_bioRxiv_2023	5187	5.02751	XY	I2a	eur,all,eurasia
NEO599	Vanlöse mose	Denmark	55.55	11.68	Allentoft_bioRxiv_2023	5134	0.190192	XY	Q1	all
NEO943	Stenderup Hage	Denmark	55.46	9.69	Allentoft_bioRxiv_2023	4614	1.75414	XY	I2a	eur,all,eurasia
NEO792	Næs	Denmark	54.87	12.12	Allentoft_bioRxiv_2023	4493	0.247274	XY	I2a	all
NEO870	Toftum mose	Denmark	55.9	9.99	Allentoft_bioRxiv_2023	4240	0.576633	XY	R1b	eur,all,eurasia
NEO875	Toftum mose	Denmark	55.9	9.99	Allentoft_bioRxiv_2023	3970	0.182318	XY	I1	all
NEO92	Barhøj (Strøby Egede)	Denmark	55.4	12.27	Allentoft_bioRxiv_2023	4188	0.607982	XY	R1b	eur,all,eurasia
NEO737	Borreby	Denmark	55.23	11.3	Allentoft_bioRxiv_2023	4106	0.242788	XY	R1b	all
NEO738	Kolind	Denmark	56.36	10.59	Allentoft_bioRxiv_2023	4103	1.20742	XY	I2a	eur,all,eurasia
NEO739	Kolind	Denmark	56.36	10.59	Allentoft_bioRxiv_2023	3965	1.88109	XY	I2a	eur,all,eurasia
NEO860	Mosede Mose	Denmark	55.58	12.28	Allentoft_bioRxiv_2023	3697	0.20017	XY	R1b	all
NEO735	Borreby	Denmark	55.23	11.3	Allentoft_bioRxiv_2023	3972	0.671337	XY	R1b	eur,all,eurasia
NEO93	Strøby Ladeplads	Denmark	55.41	12.29	Allentoft_bioRxiv_2023	3735	1.9838	XY	I1	eur,all,eurasia
NEO752	Madsesø	Denmark	55.62	11.33	Allentoft_bioRxiv_2023	3589	2.09446	XY	R1b	eur,all,eurasia
NEO563	Bybjerg	Denmark	55.76	11.8	Allentoft_bioRxiv_2023	3350	0.810072	XY	I1	eur,all,eurasia
NEO590	Magleö	Denmark	55.34	11.16	Allentoft_bioRxiv_2023	3290	1.00785	XY	I1	eur,all,eurasia
NEO946	Hove aa	Denmark	55.71	12.25	Allentoft_bioRxiv_2023	3094	1.2404	XY	R1b	eur,all,eurasia
VK521	Brondsager Torsiinre	Denmark	55.64	12.24	Margyaran_2020_Nature	1650	4.73394	XY	I1a	eur,all,eurasia
VK532	Kragehave Odetofter	Denmark	55.66	12.25	Margyaran_2020_Nature	1850	4.18706	XY	I1a	eur,all,eurasia
VK70	Tollemosegard	Denmark	55.87	12.08	Margyaran_2020_Nature	1200	6.9931	XY	I1a	eur,all,eurasia
VK71	Tollemosegard	Denmark	55.87	12.08	Margyaran_2020_Nature	1200	0.181511	XY	I1a	all
VK313	Rantzausminde	Denmark	55.05	10.53	Margyaran_2020_Nature	1075	0.328596	XY	R1b	all
VK329	Ribe	Denmark	55.33	8.76	Margyaran_2020_Nature	1163	1.24747	XY	R1b	eur,all,eurasia
VK326	Ribe	Denmark	55.33	8.76	Margyaran_2020_Nature	958	1.31828	XY	R1b	eur,all,eurasia
VK327	Ribe	Denmark	55.33	8.76	Margyaran_2020_Nature	945	1.21514	XY	I1a	eur,all,eurasia
VK324	Ribe	Denmark	55.33	8.76	Margyaran_2020_Nature	938	1.40646	XY	R1b	eur,all,eurasia
VK323	Ribe	Denmark	55.33	8.76	Margyaran_2020_Nature	900	1.40706	XY	R1b	eur,all,eurasia
VK301	Ladby	Denmark	55.43	10.61	Margyaran_2020_Nature	1185	0.762185	XY	I1a	eur,all,eurasia
VK315	Bakkendrup	Denmark	55.56	11.25	Margyaran_2020_Nature	1075	0.60893	XY	I1a	eur,all,eurasia
VK369	Bakkendrup	Denmark	55.56	11.25	Margyaran_2020_Nature	1075	1.18633	XY	R1b	eur,all,eurasia
VK384	Hesselbjerg	Denmark	55.95	10.2	Margyaran_2020_Nature	1075	1.25681	XY	R1b	eur,all,eurasia
VK87	Hesselbjerg	Denmark	55.95	10.2	Margyaran_2020_Nature	1075	3.14983	XY	R1b	eur,all,eurasia
VK445	Lejre	Denmark	55.62	11.97	Margyaran_2020_Nature	900	1.42315	XY	I1a	eur,all,eurasia
VK134	Galgedil	Denmark	55.5	10.33	Margyaran_2020_Nature	900	0.667841	XY	R1b	eur,all,eurasia
VK138	Galgedil	Denmark	55.5	10.33	Margyaran_2020_Nature	900	0.407494	XY	R1b	all
VK139	Galgedil	Denmark	55.5	10.33	Margyaran_2020_Nature	900	0.580258	XY	R1a	eur,all,eurasia
VK280	Galgedil	Denmark	55.5	10.33	Margyaran_2020_Nature	900	0.348781	XY	I2a	all
VK373	Galgedil	Denmark	55.5	10.33	Margyaran_2020_Nature	900	1.13542	XY	R1b	eur,all,eurasia
VK446	Galgedil	Denmark	55.5	10.33	Margyaran_2020_Nature	900	1.59782	XY	I1a	eur,all,eurasia
VK279	Galgedil	Denmark	55.5	10.33	Margyaran_2020_Nature	900	2.49678	XY	I1a	eur,all,eurasia
VK289	Bodkergarden	Denmark	54.8	10.69	Margyaran_2020_Nature	1000	0.840075	XY	R1b	eur,all,eurasia
VK291	Bodkergarden	Denmark	54.8	10.69	Margyaran_2020_Nature	1000	1.16053	XY	I1a	eur,all,eurasia
VK281	Barse	Denmark	55.13	11.95	Margyaran_2020_Nature	900	2.134	XY	I1a	eur,all,eurasia
VK286	Bogovej	Denmark	54.87	10.72	Margyaran_2020_Nature	900	0.843775	XY	R1b	eur,all,eurasia
VK292	Bogovej	Denmark	54.87	10.72	Margyaran_2020_Nature	900	0.10369	XY	R1a	all
VK320	Bogovej	Denmark	54.87	10.72	Margyaran_2020_Nature	900	1.4271	XY	I1a	eur,all,eurasia
VK338	Bogovej	Denmark	54.87	10.72	Margyaran_2020_Nature	900	0.588759	XY	R1b	eur,all,eurasia
VK362	Bogovej	Denmark	54.87	10.72	Margyaran_2020_Nature	900	0.667261	XY	E1b	eur,all,eurasia
VK363	Bogovej	Denmark	54.87	10.72	Margyaran_2020_Nature	900	1.39495	XY	I1a	eur,all,eurasia
VK365	Bogovej	Denmark	54.87	10.72	Margyaran_2020_Nature	900	0.797338	XY	R1b	eur,all,eurasia
VK367	Bogovej	Denmark	54.87	10.72	Margyaran_2020_Nature	900	1.09823	XY	I1a	eur,all,eurasia
VK295	Hessum	Denmark	55.51	10.45	Margyaran_2020_Nature	900	0.594276	XY	I1a	eur,all,eurasia
VK316	Hessum	Denmark	55.51	10.45	Margyaran_2020_Nature	900	1.5203	XY	I1a	eur,all,eurasia
VK296	Hundstrup	Denmark	55.15	11.87	Margyaran_2020_Nature	1230	0.477722	XY	I1a	all
VK297	Hundstrup	Denmark	55.15	11.87	Margyaran_2020_Nature	1200	0.696206	XY	I1a	eur,all,eurasia
VK274	Kaargarden	Denmark	54.85	10.78	Margyaran_2020_Nature	900	1.78989	XY	R1a	eur,all,eurasia
VK275	Kaargarden	Denmark	54.85	10.78	Margyaran_2020_Nature	900	0.467636	XY	I1c	all
VK287	Kaargarden	Denmark	54.85	10.78	Margyaran_2020_Nature	900	0.520611	XY	R1b	eur,all,eurasia
VK317	Kaargarden	Denmark	54.85	10.78	Margyaran_2020_Nature	900	1.28666	XY	J2a	eur,all,eurasia
VK290	Kumle	Denmark	54.89	10.74	Margyaran_2020_Nature	900	1.48309	XY	R1b	eur,all,eurasia
VK282	Stengade	Denmark	54.96	10.83	Margyaran_2020_Nature	900	0.457596	XY	R1a	all
ans008	Ansarve	Sweden	57.34	18.26	SanchezQuinto_PNAS_2019	5135	2.02749	XY	I2a	eur,all,eurasia
ans014	Ansarve	Sweden	57.34	18.26	SanchezQuinto_PNAS_2019	5090	3.14152	XY	I2a	eur,all,eurasia
ans017	Ansarve	Sweden	57.34	18.26	SanchezQuinto_PNAS_2019	5080	7.08351	XY	I2a	eur,all,eurasia
NEO39	Hindby mosse	Sweden	55.57	13.04	Allentoft_bioRxiv_2023	5074	0.174678	XY	I2a	all
oll009	Olljso	Sweden	56.01	14.09	Malmstrom_ProcBiolSci_2019	3790	1.041	XY	I1a	eur,all,eurasia
RISE94	Viby	Sweden	56.03	14.23	Allentoft_Nature_2015	4496.5	0.780028	XY	R1a	eur,all,eurasia
ber1M	Bergsgraven	Sweden	58.42	15.6	Malmstrom_ProcBiolSci_2019	4495	3.36654	XY	R1a	eur,all,eurasia
RISE98	L Beddinge 56	Sweden	55.38	13.45	Allentoft_Nature_2015	4103.5	5.20761	XY	R1b	eur,all,eurasia
NEO220	Falköping 5	Sweden	58.17	13.57	Allentoft_bioRxiv_2023	3989	0.572743	XY	I1	eur,all,eurasia
NEO227	Falköping 5	Sweden	58.17	13.57	Allentoft_bioRxiv_2023	3948	0.134323	XY	I1	all
NEO228	Falköping 5	Sweden	58.17	13.57	Allentoft_bioRxiv_2023	3843	0.171589	XY	I1	all
NEO261	Sillvik	Sweden	57.74	11.74	Allentoft_bioRxiv_2023	3895	2.75015	XY	I1	eur,all,eurasia
NEO52	Vattenledningen	Sweden	55.5	13.01	Allentoft_bioRxiv_2023	3765	0.10555	XY	R1b	all
VK579	Oland	Sweden	56.51	16.43	Margyaran_2020_Nature	1650	0.131751	XY	N1a	all
VK349	Oland	Sweden	56.46	16.43	Margyaran_2020_Nature	1121	1.30747	XY	R1b	eur,all,eurasia
VK355	Oland	Sweden	56.29	16.41	Margyaran_2020_Nature	1102	1.18022	XY	L2	eur,all,eurasia
VK444	Oland	Sweden	56.42	16.43	Margyaran_2020_Nature	1102	0.827736	XY	R1b	eur,all,eurasia
VK336	Oland	Sweden	56.81	16.73	Margyaran_2020_Nature	1097	1.26664	XY	R1b	eur,all,eurasia
VK332	Oland	Sweden	56.42	16.43	Margyaran_2020_Nature	1092	1.52493	XY	I2a	eur,all,eurasia
VK337	Oland	Sweden	56.48	16.58	Margyaran_2020_Nature	1092	2.13034	XY	I1a	eur,all,eurasia
VK333	Oland	Sweden	56.58	16.46	Margyaran_2020_Nature	1065	1.22434	XY	R1b	eur,all,eurasia
VK354	Oland	Sweden	56.44	16.57	Margyaran_2020_Nature	964	0.700309	XY	R1a	eur,all,eurasia
VK335	Oland	Sweden	56.73	16.72	Margyaran_2020_Nature	900	1.10461	XY	R1b	eur,all,eurasia
VK342	Oland	Sweden	56.44	16.57	Margyaran_2020_Nature	900	1.45813	XY	I2a	eur,all,eurasia
VK343	Oland	Sweden	56.55	16.62	Margyaran_2020_Nature	900	1.3134	XY	I1a	eur,all,eurasia
VK344	Oland	Sweden	56.33	16.41	Margyaran_2020_Nature	900	1.02608	XY	R1a	eur,all,eurasia
VK345	Oland	Sweden	56.73	16.72	Margyaran_2020_Nature	900	1.14179	XY	R1b	eur,all,eurasia
VK346	Oland	Sweden	56.73	16.72	Margyaran_2020_Nature	900	1.31487	XY	J2b	eur,all,eurasia
VK348	Oland	Sweden	56.88	16.72	Margyaran_2020_Nature	900	1.07526	XY	I2a	eur,all,eurasia
VK352	Oland	Sweden	56.72	16.71	Margyaran_2020_Nature	900	1.1994	XY	I1a	eur,all,eurasia
VK380	Oland	Sweden	57.34	17.02	Margyaran_2020_Nature	900	0.110461	XY	I1a	all
VK443	Oland	Sweden	57.34	17.02	Margyaran_2020_Nature	900	2.19866	XY	I1a	eur,all,eurasia
VK533	Oland	Sweden	56.81	16.73	Margyaran_2020_Nature	900	5.03946	XY	N1a	eur,all,eurasia
VK357	Oland	Sweden	56.42	16.43	Margyaran_2020_Nature	897	1.44891	XY	I1a	eur,all,eurasia
VK430	Gotland_Frojel	Sweden	57.34	18.19	Margyaran_2020_Nature	975	0.185975	XY	N1a	all
VK431	Gotland_Frojel	Sweden	57.34	18.19	Margyaran_2020_Nature	975	0.261414	XY	R1b	all
VK438	Gotland_Frojel	Sweden	57.34	18.19	Margyaran_2020_Nature	975	0.224202	XY	R1a	all
VK461	Gotland_Frojel	Sweden	57.34	18.19	Margyaran_2020_Nature	975	0.284962	XY	N1a	all
VK463	Gotland_Frojel	Sweden	57.34	18.19	Margyaran_2020_Nature	975	0.279298	XY	R1a	all
VK57	Gotland_Frojel	Sweden	57.34	18.19	Margyaran_2020_Nature	975	0.223015	XY	R1b	all
VK60	Gotland_Frojel	Sweden	57.34	18.19	Margyaran_2020_Nature	975	0.81921	XY	R1a	eur,all,eurasia
VK64	Gotland_Frojel	Sweden	57.34	18.19	Margyaran_2020_Nature	975	0.911904	XY	R1a	eur,all,eurasia
VK232	Gotland_Kopparsvik	Sweden	57.63	18.28	Margyaran_2020_Nature	975	0.328933	XY	R1b	all
VK452	Gotland_Kopparsvik	Sweden	57.63	18.28	Margyaran_2020_Nature	975	0.238181	XY	R1a	all
VK453	Gotland_Kopparsvik	Sweden	57.63	18.28	Margyaran_2020_Nature	975	0.173669	XY	R1a	all
VK468	Gotland_Kopparsvik	Sweden	57.63	18.28	Margyaran_2020_Nature	975	2.95767	XY	R1b	eur,all,eurasia
VK469	Gotland_Kopparsvik	Sweden	57.63	18.28	Margyaran_2020_Nature	975	0.234927	XY	R1b	all
VK471	Gotland_Kopparsvik	Sweden	57.63	18.28	Margyaran_2020_Nature	975	0.224291	XY	R1a	all
VK473	Gotland_Kopparsvik	Sweden	57.63	18.28	Margyaran_2020_Nature	975	1.45753	XY	I1a	eur,all,eurasia
VK474	Gotland_Kopparsvik	Sweden	57.63	18.28	Margyaran_2020_Nature	975	1.66063	XY	E1b	eur,all,eurasia
VK475	Gotland_Kopparsvik	Sweden	57.63	18.28	Margyaran_2020_Nature	975	4.68677	XY	R1a	eur,all,eurasia
VK479	Gotland_Kopparsvik	Sweden	57.63	18.28	Margyaran_2020_Nature	975	1.89572	XY	G2a	eur,all,eurasia
VK48	Gotland_Kopparsvik	Sweden	57.63	18.28	Margyaran_2020_Nature	975	0.510911	XY	R1a	eur,all,eurasia
VK50	Gotland_Kopparsvik	Sweden	57.63	18.28	Margyaran_2020_Nature	975	6.52876	XY	I1a	eur,all,eurasia
VK51	Gotland_Kopparsvik	Sweden	57.63	18.28	Margyaran_2020_Nature	975	0.649429	XY	N1a	eur,all,eurasia
VK53	Gotland_Kopparsvik	Sweden	57.63	18.28	Margyaran_2020_Nature	975	0.842366	XY	I2a	eur,all,eurasia
VK268	Karda	Sweden	57.18	13.93	Margyaran_2020_Nature	900	0.161618	XY	R1b	all
VK217	Ljungbacka	Sweden	55.54	13.05	Margyaran_2020_Nature	850	0.1441	XY	R1b	all
VK29	Skara	Sweden	58.38	13.65	Margyaran_2020_Nature	800	3.36243	XY	I1a	eur,all,eurasia
VK30	Skara	Sweden	58.38	13.65	Margyaran_2020_Nature	800	0.595535	XY	R1a	eur,all,eurasia
VK306	Skara	Sweden	58.38	13.65	Margyaran_2020_Nature	800	1.09738	XY	I1a	eur,all,eurasia
VK308	Skara	Sweden	58.38	13.65	Margyaran_2020_Nature	800	1.5169	XY	R1b	eur,all,eurasia
VK309	Skara	Sweden	58.38	13.65	Margyaran_2020_Nature	800	0.318325	XY	R1a	all
VK31	Skara	Sweden	58.38	13.65	Margyaran_2020_Nature	800	0.392662	XY	R1b	all
VK34	Skara	Sweden	58.38	13.65	Margyaran_2020_Nature	800	1.24514	XY	R1b	eur,all,eurasia
VK35	Skara	Sweden	58.38	13.65	Margyaran_2020_Nature	800	1.16181	XY	R1a	eur,all,eurasia
VK39	Skara	Sweden	58.38	13.65	Margyaran_2020_Nature	800	0.171404	XY	G2a	all
VK395	Skara	Sweden	58.38	13.65	Margyaran_2020_Nature	800	1.4997	XY	N1a	eur,all,eurasia
VK396	Skara	Sweden	58.38	13.65	Margyaran_2020_Nature	800	1.24456	XY	R1b	eur,all,eurasia
VK397	Skara	Sweden	58.38	13.65	Margyaran_2020_Nature	800	1.43034	XY	R1a	eur,all,eurasia
VK398	Skara	Sweden	58.38	13.65	Margyaran_2020_Nature	800	1.34779	XY	T1a	eur,all,eurasia
VK399	Skara	Sweden	58.38	13.65	Margyaran_2020_Nature	800	1.78292	XY	N1a	eur,all,eurasia
VK40	Skara	Sweden	58.38	13.65	Margyaran_2020_Nature	800	1.96173	XY	R1b	eur,all,eurasia
VK400	Skara	Sweden	58.38	13.65	Margyaran_2020_Nature	800	1.11252	XY	I1a	eur,all,eurasia
VK401	Skara	Sweden	58.38	13.65	Margyaran_2020_Nature	800	1.31496	XY	R1a	eur,all,eurasia
VK403	Skara	Sweden	58.38	13.65	Margyaran_2020_Nature	800	1.55557	XY	R1b	eur,all,eurasia
VK404	Skara	Sweden	58.38	13.65	Margyaran_2020_Nature	800	1.48736	XY	I1a	eur,all,eurasia
VK405	Skara	Sweden	58.38	13.65	Margyaran_2020_Nature	800	1.07255	XY	R1b	eur,all,eurasia
VK406	Skara	Sweden	58.38	13.65	Margyaran_2020_Nature	800	1.35261	XY	N1a	eur,all,eurasia
VK407	Skara	Sweden	58.38	13.65	Margyaran_2020_Nature	800	0.243308	XY	I1a	all
VK42	Skara	Sweden	58.38	13.65	Margyaran_2020_Nature	800	9.64808	XY	J2a	eur,all,eurasia
VK424	Skara	Sweden	58.38	13.65	Margyaran_2020_Nature	800	0.141345	XY	R1b	all
VK425	Skara	Sweden	58.38	13.65	Margyaran_2020_Nature	800	0.12425	XY	R1b	all
VK426	Skara	Sweden	58.38	13.65	Margyaran_2020_Nature	800	0.123386	XY	R1b	all
VK427	Skara	Sweden	58.38	13.65	Margyaran_2020_Nature	800	0.11566	XY	I2a	all
VK418	Nordland	Norway	67.94	14.98	Margyaran_2020_Nature	1500	0.971327	XY	R1b	eur,all,eurasia
VK390	Telemark	Norway	59.22	9.59	Margyaran_2020_Nature	1350	1.50968	XY	R1a	eur,all,eurasia
VK419	Nordland	Norway	67.29	14.42	Margyaran_2020_Nature	1100	1.28786	XY	N1a	eur,all,eurasia
VK514	Nordland	Norway	67.91	15.13	Margyaran_2020_Nature	1100	1.0804	XY	R1a	eur,all,eurasia
VK519	Nordland	Norway	67.93	14.96	Margyaran_2020_Nature	1100	0.226546	XY	I1	all
VK529	Nordland	Norway	67.64	14.79	Margyaran_2020_Nature	1050	1.89125	XY	I1a	eur,all,eurasia
VK547	Nordland	Norway	68.55	16.4	Margyaran_2020_Nature	950	4.93566	XY	I1a	eur,all,eurasia
VK515	Nordland	Norway	67.28	14.39	Margyaran_2020_Nature	900	0.663097	XY	I1a	eur,all,eurasia
VK524	Nordland	Norway	66.26	12.73	Margyaran_2020_Nature	900	1.67496	XY	I1a	eur,all,eurasia
VK388	Nordland	Norway	68.34	15.66	Margyaran_2020_Nature	700	1.01774	XY	I1a	eur,all,eurasia
VK386	Oppland	Norway	62.09	9.05	Margyaran_2020_Nature	900	1.27253	XY	R1b	eur,all,eurasia
VK414	Oppland	Norway	61.88	8.4	Margyaran_2020_Nature	850	1.28019	XY	R1a	eur,all,eurasia
VK420	Hedmark	Norway	60.8	11.1	Margyaran_2020_Nature	950	1.6018	XY	I1a	eur,all,eurasia
VK394	Hedmark	Norway	61.15	11.34	Margyaran_2020_Nature	900	0.767728	XY	R1a	eur,all,eurasia
VK422	Hedmark	Norway	61.15	11.34	Margyaran_2020_Nature	900	1.11788	XY	R1a	eur,all,eurasia
VK516	Sor-Trondelag	Norway	63.7	9.75	Margyaran_2020_Nature	900	1.48757	XY	R1a	eur,all,eurasia
VK389	Telemark	Norway	59.22	9.61	Margyaran_2020_Nature	900	1.16125	XY	R1b	eur,all,eurasia
VK528	Troms	Norway	69.65	18.16	Margyaran_2020_Nature	1050	1.66753	XY	R1b	eur,all,eurasia
VK117	Trondheim	Norway	63.43	10.39	Margyaran_2020_Nature	650	0.241119	XY	R1b	all
Ardu1	Ardu, Harju	Estonia	59.1	25.36	Saag_CurrentBiology_2017	4638	0.561735	XY	R1a	eur,all,eurasia
Ardu2	Ardu, Harju	Estonia	59.1	25.36	Saag_CurrentBiology_2017	4638	0.678244	XY	R1a	eur,all,eurasia
Kunila2	Kursi, J√µgeva	Estonia	58.33	26.15	Saag_CurrentBiology_2017	4410	1.53173	XY	R1a	eur,all,eurasia
Kunila2	Kursi, J√µgeva	Estonia	58.33	26.15	Saag_CurrentBiology_2017	4410	1.53173	XY	R1a	eur,all,eurasia
Kunila1	Kursi, J√µgeva	Estonia	59.14	26.04	Saag_CurrentBiology_2017	4400	0.465015	XY	R1a	all
V14	Harju, Toomani 5 at Muuksi, cist 1	Estonia	59.5	25.51	Saag_CurrentBiology_2019	3115	0.393188	XY	R1a	all
V9	Harju, Joelahtme 7, cist	Estonia	59.44	25.13	Saag_CurrentBiology_2019	3065	0.414301	XY	R1a	all
VK480	Salme	Estonia	58.17	22.25	Margyaran_2020_Nature	1100	0.904016	XY	R1a	eur,all,eurasia
VK481	Salme	Estonia	58.17	22.25	Margyaran_2020_Nature	1100	1.48296	XY	N1a	eur,all,eurasia
VK482	Salme	Estonia	58.17	22.25	Margyaran_2020_Nature	1100	1.13189	XY	I1a	eur,all,eurasia
VK483	Salme	Estonia	58.17	22.25	Margyaran_2020_Nature	1100	1.85857	XY	I1a	eur,all,eurasia
VK484	Salme	Estonia	58.17	22.25	Margyaran_2020_Nature	1100	1.26549	XY	R1a	eur,all,eurasia
VK486	Salme	Estonia	58.17	22.25	Margyaran_2020_Nature	1100	1.85635	XY	R1a	eur,all,eurasia
VK487	Salme	Estonia	58.17	22.25	Margyaran_2020_Nature	1100	2.01659	XY	R1a	eur,all,eurasia
VK488	Salme	Estonia	58.17	22.25	Margyaran_2020_Nature	1100	0.940559	XY	I1a	eur,all,eurasia
VK489	Salme	Estonia	58.17	22.25	Margyaran_2020_Nature	1100	1.67254	XY	N1a	eur,all,eurasia
VK491	Salme	Estonia	58.17	22.25	Margyaran_2020_Nature	1100	1.49609	XY	I1a	eur,all,eurasia
VK492	Salme	Estonia	58.17	22.25	Margyaran_2020_Nature	1100	1.05952	XY	I1a	eur,all,eurasia
VK493	Salme	Estonia	58.17	22.25	Margyaran_2020_Nature	1100	1.90781	XY	R1a	eur,all,eurasia
VK495	Salme	Estonia	58.17	22.25	Margyaran_2020_Nature	1100	1.19322	XY	I1a	eur,all,eurasia
VK496	Salme	Estonia	58.17	22.25	Margyaran_2020_Nature	1100	2.06429	XY	I1a	eur,all,eurasia
VK498	Salme	Estonia	58.17	22.25	Margyaran_2020_Nature	1100	1.27229	XY	R1a	eur,all,eurasia
VK504	Salme	Estonia	58.17	22.25	Margyaran_2020_Nature	1100	0.897236	XY	N1a	eur,all,eurasia
VK505	Salme	Estonia	58.17	22.25	Margyaran_2020_Nature	1100	1.18793	XY	N1a	eur,all,eurasia
VK506	Salme	Estonia	58.17	22.25	Margyaran_2020_Nature	1100	1.28643	XY	I1a	eur,all,eurasia
VK507	Salme	Estonia	58.17	22.25	Margyaran_2020_Nature	1100	0.859345	XY	I1a	eur,all,eurasia
VK508	Salme	Estonia	58.17	22.25	Margyaran_2020_Nature	1100	1.79537	XY	N1a	eur,all,eurasia
VK509	Salme	Estonia	58.17	22.25	Margyaran_2020_Nature	1100	1.38655	XY	I1a	eur,all,eurasia
VK511	Salme	Estonia	58.17	22.25	Margyaran_2020_Nature	1100	1.77522	XY	I1a	eur,all,eurasia
VK512	Salme	Estonia	58.17	22.25	Margyaran_2020_Nature	1100	1.88349	XY	N1a	eur,all,eurasia
VK549	Salme	Estonia	58.17	22.25	Margyaran_2020_Nature	1100	1.74944	XY	I1a	eur,all,eurasia
VK550	Salme	Estonia	58.17	22.25	Margyaran_2020_Nature	1100	1.86123	XY	N1a	eur,all,eurasia
VK551	Salme	Estonia	58.17	22.25	Margyaran_2020_Nature	1100	2.40849	XY	R1a	eur,all,eurasia
VK552	Salme	Estonia	58.17	22.25	Margyaran_2020_Nature	1100	1.43893	XY	I1a	eur,all,eurasia
VK553	Salme	Estonia	58.17	22.25	Margyaran_2020_Nature	1100	1.31939	XY	I1a	eur,all,eurasia
VK554	Salme	Estonia	58.17	22.25	Margyaran_2020_Nature	1100	0.974261	XY	I1	eur,all,eurasia
VK555	Salme	Estonia	58.17	22.25	Margyaran_2020_Nature	1100	1.14758	XY	I1a	eur,all,eurasia
IIa	Saare, Karja, burial 16	Estonia	58.5	22.74	Saag_CurrentBiology_2019	685	0.649693	XY	N1	eur,all,eurasia
Vim2b	Viminacium-Vi≈°e Grobalja	Serbia	44.74	21.23	Veeramah_PNAS_2018	1400	0.763188	XY	R1b	eur,all,eurasia
NEO674	Baile Herculane	Romania	44.9	22.43	Allentoft_bioRxiv_2023	5570	0.237001	XY	I2a	all
NE5	Kompolt-Kigyoser	Hungary	47.17	20.83	Gamba_NatureCommunications_2014	7050	0.784933	XY	C1a	eur,all,eurasia
NE6	Apc-Berekalya I	Hungary	47.17	19.83	Gamba_NatureCommunications_2014	7051.5	0.937999	XY	C1a	eur,all,eurasia
NEO140	Gorzsa Cukormajor	Hungary	46.37	20.42	Allentoft_bioRxiv_2023	6718	0.145143	XY	H	all
NE7	Apc-Berekalya I	Hungary	47.17	19.83	Gamba_NatureCommunications_2014	6374	0.909572	XY	I2a	eur,all,eurasia
RISE479	Erd 4	Hungary	47.34	18.9	Allentoft_Nature_2015	3700	1.2889	XY	I2a	eur,all,eurasia
BR2	Ludas-Varju-Dulo	Hungary	47.82	19.95	Gamba_NatureCommunications_2014	3140	18.2668	XY	J2a	eur,all,eurasia
DA198	Sandorfalva ‚ÄöÄ√¨ Eperjes 2 143 9447	Hungary	46.34	20.16	Damgaard_2018_Nature	2453	0.701911	XY	G2a	eur,all,eurasia
DA197	Sandorfalva ‚ÄöÄ√¨ Eperjes 8 168 9466	Hungary	46.34	20.16	Damgaard_2018_Nature	2455.5	0.511199	XY	R1a	eur,all,eurasia
SZ11	Sz√≥l√°d	Hungary	46.28	17.85	Amorim_NatureCommunications_2018	1442	9.03316	XY	R1b	eur,all,eurasia
SZ15	Sz√≥l√°d	Hungary	46.28	17.85	Amorim_NatureCommunications_2018	1442	10.5665	XY	R1a	eur,all,eurasia
SZ2	Sz√≥l√°d	Hungary	46.28	17.85	Amorim_NatureCommunications_2018	1442	6.15408	XY	R1b	eur,all,eurasia
SZ3	Sz√≥l√°d	Hungary	46.28	17.85	Amorim_NatureCommunications_2018	1442	10.6018	XY	I2a	eur,all,eurasia
SZ36	Sz√≥l√°d	Hungary	46.28	17.85	Amorim_NatureCommunications_2018	1442	5.47312	XY	T1a	eur,all,eurasia
SZ4	Sz√≥l√°d	Hungary	46.28	17.85	Amorim_NatureCommunications_2018	1442	10.3972	XY	R1b	eur,all,eurasia
SZ45	Sz√≥l√°d	Hungary	46.28	17.85	Amorim_NatureCommunications_2018	1442	10.4064	XY	I1a	eur,all,eurasia
SZ5	Sz√≥l√°d	Hungary	46.28	17.85	Amorim_NatureCommunications_2018	1442	5.91055	XY	R1b	eur,all,eurasia
SZ43	Sz√≥l√°d	Hungary	46.28	17.85	Amorim_NatureCommunications_2018	1430.5	11.578	XY	I2a	eur,all,eurasia
SZ1	Sz√≥l√°d	Hungary	46.28	17.85	Amorim_NatureCommunications_2018	1250	10.8571	XY	R1a	eur,all,eurasia
DA119	Poprad-Matejovce, Slovakia	Slovakia	49.08	20.32	Damgaard_2018_Nature	1600	0.735477	XY	R1b	eur,all,eurasia
DA111	Lovosice 2; 16, Czech Republic	CzechRepublic	50.51	14.05	Damgaard_2018_Nature	2758	0.900267	XY	R1b	eur,all,eurasia
PL_N26	Konary	Poland	50.67	21.38	Fernandes_ScientificReports_2018	6151	2.14693	XY	G2a	eur,all,eurasia
PL_N27	Oslonki	Poland	52.61	18.8	Fernandes_ScientificReports_2018	6250	1.79022	XY	G2a	eur,all,eurasia
PL_N28	Oslonki	Poland	52.61	18.8	Fernandes_ScientificReports_2018	6073.5	1.755	XY	G2a	eur,all,eurasia
PL_N20	Pikutkowo	Poland	52.62	18.96	Fernandes_ScientificReports_2018	5462	0.802395	XY	C1a	eur,all,eurasia
NEO640	Slonowice	Poland	50.27	20.45	Allentoft_bioRxiv_2023	4902	0.200557	XY	G2a	all
RISE1165	Koszyce, site 3	Poland	48.7	21.2	Schroeder_PNAS_2019	4742.5	2.18983	XY	I2a	eur,all,eurasia
RISE1168	Koszyce, site 3	Poland	48.7	21.2	Schroeder_PNAS_2019	4676	18.9342	XY	I2a	eur,all,eurasia
RISE1168	Koszyce, site 3	Poland	48.7	21.2	Schroeder_PNAS_2019	4676	18.9342	XY	I2a	eur,all,eurasia
RISE1252	Mierzanowice	Poland	50.8	21.5	Schroeder_PNAS_2019	4725	0.430948	XY	I2a	all
RISE1241	Sandomierz	Poland	50.6	21.7	Schroeder_PNAS_2019	4752.5	0.859098	XY	I2a	eur,all,eurasia
RISE1250	Sandomierz	Poland	50.6	21.7	Schroeder_PNAS_2019	4725	0.493667	XY	I2a	all
RISE1254	Z≈Çota-Wilczyce	Poland	51.1	17.1	Schroeder_PNAS_2019	4725	0.437403	XY	I2a	all
poz81	Oblaczkowo	Poland	52.29	17.55	Malmstrom_ProcBiolSci_2019	4705	1.9288	XY	R1a	eur,all,eurasia
PL_N47	Pikutkowo	Poland	52.62	18.96	Fernandes_ScientificReports_2018	4405	2.28991	XY	I2a	eur,all,eurasia
PL_N49	Pikutkowo	Poland	52.62	18.96	Fernandes_ScientificReports_2018	4405	1.95976	XY	I2a	eur,all,eurasia
PL_N17	Gustorzyn	Poland	52.66	18.88	Fernandes_ScientificReports_2018	3845.5	2.40203	XY	R1a	eur,all,eurasia
VK212	Cedynia	Poland	52.88	14.2	Margyaran_2020_Nature	889	0.353906	XY	R1a	all
VK211	Cedynia	Poland	52.88	14.2	Margyaran_2020_Nature	700	0.104331	XY	R1b	all
VK156	Bodzia	Poland	52.7	18.9	Margyaran_2020_Nature	850	1.00248	XY	R1a	eur,all,eurasia
VK157	Bodzia	Poland	52.7	18.9	Margyaran_2020_Nature	850	1.02591	XY	I1a	eur,all,eurasia
VK494	Sandomierz	Poland	50.68	21.75	Margyaran_2020_Nature	850	0.171572	XY	R1a	all
scy301	Slobodzeya District, Glinoe	Moldova	46.67	29.8	Krzewinska_ScienceAdvances_2018	2247.5	1.12233	XY	I2a	eur,all,eurasia
scy009	Cherkasy Region, Gorodische District, Starosillya	Ukraine	46.32	29.47	Krzewinska_ScienceAdvances_2018	2549.5	2.20531	XY	R1b	eur,all,eurasia
MJ-34	Kolomak hillfort, ‚Ññ1842, pit 68, excavation IV	Ukraine	49.86	35.28	Jarve_CurrentBiology_2019	2241.5	0.456828	XY	R1a	all
NEO518	Igren	Ukraine	48.4	35.16	Allentoft_bioRxiv_2023	2156	0.344417	XY	R1a	all
VK539	Shestovitsa	Ukraine	51.37	31.18	Margyaran_2020_Nature	800	1.64327	XY	I1a	eur,all,eurasia
VK542	Chernigov	Ukraine	51.49	31.31	Margyaran_2020_Nature	800	1.25714	XY	I2a	eur,all,eurasia
Ker1	Crimea, Kerch, Pantikapaion, Mithridates hill	Ukraine	45.39	36.46	Veeramah_PNAS_2018	1621.5	0.543825	XY	J2a	eur,all,eurasia
VK541	Lutsk	Ukraine	50.74	25.32	Margyaran_2020_Nature	250	2.67583	XY	R1a	eur,all,eurasia
NEO175	Ksizovo 6	Russia	52.28	38.96	Allentoft_bioRxiv_2023	4607	0.416698	XY	I2a	all
RISE550	Peshany V	Russia	46.56	43.68	Allentoft_Nature_2015	4934.5	0.440261	XY	R1b	all
RISE548	Temrta IV	Russia	46.54	43.7	Allentoft_Nature_2015	4850	0.910878	XY	R1b	eur,all,eurasia
RISE547	Temrta IV	Russia	46.54	43.7	Allentoft_Nature_2015	4710.5	0.686467	XY	R1b	eur,all,eurasia
RISE552	Ulan	Russia	46.62	43.33	Allentoft_Nature_2015	4446	2.45882	XY	I2a	eur,all,eurasia
RISE386	Bulanovo	Russia	52.45	55.16	Allentoft_Nature_2015	4121.5	0.925943	XY	R1a	eur,all,eurasia
RISE392	Stepnoe VII Cemetery	Russia	53.88	59.08	Allentoft_Nature_2015	3961	1.14311	XY	R1a	eur,all,eurasia
kzb008	Republic of Bashkorstan, Near Usmanovo village, Kazburun 1	Russia	53.94	55.75	Krzewinska_ScienceAdvances_2018	3742	1.22418	XY	R1a	eur,all,eurasia
kzb002	Republic of Bashkorstan, Near Usmanovo village, Kazburun 1	Russia	53.94	55.75	Krzewinska_ScienceAdvances_2018	3721	3.00205	XY	R1a	eur,all,eurasia
kzb007	Republic of Bashkorstan, Near Usmanovo village, Kazburun 1	Russia	53.94	55.75	Krzewinska_ScienceAdvances_2018	3705	2.48374	XY	R1a	eur,all,eurasia
mur003	Republic of Bashkorstan, Near Usmanovo Village, Muradym 8	Russia	53.94	55.75	Krzewinska_ScienceAdvances_2018	3734	2.47371	XY	R1a	eur,all,eurasia
LS-13	Novo-Muraptalovo-7, Mound 1, burial 2	Russia	52.47	55.78	Jarve_CurrentBiology_2019	2308.5	0.418742	XY	R1a	all
DA134	Sarmatian1, Chebotarev V	Russia	47.29	39.55	Damgaard_2018_Nature	1933	0.490859	XY	R1a	all
DA141	Sarmatian3, Nesvetay II	Russia	47.28	39.53	Damgaard_2018_Nature	1933	0.525651	XY	Q1	eur,all,eurasia
chy002	Orenburg Regio, Southern Urals, Cherniy Yar	Russia	51.07	55.07	Krzewinska_ScienceAdvances_2018	1806	1.27981	XY	R1a	eur,all,eurasia
tem002	Republic of Bashkortostan, Baymak Distict, Temyaysovo-1 burial ground	Russia	52.99	58.12	Krzewinska_ScienceAdvances_2018	1790	0.579582	XY	R1a	eur,all,eurasia
tem003	Republic of Bashkortostan, Baymak Distict, Temyaysovo-1 burial ground	Russia	52.99	58.12	Krzewinska_ScienceAdvances_2018	1724.5	1.1996	XY	R1a	eur,all,eurasia
DA243	Alan 51	Russia	43.96	42.59	Damgaard_2018_Nature	1533	3.24879	XY	R1a	eur,all,eurasia
DA162	North Ossetia-Alania	Russia	43.22	44.54	Damgaard_2018_Nature	1700	2.17626	XY	Q1	eur,all,eurasia
VK221	Ladoga	Russia	60	32.3	Margyaran_2020_Nature	1039	2.03813	XY	I1a	eur,all,eurasia
VK219	Ladoga	Russia	60	32.3	Margyaran_2020_Nature	958	1.6494	XY	I1a	eur,all,eurasia
VK20	Ladoga	Russia	60	32.3	Margyaran_2020_Nature	888	0.51761	XY	I1a	eur,all,eurasia
VK410	Ladoga	Russia	60	32.3	Margyaran_2020_Nature	843	0.134346	XY	I1	all
VK16	Ladoga	Russia	60	32.3	Margyaran_2020_Nature	839	0.238135	XY	I1	all
VK14	Ladoga	Russia	60	32.3	Margyaran_2020_Nature	800	0.168675	XY	I1a	all
VK17	Ladoga	Russia	60	32.3	Margyaran_2020_Nature	800	0.54473	XY	T1a	eur,all,eurasia
VK18	Ladoga	Russia	60	32.3	Margyaran_2020_Nature	800	0.807054	XY	R1a	eur,all,eurasia
VK218	Ladoga	Russia	60	32.3	Margyaran_2020_Nature	800	0.607437	XY	R1b	eur,all,eurasia
VK22	Ladoga	Russia	60	32.3	Margyaran_2020_Nature	800	0.127484	XY	I2a	all
VK220	Ladoga	Russia	60	32.3	Margyaran_2020_Nature	800	1.89552	XY	I1a	eur,all,eurasia
VK23	Ladoga	Russia	60	32.3	Margyaran_2020_Nature	800	0.338643	XY	I1	all
VK408	Ladoga	Russia	60	32.3	Margyaran_2020_Nature	800	0.172758	XY	R1a	all
VK409	Ladoga	Russia	60	32.3	Margyaran_2020_Nature	800	0.175064	XY	I1a	all
VK223	Gnezdovo	Russia	54.78	31.87	Margyaran_2020_Nature	850	0.365839	XY	I1a	all
VK224	Gnezdovo	Russia	54.78	31.87	Margyaran_2020_Nature	850	0.228128	XY	N1a	all
VK273	Gnezdovo	Russia	54.78	31.87	Margyaran_2020_Nature	850	1.14003	XY	R1b	eur,all,eurasia
VK466	Gnezdovo	Russia	54.78	31.87	Margyaran_2020_Nature	850	0.128319	XY	R1a	all
VK159	Pskov	Russia	57.81	28.34	Margyaran_2020_Nature	850	0.377223	XY	R1b	all
VK160	Kurevanikka	Russia	58.78	36.16	Margyaran_2020_Nature	750	1.85419	XY	R1a	eur,all,eurasia
NEO281	Kotias Klde	Georgia	42.22	43.32	Allentoft_bioRxiv_2023	9724	3.60788	XY	J2b	eur,all,eurasia
KK1	Kotias Klde	Georgia	42.28	43.28	Jones_NatureCommunications_2015	9720	11.8348	XY	J2a	eur,all,eurasia
SATP	Satsurblia	Georgia	42.38	42.59	Jones_NatureCommunications_2015	13255	1.18418	XY	J1b	eur,all,eurasia
RISE397	Kapan	Armenia	39.2	46.4	Allentoft_Nature_2015	2901.5	0.392223	XY	R1b	all
AH2	Tepe Abdul Hosein, Central Zagros	Iran	34.19	48.37	Broushaki_Science_2016	9930.5	0.649279	XY	J2b	eur,all,eurasia
NEO816	Tepe Guran	Iran	33.76	47.1	Allentoft_bioRxiv_2023	8700	0.940243	XY	J2a	eur,all,eurasia
WC1	Wezmeh Cave, Central Zagros	Iran	34.61	47.11	Broushaki_Science_2016	9218.5	10.4301	XY	G2b	eur,all,eurasia
Tep003	Tepecik Ciftlik	Turkey	38.17	34.49	Kilinc_CurrentBiology_2016	8505	0.717128	XY	G2a	eur,all,eurasia
Bar31	Northwest Anatolia, Marmara, Barcƒ±n	Turkey	40.3	29.61	Hofmanova_PNAS_2016	8278.5	3.64909	XY	G2a	eur,all,eurasia
MA2212	Ovaören	Turkey	38.63	34.3	Damgaard_Science_2018	4700	0.987845	XY	J2a	eur,all,eurasia
MA2200	Kalehöy√ºk	Turkey	39.35	33.79	Damgaard_Science_2018	3800	2.32183	XY	J2a	eur,all,eurasia
MA2205	Kalehöy√ºk	Turkey	39.35	33.79	Damgaard_Science_2018	3800	0.815869	XY	J2a	eur,all,eurasia
ERS1790733	Tell el-Burak, Sidon	Lebanon	33.56	35.4	Haber_AJHG_2017	3770	1.18971	XY	J1a	eur,all,eurasia
ERS1790732	Tell el-Burak, Sidon	Lebanon	33.56	35.4	Haber_AJHG_2017	3650	1.82946	XY	J2b	eur,all,eurasia
ERS3189333	Qomet ed-Deir	Lebanon	33.56	35.4	Haber_AJHG_2019	1628	1.26436	XY	T1a	eur,all,eurasia
ERS3189343	Sidon	Lebanon	33.56	35.4	Haber_AJHG_2019	860.5	4.07282	XY	R1b	eur,all,eurasia
ERS3189348	Sidon	Lebanon	33.56	35.4	Haber_AJHG_2019	800	0.426759	XY	J2a	all
ERS3189349	Sidon	Lebanon	33.56	35.4	Haber_AJHG_2019	800	0.515738	XY	E1b	eur,all,eurasia
ERS3189357	Sidon	Lebanon	33.56	35.4	Haber_AJHG_2019	800	0.397598	XY	R1b	all
ERS3189353	Sidon	Lebanon	33.56	35.4	Haber_AJHG_2019	780.5	0.631662	XY	T1a	eur,all,eurasia
ERS3189352	Sidon	Lebanon	33.56	35.4	Haber_AJHG_2019	723.5	2.91815	XY	R1b	eur,all,eurasia
ERS3189350	Sidon	Lebanon	33.56	35.4	Haber_AJHG_2019	713	0.602109	XY	R1b	eur,all,eurasia
ERS3189355	Sidon	Lebanon	33.56	35.4	Haber_AJHG_2019	701.5	3.55784	XY	Q1	eur,all,eurasia
NEO310	Monjukli-Depe	Turkmenistan	36.85	60.42	Allentoft_bioRxiv_2023	7150	1.27844	XY	L1	all,eurasia
DA381	Geoksyur	Turkmenistan	37.19	61.03	Damgaard_Science_2018	5181	0.83823	XY	J2a	all,eurasia
Yamnaya	Karagash	Kazakhstan	49.13	75.85	Damgaard_Science_2018	4902.5	26.3917	XY	R1b	all,eurasia
DA19	Karaterekh, Burial 1, Maiskij rajon	Kazakhstan	51.27	78.07	Damgaard_2018_Nature	2725	0.489248	XY	E1b	all
DA129	Kyzylasker, Object 1, Issyk Tian Shan	Kazakhstan	43.14	76.23	Damgaard_2018_Nature	2374.5	1.15	XY	R1a	all,eurasia
DA223	Turgen 2 burial site	Kazakhstan	43.22	77.85	Damgaard_2018_Nature	2338.5	2.87884	XY	R1a	all,eurasia
DA30	Naurzum, Kurgan (3), Naurzumskijzapobednik	Kazakhstan	51.7	65.67	Damgaard_2018_Nature	1961.5	1.235	XY	I2a	all,eurasia
DA229	Kaynar Bulak 2 burial site, mound 11, skeleton 2	Kazakhstan	42.46	69.7	Damgaard_2018_Nature	1950	0.763876	XY	R1a	all,eurasia
DA206	Konyrtobe burial site, kurgan 1, grave 19	Kazakhstan	42.9	68.25	Damgaard_2018_Nature	1756.5	2.08301	XY	R1a	all,eurasia
DA224	Besynshitobe, excavation 1, layer 3, grave 3 with knife, year 2015	Kazakhstan	42.83	68.33	Damgaard_2018_Nature	1681.5	1.00178	XY	R1a	all,eurasia
DA29	Karasuyr, Burial 5, Bedpakdala, Karasuyr	Kazakhstan	47	66.29	Damgaard_2018_Nature	700	1.16294	XY	R1a	all,eurasia
DA58	Kurgan nr. 3, Baskya 1	Kyrgyzstan	41.5	75.8	Damgaard_2018_Nature	2077.5	0.893848	XY	J2a	all,eurasia
DA51	Kurgan nr. K53, Keden	Kyrgyzstan	41.43	75.33	Damgaard_2018_Nature	2305	0.778178	XY	R1a	all,eurasia
DA47	Kurgan nr. K9 (individ. nr. 1), Keden	Kyrgyzstan	41.43	75.33	Damgaard_2018_Nature	2075.5	1.56688	XY	Q1	all,eurasia
DA85	Kurgan nr. 2, Japyryk	Kyrgyzstan	41.62	74.99	Damgaard_2018_Nature	1768	1.93125	XY	L1	all,eurasia
DA81	Kurgan nr. 50, Japyryk	Kyrgyzstan	41.62	74.99	Damgaard_2018_Nature	1766.5	2.18651	XY	R1b	all,eurasia
DA117	Kurgan nr. 31, Boz-Adyr	Kyrgyzstan	42.07	76.97	Damgaard_2018_Nature	263	1.22229	XY	G2a	all,eurasia
DA2	Grishkin Log 1	Russia	54.68	90.85	Damgaard_2018_Nature	2816.5	1.10284	XY	R1a	all,eurasia
DA4	Grishkin Log 1	Russia	54.68	90.85	Damgaard_2018_Nature	2816.5	0.776828	XY	Q1	all,eurasia
DA5	Grishkin Log 1	Russia	54.68	90.85	Damgaard_2018_Nature	2816.5	0.505477	XY	R1a	all,eurasia
DA7	Grishkin Log 1	Russia	54.68	90.85	Damgaard_2018_Nature	2816.5	0.596699	XY	R1a	all,eurasia
1H13	Mont-Aim� hypog�e I	France	48.8589	3.99647	SeguinOrlando_CurrentBiology_2021	4956.5	1.25966	XY	I2a	eur,all,eurasia
2H07	Mont-Aim� hypog�e II	France	48.8585	3.99589	SeguinOrlando_CurrentBiology_2021	5185	0.533075	XY	H2	eur,all,eurasia
2H10	Mont-Aim� hypog�e II	France	48.8585	3.99589	SeguinOrlando_CurrentBiology_2021	5169.5	13.9076	XY	I2a	eur,all,eurasia
GBVPK	Grotte Basse de la Vigne Perdue, les Monges	France	43.1491	3.06058	SeguinOrlando_CurrentBiology_2021	4330	1.13188	XY	-	eur,all,eurasia
ROUQFF	Grotte du Rouquet, Moujan	France	43.1663	3.06058	SeguinOrlando_CurrentBiology_2021	5168	0.764557	XY	I2a	eur,all,eurasia
ROUQHH	Grotte du Rouquet, Moujan	France	43.1663	3.06058	SeguinOrlando_CurrentBiology_2021	5173.5	0.739313	XY	I2a	eur,all,eurasia
ROUQW	Grotte du Rouquet, Moujan	France	43.1663	3.06058	SeguinOrlando_CurrentBiology_2021	5178.5	0.572603	XY	I2a	eur,all,eurasia
BOL003	Bolshnevo 3	Russia	57.7401	36.633	saag_2021_SciAdv	4408	1.13	XY	R1a	eur,all,eurasia
HAL001	Khaldeevo	Russia	57.3205	39.6216	saag_2021_SciAdv	4603	1.35	XY	R1a	eur,all,eurasia
HAN002	Khanevo	Russia	55.6364	35.8997	saag_2021_SciAdv	4627	1.28	XY	R1a	eur,all,eurasia
HAN004	Khanevo	Russia	55.6364	35.8997	saag_2021_SciAdv	4603	1.25	XY	R1a	eur,all,eurasia
NAU001	Naumovskoye	Russia	57.587	39.6308	saag_2021_SciAdv	4655	1.58	XY	R1a	eur,all,eurasia
NAU002	Naumovskoye	Russia	57.587	39.6308	saag_2021_SciAdv	4603	1.14	XY	R1a	eur,all,eurasia
Rathlin2	Rathlin Island, County Antrim	Ireland	55.29	-6.19	Cassidy_PNAS_2016	3832.5	1.49124	XY	R1b	eur,all,eurasia
VK510	Salme	Estonia	58.17	22.25	Margyaran_2020_Nature	1100	1.59124	XY	I1a	eur,all,eurasia
ANN1	Annagh_Limerick	Ireland	52.6764	-8.45533	cassidy_2020_nature	5337.5	1.2542	XY	NA	eur,all,eurasia
ANN2	Annagh_Limerick	Ireland	52.6764	-8.45533	cassidy_2020_nature	5492	0.4271	XY	NA	all
ARD2	Ardcrony_Tipperary	Ireland	52.935	-8.15417	cassidy_2020_nature	5445.5	1.8802	XY	NA	eur,all,eurasia
ASH1	Ashleypark_Tipperary	Ireland	52.9311	-8.18743	cassidy_2020_nature	5461	0.9168	XY	NA	eur,all,eurasia
ASH3	Ashleypark_Tipperary	Ireland	52.9311	-8.18743	cassidy_2020_nature	5575.5	1.3372	XY	NA	eur,all,eurasia
BG72	Baunogenasraid_Carlow	Ireland	52.8074	-6.8233	cassidy_2020_nature	5456	1.2783	XY	NA	eur,all,eurasia
CAK530	Carrowkeel_Sligo	Ireland	54.0586	-8.38206	cassidy_2020_nature	4708.5	0.9871	XX	NA	eur,all,eurasia
CAK531	Carrowkeel_Sligo	Ireland	54.0586	-8.38206	cassidy_2020_nature	4703	0.8779	XY	NA	eur,all,eurasia
CAK532	Carrowkeel_Sligo	Ireland	54.0586	-8.38206	cassidy_2020_nature	4902.5	1.9633	XY	NA	eur,all,eurasia
CAK533	Carrowkeel_Sligo	Ireland	54.0586	-8.38206	cassidy_2020_nature	4944.5	1.5941	XX	NA	eur,all,eurasia
CAK68	Carrowkeel_Sligo	Ireland	54.0586	-8.38206	cassidy_2020_nature	4601	1.498	XY	NA	eur,all,eurasia
CH448	Cohaw_Cavan	Ireland	54.0548	-7.02675	cassidy_2020_nature	5468	1.327	XY	NA	eur,all,eurasia
GNM1007	Glennamong_Mayo	Ireland	53.9697	-9.632	cassidy_2020_nature	5256.5	0.7778	XY	NA	eur,all,eurasia
GNM1076	Glennamong_Mayo	Ireland	53.9697	-9.632	cassidy_2020_nature	5102	1.0663	XY	NA	eur,all,eurasia
JP14	Jerpoint West_Kilkenny	Ireland	52.5213	-7.16597	cassidy_2020_nature	5481.5	16.8352	XY	NA	eur,all,eurasia
KGH6	Killuragh_Limerick	Ireland	52.5985	-8.32835	cassidy_2020_nature	6650.5	1.1228	XY	NA	eur,all,eurasia
MB6	Millin Bay (Keentagh Td.)_Down	Ireland	54.3638	-5.48603	cassidy_2020_nature	5217.5	1.1432	XY	NA	eur,all,eurasia
NG10	Newgrange, Main Chamber_Meath	Ireland	53.6948	-6.4757	cassidy_2020_nature	5133	19.3978	XY	NA	eur,all,eurasia
NGZ1	Site Z, Newgrange_Meath	Ireland	53.6953	-6.4751	cassidy_2020_nature	5071	0.6232	XX	NA	eur,all,eurasia
PB1327	Parknabinnia_Clare	Ireland	52.9855	-9.11145	cassidy_2020_nature	5442	0.7516	XY	NA	eur,all,eurasia
PB1794	Parknabinnia_Clare	Ireland	52.9855	-9.11145	cassidy_2020_nature	5462	0.5589	XX	NA	eur,all,eurasia
PB186	Parknabinnia_Clare	Ireland	52.9855	-9.11145	cassidy_2020_nature	5386.5	1.783	XY	NA	eur,all,eurasia
PB2031	Parknabinnia_Clare	Ireland	52.9855	-9.11145	cassidy_2020_nature	5453	1.0642	XY	NA	eur,all,eurasia
PB357	Parknabinnia_Clare	Ireland	52.9855	-9.11145	cassidy_2020_nature	5460.5	2.1869	XX	NA	eur,all,eurasia
PB443	Parknabinnia_Clare	Ireland	52.9855	-9.11145	cassidy_2020_nature	5457	2.2217	XY	NA	eur,all,eurasia
PB581	Parknabinnia_Clare	Ireland	52.9855	-9.11145	cassidy_2020_nature	5446.5	1.7409	XY	NA	eur,all,eurasia
PB672	Parknabinnia_Clare	Ireland	52.9855	-9.11145	cassidy_2020_nature	5361	2.2251	XY	NA	eur,all,eurasia
PB675	Parknabinnia_Clare	Ireland	52.9855	-9.11145	cassidy_2020_nature	5036.5	16.0093	XY	NA	eur,all,eurasia
PB754	Parknabinnia_Clare	Ireland	52.9855	-9.11145	cassidy_2020_nature	5327.5	0.5074	XX	NA	eur,all,eurasia
PB768	Parknabinnia_Clare	Ireland	52.9855	-9.11145	cassidy_2020_nature	5458.5	1.0213	XY	NA	eur,all,eurasia
PN02	Poulnabrone_Clare	Ireland	53.0487	-9.14005	cassidy_2020_nature	5563	1.1769	XY	NA	eur,all,eurasia
PN03	Poulnabrone_Clare	Ireland	53.0487	-9.14005	cassidy_2020_nature	5455.5	1.231	XY	NA	eur,all,eurasia
PN04	Poulnabrone_Clare	Ireland	53.0487	-9.14005	cassidy_2020_nature	5754.5	1.2059	XY	NA	eur,all,eurasia
PN05	Poulnabrone_Clare	Ireland	53.0487	-9.14005	cassidy_2020_nature	5751	1.0275	XY	NA	eur,all,eurasia
PN06	Poulnabrone_Clare	Ireland	53.0487	-9.14005	cassidy_2020_nature	5455.5	1.1563	XY	NA	eur,all,eurasia
PN07	Poulnabrone_Clare	Ireland	53.0487	-9.14005	cassidy_2020_nature	5450	1.218	XY	NA	eur,all,eurasia
PN107	Poulnabrone_Clare	Ireland	53.0487	-9.14005	cassidy_2020_nature	5746	1.5462	XY	NA	eur,all,eurasia
PN10_PN113	Poulnabrone_Clare	Ireland	53.0487	-9.14005	cassidy_2020_nature	NA	2.1798	XX	NA	eur,all,eurasia
PN112	Poulnabrone_Clare	Ireland	53.0487	-9.14005	cassidy_2020_nature	5565.5	0.8968	XY	NA	eur,all,eurasia
PN12	Poulnabrone_Clare	Ireland	53.0487	-9.14005	cassidy_2020_nature	5359.5	0.8	XY	NA	eur,all,eurasia
PN13	Poulnabrone_Clare	Ireland	53.0487	-9.14005	cassidy_2020_nature	5570	0.7	XY	NA	eur,all,eurasia
PN16	Poulnabrone_Clare	Ireland	53.0487	-9.14005	cassidy_2020_nature	5453.5	0.55	XX	NA	eur,all,eurasia
SRA62	Sramore_Leitrim	Ireland	54.297	-8.33599	cassidy_2020_nature	6044.5	13.3007	XY	NA	eur,all,eurasia
ajv28	Gotland, Eksta, Ajvide Settlement	Sweden	57.28	18.2	coutinho_2020_ajpa	4829	1.51557	XX	NA	eur,all,eurasia
ajv36	Gotland, Eksta, Ajvide Settlement	Sweden	57.28	18.2	coutinho_2020_ajpa	4924	1.06472	XX	NA	eur,all,eurasia
hem001	Gotland, Hemmor	Sweden	57.22	18.57	coutinho_2020_ajpa	4929	0.341619	XY	NA	all
hem004	Gotland, Hemmor	Sweden	57.22	18.57	coutinho_2020_ajpa	5145	0.81415	XY	I2	eur,all,eurasia
hem005	Gotland, Hemmor	Sweden	57.22	18.57	coutinho_2020_ajpa	5178	2.65321	XX	NA	eur,all,eurasia
vbj001	Gotland, Västerbjers	Sweden	57.58	18.7	coutinho_2020_ajpa	4675	4.5051	XX	NA	eur,all,eurasia
vbj002	Gotland, Västerbjers	Sweden	57.58	18.7	coutinho_2020_ajpa	4780	0.17888	XX	NA	all
vbj003	Gotland, Västerbjers	Sweden	57.58	18.7	coutinho_2020_ajpa	4879	0.112057	XX	NA	all
vbj004	Gotland, Västerbjers	Sweden	57.58	18.7	coutinho_2020_ajpa	4702	17.6262	XX	NA	eur,all,eurasia
vbj006	Gotland, Västerbjers	Sweden	57.58	18.7	coutinho_2020_ajpa	4898	4.49824	XY	I2	eur,all,eurasia
vbj007	Gotland, Västerbjers	Sweden	57.58	18.7	coutinho_2020_ajpa	4469	0.22581	XY	NA	all
vbj008	Gotland, Västerbjers	Sweden	57.58	18.7	coutinho_2020_ajpa	4663	1.03106	XY	I2	eur,all,eurasia
vbj012	Gotland, Västerbjers	Sweden	57.58	18.7	coutinho_2020_ajpa	4933	1.86778	XY	I2	eur,all,eurasia
vbj013	Gotland, Västerbjers	Sweden	57.58	18.7	coutinho_2020_ajpa	4778	3.53541	XY	I2	eur,all,eurasia
vbj014	Gotland, Västerbjers	Sweden	57.58	18.7	coutinho_2020_ajpa	4802	0.0550311	XY	NA	all
vbj015	Gotland, Västerbjers	Sweden	57.58	18.7	coutinho_2020_ajpa	4865	0.0207477	XY	NA	all
vbj017	Gotland, Västerbjers	Sweden	57.58	18.7	coutinho_2020_ajpa	4864	0.0898338	XY	NA	all
vbj018	Gotland, Västerbjers	Sweden	57.58	18.7	coutinho_2020_ajpa	4868	2.17164	XY	I2	eur,all,eurasia

## Sheet: Table S8. Relevant IBD clusters
sampleId	clusterId	ageAverage	latitude	longitude	dataSource	hgYMajor
FRA301	C1.1.4	3956	58.1644	13.4547	this study	I1a
FIR001	C1.1.4	3027	58.1531	13.5686	this study	I1a
NAS001	C1.1.4	3754	58.1544	13.5222	this study	I1
NAS002	C1.1.4	3951	58.1544	13.5222	this study	I1a
NAS003	C1.1.4	4028	58.1544	13.5222	this study	NA
NAS004	C1.1.4	3640	58.1544	13.5222	this study	NA
NEO220	C1.1.4	3989	58.17	13.57	Allentoft_bioRxiv_2023	I1
NEO224	C1.1.4	3945	58.17	13.57	Allentoft_bioRxiv_2023	-
NEO225	C1.1.4	3750	58.17	13.57	Allentoft_bioRxiv_2023	-
NEO226	C1.1.4	3757	58.17	13.57	Allentoft_bioRxiv_2023	-
NEO227	C1.1.4	3948	58.17	13.57	Allentoft_bioRxiv_2023	I1
NEO228	C1.1.4	3843	58.17	13.57	Allentoft_bioRxiv_2023	I1
NEO261	C1.1.4	3895	57.74	11.74	Allentoft_bioRxiv_2023	I1
NEO563	C1.1.4	3350	55.76	11.8	Allentoft_bioRxiv_2023	I1
NEO590	C1.1.4	3290	55.34	11.16	Allentoft_bioRxiv_2023	I1
NEO815	C1.1.4	3471	55.06	14.89	Allentoft_bioRxiv_2023	I1
NEO93	C1.1.4	3735	55.41	12.29	Allentoft_bioRxiv_2023	I1
NEO946	C1.1.4	3094	55.71	12.25	Allentoft_bioRxiv_2023	R1b
oll009	C1.1.4	3790	56.01	14.09	Malmstrom_ProcBiolSci_2019	I1a
VK214	C1.1.4	3782	55.73	12.12	Margyaran_2020_Nature	-
VK292	C1.1.4	900	54.87	10.72	Margyaran_2020_Nature	R1a
VK365	C1.1.4	900	54.87	10.72	Margyaran_2020_Nature	R1b
VK521	C1.1.4	1650	55.64	12.24	Margyaran_2020_Nature	I1a
3DT16	C1.2.1	1750	53.96	-1.08	Martiniano_NatureCommunications_2016	R1b
6DT18	C1.2.1	1750	53.96	-1.08	Martiniano_NatureCommunications_2016	R1b
6DT21	C1.2.1	1750	53.96	-1.08	Martiniano_NatureCommunications_2016	R1b
6DT22	C1.2.1	1750	53.96	-1.08	Martiniano_NatureCommunications_2016	R1b
6DT23	C1.2.1	1750	53.96	-1.08	Martiniano_NatureCommunications_2016	R1b
6DT3	C1.2.1	1750	53.96	-1.08	Martiniano_NatureCommunications_2016	R1b
Ardu1	C1.2.1	4638	59.1	25.36	Saag_CurrentBiology_2017	R1a
Ardu2	C1.2.1	4638	59.1	25.36	Saag_CurrentBiology_2017	R1a
ber1M	C1.2.1	4495	58.42	15.6	Malmstrom_ProcBiolSci_2019	R1a
BOL003	C1.2.1	4408	57.7401	36.633	saag_2021_SciAdv	R1a
BR2	C1.2.1	3140	47.82	19.95	Gamba_NatureCommunications_2014	J2a
FRA201	C1.2.1	4326	58.1644	13.4547	this study	NA
FRA202	C1.2.1	4349	58.1644	13.4547	this study	R1a
DA111	C1.2.1	2758	50.51	14.05	Damgaard_2018_Nature	R1b
DA194	C1.2.1	2338.5	46.34	20.16	Damgaard_2018_Nature	-
DA195	C1.2.1	2691.5	46.34	20.16	Damgaard_2018_Nature	-
DA197	C1.2.1	2455.5	46.34	20.16	Damgaard_2018_Nature	R1a
DA198	C1.2.1	2453	46.34	20.16	Damgaard_2018_Nature	G2a
DA35	C1.2.1	3313.5	40.52	44.93	Damgaard_2018_Nature	-
ERS3189343	C1.2.1	860.5	33.56	35.4	Haber_AJHG_2019	R1b
ERS3189350	C1.2.1	713	33.56	35.4	Haber_AJHG_2019	R1b
ERS3189357	C1.2.1	800	33.56	35.4	Haber_AJHG_2019	R1b
FN2	C1.2.1	1650	48.14	11.4	Veeramah_PNAS_2018	G2a
GBVPK	C1.2.1	4330	43.1491	3.06058	SeguinOrlando_CurrentBiology_2021	-
GBVPO	C1.2.1	3592	43.1491	3.06058	SeguinOrlando_CurrentBiology_2021	-
HAL001	C1.2.1	4603	57.3205	39.6216	saag_2021_SciAdv	R1a
HAN002	C1.2.1	4627	55.6364	35.8997	saag_2021_SciAdv	R1a
HAN004	C1.2.1	4603	55.6364	35.8997	saag_2021_SciAdv	R1a
IVA001	C1.2.1	4630	55.8226	36.0652	saag_2021_SciAdv	-
Kunila1	C1.2.1	4400	59.14	26.04	Saag_CurrentBiology_2017	R1a
Kunila2	C1.2.1	4410	58.33	26.15	Saag_CurrentBiology_2017	R1a
kzb002	C1.2.1	3721	53.94	55.75	Krzewinska_ScienceAdvances_2018	R1a
M1489	C1.2.1	2035	53.73	-0.53	Martiniano_NatureCommunications_2016	-
mur004	C1.2.1	3742.5	53.94	55.75	Krzewinska_ScienceAdvances_2018	-
NAU001	C1.2.1	4655	57.587	39.6308	saag_2021_SciAdv	R1a
NAU002	C1.2.1	4603	57.587	39.6308	saag_2021_SciAdv	R1a
NEO120	C1.2.1	3365	44.47	4.77	Allentoft_bioRxiv_2023	-
NEO175	C1.2.1	4607	52.28	38.96	Allentoft_bioRxiv_2023	I2a
NEO306	C1.2.1	4472	59.41	27.03	Allentoft_bioRxiv_2023	-
NEO44	C1.2.1	4389	55.56	12.95	Allentoft_bioRxiv_2023	-
NEO51	C1.2.1	4361	55.56	13.02	Allentoft_bioRxiv_2023	-
NEO52	C1.2.1	3765	55.5	13.01	Allentoft_bioRxiv_2023	R1b
NEO649	C1.2.1	4117	43.4	-4.71	Allentoft_bioRxiv_2023	R1b
NEO653	C1.2.1	3423	43.4	-4.71	Allentoft_bioRxiv_2023	-
NEO735	C1.2.1	3972	55.23	11.3	Allentoft_bioRxiv_2023	R1b
NEO737	C1.2.1	4106	55.23	11.3	Allentoft_bioRxiv_2023	R1b
NEO752	C1.2.1	3589	55.62	11.33	Allentoft_bioRxiv_2023	R1b
NEO792	C1.2.1	4493	54.87	12.12	Allentoft_bioRxiv_2023	I2a
NEO806	C1.2.1	3015	40.96	17.29	Allentoft_bioRxiv_2023	J2b
NEO860	C1.2.1	3697	55.58	12.28	Allentoft_bioRxiv_2023	R1b
NEO861	C1.2.1	4102	55.58	12.28	Allentoft_bioRxiv_2023	-
NEO870	C1.2.1	4240	55.9	9.99	Allentoft_bioRxiv_2023	R1b
NEO875	C1.2.1	3970	55.9	9.99	Allentoft_bioRxiv_2023	I1
NEO878	C1.2.1	4026	55.7	11.86	Allentoft_bioRxiv_2023	-
NEO92	C1.2.1	4188	55.4	12.27	Allentoft_bioRxiv_2023	R1b
NEO951	C1.2.1	3242	57.29	10.03	Allentoft_bioRxiv_2023	-
oll007	C1.2.1	4630	56.01	14.09	Malmstrom_ProcBiolSci_2019	-
PL_N17	C1.2.1	3845.5	52.66	18.88	Fernandes_ScientificReports_2018	R1a
poz81	C1.2.1	4705	52.29	17.55	Malmstrom_ProcBiolSci_2019	R1a
R1	C1.2.1	2834.5	42.88	13.89	Antonio_2019_Science	-
R1021	C1.2.1	2600	41.64	12.91	Antonio_2019_Science	R1b
R105	C1.2.1	1450	41.89	12.48	Antonio_2019_Science	J1a
R107	C1.2.1	1450	41.89	12.48	Antonio_2019_Science	E1b
R108	C1.2.1	1450	41.89	12.48	Antonio_2019_Science	G2a
R109	C1.2.1	1450	41.89	12.48	Antonio_2019_Science	-
R110	C1.2.1	1450	41.89	12.48	Antonio_2019_Science	I1a
R111	C1.2.1	1850	41.92	12.49	Antonio_2019_Science	R1b
R113	C1.2.1	1850	41.92	12.49	Antonio_2019_Science	E1b
R114	C1.2.1	1850	41.92	12.49	Antonio_2019_Science	-
R116	C1.2.1	1850	41.92	12.49	Antonio_2019_Science	J2b
R118	C1.2.1	1450	41.76	12.29	Antonio_2019_Science	H2
R120	C1.2.1	1450	41.76	12.29	Antonio_2019_Science	T1a
R121	C1.2.1	1450	41.76	12.29	Antonio_2019_Science	-
R122	C1.2.1	1450	41.76	12.29	Antonio_2019_Science	-
R1221	C1.2.1	465	41.9	12.47	Antonio_2019_Science	J2a
R125	C1.2.1	1750	41.68	13.15	Antonio_2019_Science	-
R1283	C1.2.1	1091	41.9	12.47	Antonio_2019_Science	J2b
R1285	C1.2.1	945.5	41.9	12.47	Antonio_2019_Science	C1a
R1289	C1.2.1	521	41.9	12.47	Antonio_2019_Science	-
R1290	C1.2.1	602.5	41.9	12.47	Antonio_2019_Science	-
R133	C1.2.1	1550	41.89	12.5	Antonio_2019_Science	-
R136	C1.2.1	1550	41.89	12.5	Antonio_2019_Science	J2a
R1543	C1.2.1	1749.5	42.2	12.33	Antonio_2019_Science	T1a
R1548	C1.2.1	1813.5	42.07	12.59	Antonio_2019_Science	R1a
R1549	C1.2.1	1813.5	42.07	12.59	Antonio_2019_Science	J1a
R30	C1.2.1	1450	41.91	12.47	Antonio_2019_Science	G2a
R32	C1.2.1	1450	41.91	12.47	Antonio_2019_Science	I2a
R33	C1.2.1	1450	41.91	12.47	Antonio_2019_Science	R1b
R34	C1.2.1	1450	41.91	12.47	Antonio_2019_Science	J2a
R36	C1.2.1	1450	41.89	12.49	Antonio_2019_Science	R1b
R435	C1.2.1	2350	41.8	12.78	Antonio_2019_Science	R1b
R436	C1.2.1	1850	41.8	12.78	Antonio_2019_Science	-
R47	C1.2.1	1667.5	41.84	12.55	Antonio_2019_Science	G2a
R474	C1.2.1	2600	42.09	11.77	Antonio_2019_Science	J2b
R49	C1.2.1	1750	41.84	12.55	Antonio_2019_Science	-
R50	C1.2.1	1760.5	41.84	12.55	Antonio_2019_Science	J2b
R51	C1.2.1	1750	41.84	12.55	Antonio_2019_Science	-
R56	C1.2.1	595	41.69	13.09	Antonio_2019_Science	-
R57	C1.2.1	840	41.69	13.09	Antonio_2019_Science	-
R58	C1.2.1	850	41.69	13.09	Antonio_2019_Science	R1b
R59	C1.2.1	1045	41.69	13.09	Antonio_2019_Science	E1b
R63	C1.2.1	960	41.69	13.09	Antonio_2019_Science	I2a
R67	C1.2.1	1750	41.83	12.47	Antonio_2019_Science	-
R835	C1.2.1	1813.5	43.31	13.65	Antonio_2019_Science	J1a
R836	C1.2.1	1813.5	43.31	13.65	Antonio_2019_Science	-
R850	C1.2.1	2600	41.6	12.51	Antonio_2019_Science	T1a
R969	C1.2.1	300	41.96	12.75	Antonio_2019_Science	J2a
R970	C1.2.1	300	41.96	12.75	Antonio_2019_Science	J2a
R973	C1.2.1	300	41.96	12.75	Antonio_2019_Science	-
Rathlin1	C1.2.1	3905.5	55.29	-6.19	Cassidy_PNAS_2016	R1b
Rathlin2	C1.2.1	3832.5	55.29	-6.19	Cassidy_PNAS_2016	R1b
Rathlin3	C1.2.1	3585	55.29	-6.19	Cassidy_PNAS_2016	R1b
RISE00	C1.2.1	4412.5	59.41	27.03	Allentoft_2015_Nature	-
RISE150	C1.2.1	3739	50.92	16.96	Allentoft_Nature_2015	-
RISE397	C1.2.1	2901.5	39.2	46.4	Allentoft_Nature_2015	R1b
RISE507	C1.2.1	5077	51.5	85.97	Allentoft_2015_Nature	-
RISE509	C1.2.1	4732	54.36	90.92	Allentoft_Nature_2015	-
RISE511	C1.2.1	4744	54.36	90.92	Allentoft_Nature_2015	-
RISE547	C1.2.1	4710.5	46.54	43.7	Allentoft_Nature_2015	R1b
RISE548	C1.2.1	4850	46.54	43.7	Allentoft_Nature_2015	R1b
RISE550	C1.2.1	4934.5	46.56	43.68	Allentoft_Nature_2015	R1b
RISE552	C1.2.1	4446	46.62	43.33	Allentoft_Nature_2015	I2a
RISE577	C1.2.1	4000	50.17	14.32	Allentoft_Nature_2015	-
RISE94	C1.2.1	4496.5	56.03	14.23	Allentoft_Nature_2015	R1a
RISE97	C1.2.1	3905	55.56	13.06	Allentoft_Nature_2015	-
RISE98	C1.2.1	4103.5	55.38	13.45	Allentoft_Nature_2015	R1b
scy009	C1.2.1	2549.5	46.32	29.47	Krzewinska_ScienceAdvances_2018	R1b
scy010	C1.2.1	2618.5	46.32	29.47	Krzewinska_ScienceAdvances_2018	-
scy192	C1.2.1	2250	46.67	29.8	Krzewinska_ScienceAdvances_2018	-
scy303	C1.2.1	2241.5	46.67	29.8	Krzewinska_ScienceAdvances_2018	-
STR300b	C1.2.1	1430	48.88	12.57	Veeramah_PNAS_2018	-
STR310	C1.2.1	1430	48.88	12.57	Veeramah_PNAS_2018	-
SZ1	C1.2.1	1250	46.28	17.85	Amorim_NatureCommunications_2018	R1a
SZ36	C1.2.1	1442	46.28	17.85	Amorim_NatureCommunications_2018	T1a
SZ43	C1.2.1	1430.5	46.28	17.85	Amorim_NatureCommunications_2018	I2a
TORTF	C1.2.1	3866.5	43.1498	3.06054	SeguinOrlando_CurrentBiology_2021	-
VK171	C1.2.1	850	53.3	-4.22	Margyaran_2020_Nature	-
VK201	C1.2.1	900	59.13	-3.32	Margyaran_2020_Nature	I2a
VK202	C1.2.1	900	59.13	-3.32	Margyaran_2020_Nature	R1b
VK203	C1.2.1	900	59.13	-3.32	Margyaran_2020_Nature	R1b
VK207	C1.2.1	900	59.13	-3.32	Margyaran_2020_Nature	-
VK211	C1.2.1	700	52.88	14.2	Margyaran_2020_Nature	R1b
VK213	C1.2.1	1491	55.73	12.12	Margyaran_2020_Nature	-
VK218	C1.2.1	800	60	32.3	Margyaran_2020_Nature	R1b
VK24	C1.2.1	800	61.6	-6.96	Margyaran_2020_Nature	R1b
VK276	C1.2.1	900	54.85	10.78	Margyaran_2020_Nature	-
VK314	C1.2.1	1075	55.05	10.53	Margyaran_2020_Nature	-
VK322	C1.2.1	866	55.33	8.76	Margyaran_2020_Nature	-
VK330	C1.2.1	861	55.33	8.76	Margyaran_2020_Nature	-
VK336	C1.2.1	1097	56.81	16.73	Margyaran_2020_Nature	R1b
VK345	C1.2.1	900	56.73	16.72	Margyaran_2020_Nature	R1b
VK349	C1.2.1	1121	56.46	16.43	Margyaran_2020_Nature	R1b
VK350	C1.2.1	1151	56.73	16.72	Margyaran_2020_Nature	-
VK386	C1.2.1	900	62.09	9.05	Margyaran_2020_Nature	R1b
VK405	C1.2.1	800	58.38	13.65	Margyaran_2020_Nature	R1b
VK424	C1.2.1	800	58.38	13.65	Margyaran_2020_Nature	R1b
VK426	C1.2.1	800	58.38	13.65	Margyaran_2020_Nature	R1b
VK442	C1.2.1	1102	56.42	16.43	Margyaran_2020_Nature	-
VK450	C1.2.1	975	57.63	18.28	Margyaran_2020_Nature	-
VK456	C1.2.1	975	57.34	18.19	Margyaran_2020_Nature	-
VK525	C1.2.1	1000	66.18	12.72	Margyaran_2020_Nature	-
VK528	C1.2.1	1050	69.65	18.16	Margyaran_2020_Nature	R1b
VK530	C1.2.1	900	67.28	14.39	Margyaran_2020_Nature	-
VK534	C1.2.1	800	41.42	15.58	Margyaran_2020_Nature	R1b
VK535	C1.2.1	713	41.42	15.58	Margyaran_2020_Nature	R1b
VK536	C1.2.1	700	41.34	15.26	Margyaran_2020_Nature	-
VK537	C1.2.1	700	41.34	15.26	Margyaran_2020_Nature	-
VK545	C1.2.1	1185	53.34	-6.27	Margyaran_2020_Nature	R1b
VK90	C1.2.1	1075	55.6	11.95	Margyaran_2020_Nature	-
VK95	C1.2.1	750	65.61	-17.16	Margyaran_2020_Nature	R1b
VOR004	C1.2.1	4703	57.5345	39.5525	saag_2021_SciAdv	-
Yamnaya	C1.2.1	4902.5	49.13	75.85	Damgaard_Science_2018	R1b
ans008	C2.2.1	5135	57.34	18.26	SanchezQuinto_PNAS_2019	I2a
ans017	C2.2.1	5080	57.34	18.26	SanchezQuinto_PNAS_2019	I2a
AVL001	C2.2.1	5160	55.3833	12.282	this study	NA
FRA106	C2.2.1	5048	58.1644	13.4547	this study	I2a
FRA104	C2.2.1	4924	58.1644	13.4547	this study	I2a
HUN001	C2.2.1	NA	58.4384	11.3007	this study	NA
NEO23	C2.2.1	5533	55.6	11.31	Allentoft_bioRxiv_2023	I2a
NEO25	C2.2.1	4956	56.43	10.79	Allentoft_bioRxiv_2023	-
NEO28	C2.2.1	5459	55.91	12.31	Allentoft_bioRxiv_2023	I2a
NEO29	C2.2.1	5489	55.13	10.9	Allentoft_bioRxiv_2023	-
NEO36	C2.2.1	5097	55.57	13.04	Allentoft_bioRxiv_2023	-
NEO39	C2.2.1	5074	55.57	13.04	Allentoft_bioRxiv_2023	I2a
NEO43	C2.2.1	5067	55.99	10.25	Allentoft_bioRxiv_2023	I2a
NEO595	C2.2.1	5452	55.79	11.29	Allentoft_bioRxiv_2023	I2a
NEO597	C2.2.1	5210	55.59	11.57	Allentoft_bioRxiv_2023	I2a
NEO599	C2.2.1	5134	55.55	11.68	Allentoft_bioRxiv_2023	Q1
NEO702	C2.2.1	5263	55.83	12.17	Allentoft_bioRxiv_2023	I
NEO744	C2.2.1	5333	55.86	11.59	Allentoft_bioRxiv_2023	Q1
NEO753	C2.2.1	5531	55.77	12.21	Allentoft_bioRxiv_2023	-
NEO757	C2.2.1	5452	55.9	11.12	Allentoft_bioRxiv_2023	-
NEO790	C2.2.1	5663	55.71	12.27	Allentoft_bioRxiv_2023	I2a
NEO866	C2.2.1	5456	54.87	11.84	Allentoft_bioRxiv_2023	R1b
NEO886	C2.2.1	5457	54.99	12.42	Allentoft_bioRxiv_2023	I2a
NEO891	C2.2.1	5661	55.73	12.1	Allentoft_bioRxiv_2023	-
NEO896	C2.2.1	5446	54.97	12.49	Allentoft_bioRxiv_2023	-
NEO925	C2.2.1	4947	54.77	10.68	Allentoft_bioRxiv_2023	-
NEO933	C2.2.1	5337	55.25	10.75	Allentoft_bioRxiv_2023	I2a
NEO935	C2.2.1	5187	55.56	12.02	Allentoft_bioRxiv_2023	I2a
NEO942	C2.2.1	5491	55.58	11.29	Allentoft_bioRxiv_2023	-
NEO943	C2.2.1	4614	55.46	9.69	Allentoft_bioRxiv_2023	I2a
NEO945	C2.2.1	5445	56.49	9.83	Allentoft_bioRxiv_2023	-
ROS027	C2.2.1	4697	58.2296	13.6059	this study	NA
FRA107	C2.2.2	NA	58.1644	13.4547	this study	NA
FRA105	C2.2.2	4746	58.1644	13.4547	this study	NA
FRA108	C2.2.2	4844	58.1644	13.4547	this study	NA
LAN007	C2.2.2	NA	58.1775	13.4344	this study	I2a
LAN008	C2.2.2	NA	58.1775	13.4344	this study	NA
HJE006	C2.2.2	NA	58.1697	13.578	this study	NA
HJE007	C2.2.2	NA	58.1697	13.578	this study	NA
HJE010	C2.2.2	NA	58.1697	13.578	this study	I2a
HJE011	C2.2.2	NA	58.1697	13.578	this study	I2a
HJE013	C2.2.2	NA	58.1697	13.578	this study	I2a
HUN002	C2.2.2	5282	58.4384	11.3007	this study	I2a
FRA043	C2.2.2	4853	58.1644	13.4547	this study	NA
FRA101	C2.2.2	NA	58.1644	13.4547	this study	NA
Gok2	C2.2.2	4850	58.18	13.41	Skoglund_Science_2014	-
ROS003	C2.2.2	5045	58.2296	13.6059	this study	NA
ROS004	C2.2.2	4980	58.2296	13.6059	this study	I2a
ROS005	C2.2.2	4944	58.2296	13.6059	this study	I2a
ROS016	C2.2.2	4911	58.2296	13.6059	this study	NA
FRA103	C2.2.3	NA	58.1644	13.4547	this study	NA
FRA005	C2.2.3	4958	58.1644	13.4547	this study	I2a
FRA013	C2.2.3	5006	58.1644	13.4547	this study	I2a
FRA014	C2.2.3	NA	58.1644	13.4547	this study	I2a
FRA037	C2.2.3	NA	58.1644	13.4547	this study	I2a
FRA024	C2.2.3	NA	58.1644	13.4547	this study	I2a
HJE003	C2.2.3	4942	58.1697	13.578	this study	I2a
LAN009	C2.2.3	NA	58.1775	13.4344	this study	NA
HJE005	C2.2.3	NA	58.1697	13.578	this study	NA
HJE009	C2.2.3	NA	58.1697	13.578	this study	I2a
FRA006	C2.2.3	NA	58.1644	13.4547	this study	NA
FRA040	C2.2.3	NA	58.1644	13.4547	this study	I2a
FRA015	C2.2.3	NA	58.1644	13.4547	this study	I2a
ROS018	C2.2.4	5159	58.2296	13.6059	this study	NA
ROS021	C2.2.4	5163	58.2296	13.6059	this study	NA
ROS023	C2.2.4	5115	58.2296	13.6059	this study	NA
ROS024	C2.2.4	5023	58.2296	13.6059	this study	I2a
ROS025	C2.2.4	5133	58.2296	13.6059	this study	I2a
ROS026	C2.2.4	4730	58.2296	13.6059	this study	I2a
ROS029	C2.2.4	5160	58.2296	13.6059	this study	I2a
ROS033	C2.2.4	5139	58.2296	13.6059	this study	NA
LAN003	C2.2.5	NA	58.1775	13.4344	this study	NA
LAN004	C2.2.5	NA	58.1775	13.4344	this study	I2a
LAN001	C2.2.5	4925	58.1775	13.4344	this study	NA
LAN002	C2.2.5	NA	58.1775	13.4344	this study	F1

## Sheet: Table S9. Pairwise relatedness
indivId1	indivId2	K0	K1	K2	rab	theta	degree1	autoCov1	autoCov2
LAN009	LAN010	0.08	0.55	0.38	0.65	0.32	1.Sib	0.248	0.02
FRA033	FRA034	0.2	0.43	0.36	0.59	0.3	1.Sib	0.575	0.846
FRA032	FRA034	0.15	0.55	0.3	0.58	0.3	1.Sib	0.454	0.846
FRA025	FRA022	0	0.78	0.08	0.57	0.31	1.PO	2.178	3.518
FRA023	FRA025	0	0.83	0.07	0.56	0.29	1.PO	0.959	2.178
FRA022	FRA026	0	0.84	0.05	0.55	0.29	1.PO	3.518	0.125
FRA023	FRA026	0	0.85	0.07	0.55	0.28	1.PO	0.959	0.125
LAN004	LAN005	0.2	0.48	0.28	0.55	0.28	1.Sib	3.52	1.589
FRA025	FRA026	0.18	0.45	0.23	0.55	0.3	1.Sib	2.178	0.125
FRA030	FRA031	0.18	0.57	0.24	0.53	0.27	1.Sib	1.891	0.483
FRA028	HJE012	0.22	0.49	0.28	0.53	0.27	1.Sib	0.646	1.003
FRA005	FRA004	0	0.93	0.05	0.53	0.27	1.PO	8.579	5.775
FRA029	FRA033	0	0.94	0.03	0.52	0.27	1.PO	1.032	0.575
FRA021	FRA022	0	0.93	0.02	0.52	0.27	1.PO	0.8	3.518
FRA009	FRA008	0	0.95	0.03	0.52	0.26	1.PO	0.745	0.946
FRA012	FRA011	0	0.94	0.03	0.52	0.27	1.PO	0.905	0.608
FRA029	FRA034	0	0.94	0.02	0.52	0.26	1.PO	1.032	0.846
FRA042	FRA041	0.23	0.49	0.27	0.52	0.26	1.Sib	0.297	1.066
FRA029	FRA032	0	0.95	0.02	0.52	0.26	1.PO	1.032	0.454
FRA041	FRA039	0	0.96	0.03	0.52	0.26	1.PO	1.066	0.979
FRA022	FRA024	4.00E-05	0.93	0.01	0.52	0.27	1.PO	3.518	0.131
HJE003	HJE012	0.24	0.5	0.26	0.51	0.25	1.Sib	0.137	1.003
FRA042	FRA039	0	0.99	0	0.5	0.25	1.PO	0.297	0.979
FRA033	FRA035	0.26	0.49	0.24	0.49	0.25	1.Sib	0.575	0.06
FRA034	FRA035	0.23	0.55	0.21	0.49	0.25	1.Sib	0.846	0.06
FRA008	FRA010	0.03	0.94	0.01	0.49	0.25	1.Sib	0.946	0.105
LAN003	LAN001	0.03	0.97	0	0.49	0.24	1.PO	0.169	0.323
FRA004	FRA006	0.03	0.94	0.01	0.49	0.24	1.Sib	5.775	0.1
HJE001	HJE013	0.23	0.56	0.2	0.48	0.24	1.Sib	0.011	1.336
FRA029	FRA035	0.06	0.9	0.03	0.47	0.24	1.Sib	1.032	0.06
LAN003	LAN002	0.06	0.93	0.01	0.47	0.24	1.Sib	0.169	0.159
FRA028	HJE003	0.27	0.51	0.21	0.47	0.24	1.Sib	0.646	0.137
FRA032	FRA035	0.27	0.52	0.21	0.47	0.24	1.Sib	0.454	0.06
FRA002	FRA003	0.09	0.86	0.03	0.47	0.24	1.Sib	2.914	0.062
FRA005	FRA006	0.28	0.51	0.21	0.47	0.24	1.Sib	8.579	0.1
FRA032	FRA033	0.26	0.54	0.19	0.47	0.23	1.Sib	0.454	0.575
FRA039	FRA040	0.32	0.44	0.24	0.46	0.23	1.Sib	0.979	0.14
ROS018	ROS039	0.3	0.47	0.22	0.46	0.23	1.Sib	1.175	0.073
FRA009	FRA010	0.32	0.41	0.25	0.46	0.23	1.Sib	0.745	0.105
FRA038	FRA033	0.11	0.85	0.02	0.45	0.23	1.Sib	0.043	0.575
FRA014	FRA015	0.31	0.54	0.15	0.42	0.21	1.Sib	0.422	0.184
ROS014	ROS024	0.18	0.81	0.01	0.41	0.21	1.Sib	0.053	0.242
FRA031	FRA027	0.29	0.71	5.37E-04	0.36	0.18	1.Sib	0.483	2.259
ROS018	ROS021	0.39	0.54	0.07	0.34	0.17	1.Sib	1.175	0.41
FRA031	FRA033	0.33	0.65	0.01	0.34	0.17	2	0.483	0.575
FRA009	FRA007	0.36	0.61	0.01	0.33	0.17	2	0.745	0.965
FRA003	FRA001	0.36	0.59	0.03	0.33	0.16	2	0.062	0.013
LAN004	LAN006	0.38	0.6	0.01	0.32	0.16	2	3.52	1.183
ROS021	ROS039	0.45	0.45	0.09	0.32	0.16	2	0.41	0.073
ROS001	ROS002	0.43	0.49	0.07	0.32	0.16	1.Sib	0.012	0.023
FRA004	FRA002	0.39	0.59	0.01	0.31	0.16	2	5.775	2.914
LAN004	LAN001	0.38	0.59	0.01	0.31	0.16	2	3.52	0.323
FRA031	FRA034	0.39	0.59	0.01	0.31	0.16	2	0.483	0.846
FRA033	FRA027	0.41	0.57	0.02	0.31	0.15	2	0.575	2.259
FRA028	FRA035	0.42	0.56	0.02	0.3	0.15	2	0.646	0.06
FRA021	FRA025	0.32	0.58	1.20E-05	0.3	0.15	2	0.8	2.178
FRA028	FRA034	0.43	0.54	0.02	0.3	0.15	2	0.646	0.846
FRA002	FRA011	0.42	0.55	0.02	0.3	0.15	2	2.914	0.608
FRA021	FRA011	0.42	0.57	0.01	0.3	0.15	2	0.8	0.608
FRA032	FRA027	0.42	0.57	0	0.3	0.15	2	0.454	2.259
LAN001	LAN005	0.42	0.54	0.01	0.29	0.15	2	0.323	1.589
FRA007	FRA010	0.45	0.51	0.02	0.29	0.15	2	0.965	0.105
FRA028	FRA030	0.45	0.53	0.02	0.29	0.14	2	0.646	1.891
FRA021	FRA026	0.39	0.53	0.01	0.28	0.14	2	0.8	0.125
FRA004	FRA011	0.45	0.52	0.02	0.28	0.14	2	5.775	0.608
FRA025	FRA024	0.44	0.45	0.01	0.28	0.15	2	2.178	0.131
FRA022	FRA027	0.42	0.52	0.01	0.28	0.14	2	3.518	2.259
FRA030	FRA027	0.44	0.54	0.01	0.28	0.14	2	1.891	2.259
FRA021	FRA039	0.45	0.53	0.01	0.28	0.14	2	0.8	0.979
FRA028	FRA032	0.47	0.5	0.02	0.28	0.14	2	0.646	0.454
FRA032	FRA031	0.45	0.53	0	0.28	0.14	2	0.454	0.483
FRA021	FRA027	0.48	0.5	0.02	0.27	0.14	2	0.8	2.259
FRA030	FRA033	0.47	0.52	9.14E-04	0.27	0.14	2	1.891	0.575
FRA034	FRA027	0.47	0.52	0.01	0.27	0.13	2	0.846	2.259
FRA020	FRA021	0.48	0.5	0.01	0.27	0.14	2	4.379	0.8
FRA038	FRA034	0.46	0.52	0.01	0.27	0.14	2	0.043	0.846
FRA028	FRA037	0.49	0.49	0.02	0.26	0.13	2	0.646	0.123
FRA041	FRA040	0.48	0.51	0.01	0.26	0.13	2	1.066	0.14
FRA038	FRA035	0.49	0.48	0.01	0.26	0.13	2	0.043	0.06
ROS026	ROS033	0.47	0.52	0	0.26	0.13	2	1.929	0.291
LAN005	LAN006	0.5	0.46	0.01	0.26	0.13	2	1.589	1.183
FRA028	FRA033	0.51	0.46	0.02	0.26	0.13	2	0.646	0.575
FRA037	FRA027	0.48	0.52	1.40E-05	0.26	0.13	2	0.123	2.259
FRA021	FRA040	0.5	0.47	0.02	0.26	0.13	2	0.8	0.14
FRA026	FRA024	0.47	0.43	0.01	0.26	0.13	2	0.125	0.131
LAN005	LAN002	0.48	0.49	9.90E-05	0.25	0.13	2	1.589	0.159
FRA029	FRA038	0.49	0.46	0.02	0.25	0.13	2	1.032	0.043
HJE004	HJE011	0.53	0.45	0.03	0.25	0.13	2	0.015	0.201
FRA042	FRA040	0.5	0.5	3.52E-04	0.25	0.13	2	0.297	0.14
HJE012	HJE014	0.51	0.48	0	0.25	0.12	2	1.003	0.096
HJE003	HJE014	0.51	0.47	0.01	0.25	0.12	2	0.137	0.096
ROS024	ROS030	0.52	0.48	7.50E-05	0.24	0.12	2	0.242	0.073
FRA030	FRA034	0.52	0.46	7.60E-05	0.24	0.12	2	1.891	0.846
FRA030	FRA035	0.52	0.47	0.01	0.24	0.12	2	1.891	0.06
FRA004	FRA010	0.52	0.45	0.01	0.24	0.12	2	5.775	0.105
FRA022	FRA039	0.53	0.42	6.75E-04	0.24	0.12	2	3.518	0.979
FRA022	FRA040	0.52	0.44	0	0.24	0.12	2	3.518	0.14
FRA004	FRA009	0.52	0.47	1.67E-04	0.23	0.12	2	5.775	0.745
FRA021	FRA024	0.55	0.44	3.29E-04	0.23	0.12	2	0.8	0.131
LAN003	LAN004	0.54	0.43	0.01	0.23	0.12	2	0.169	3.52
LAN004	LAN002	0.55	0.43	0	0.23	0.12	2	3.52	0.159
FRA028	HJE014	0.56	0.43	0.01	0.23	0.11	2	0.646	0.096
ROS025	ROS029	0.57	0.4	0.02	0.23	0.11	2	0.151	0.21
ROS007	ROS025	0.56	0.43	0.01	0.23	0.11	2	0.015	0.151
LAN003	LAN005	0.54	0.44	1.00E-05	0.22	0.11	2	0.169	1.589
FRA042	FRA043	0.56	0.44	0	0.22	0.11	2	0.297	0.362
FRA028	FRA031	0.58	0.41	0.01	0.22	0.11	2	0.646	0.483
FRA038	FRA032	0.56	0.42	1.80E-05	0.22	0.11	2	0.043	0.454
FRA030	FRA032	0.57	0.42	2.90E-05	0.21	0.11	2	1.891	0.454
FRA013	FRA011	0.61	0.36	0.02	0.21	0.11	2	2.686	0.608
HJE008	HJE014	0.68	0.22	0.1	0.21	0.1	1.Sib	0.085	0.096
FRA025	FRA027	0.52	0.38	2.03E-04	0.2	0.1	3	2.178	2.259
ROS016	ROS038	0.6	0.4	0	0.2	0.1	2	2.462	0.067
FRA044	FRA040	0.6	0.4	5.50E-05	0.2	0.1	2	0.028	0.14
FRA005	FRA010	0.62	0.33	0.03	0.2	0.1	2	8.579	0.105
FRA014	FRA011	0.64	0.33	0.03	0.2	0.1	2	0.422	0.608
FRA012	FRA002	0.61	0.36	0	0.19	0.1	2	0.905	2.914
FRA002	FRA006	0.62	0.36	0.01	0.19	0.1	2	2.914	0.1
ROS030	ROS038	0.63	0.35	0.01	0.19	0.09	2	0.073	0.067
FRA026	FRA039	0.6	0.32	0	0.19	0.1	3	0.125	0.979
FRA041	FRA043	0.63	0.36	1.40E-05	0.19	0.09	2	1.066	0.362
FRA012	FRA004	0.64	0.34	5.30E-05	0.19	0.1	3	0.905	5.775
FRA007	ROS025	0.64	0.35	0.01	0.18	0.09	2	0.965	0.151
FRA038	FRA031	0.63	0.36	4.86E-04	0.18	0.09	2	0.043	0.483
FRA027	FRA035	0.64	0.36	0	0.18	0.09	2	2.259	0.06
FRA006	FRA010	0.64	0.31	0.03	0.18	0.09	3	0.1	0.105
FRA031	FRA035	0.64	0.36	1.19E-04	0.18	0.09	2	0.483	0.06
LAN004	HJE008	0.66	0.3	0.02	0.18	0.09	2	3.52	0.085
ROS024	ROS038	0.65	0.34	0.01	0.18	0.09	2	0.242	0.067
FRA022	FRA011	0.61	0.34	0	0.18	0.09	3	3.518	0.608
ROS018	ROS025	0.66	0.32	0.01	0.18	0.09	2	1.175	0.151
HJE005	HJE014	0.65	0.35	0	0.18	0.09	2	0.31	0.096
FRA011	FRA015	0.66	0.33	0.01	0.17	0.09	2	0.608	0.184
FRA011	FRA006	0.66	0.34	1.00E-05	0.17	0.09	2	0.608	0.1
FRA005	FRA009	0.67	0.29	0.02	0.17	0.09	3	8.579	0.745
FRA025	FRA039	0.61	0.29	0.01	0.17	0.09	3	2.178	0.979
FRA032	HJE012	0.67	0.32	0.01	0.17	0.09	3	0.454	1.003
ROS021	ROS025	0.68	0.29	0.03	0.17	0.09	2	0.41	0.151
FRA042	FRA021	0.66	0.34	1.00E-06	0.17	0.09	2	0.297	0.8
HJE012	FRA035	0.68	0.3	0.02	0.17	0.08	3	1.003	0.06
HJE003	FRA035	0.67	0.33	0	0.17	0.08	2	0.137	0.06
FRA026	FRA027	0.64	0.28	1.70E-05	0.17	0.09	3	0.125	2.259
FRA004	FRA015	0.69	0.3	0.01	0.16	0.08	2	5.775	0.184
FRA012	FRA021	0.67	0.31	8.24E-04	0.16	0.08	3	0.905	0.8
FRA009	FRA006	0.69	0.27	0.02	0.16	0.08	3	0.745	0.1
FRA034	FRA037	0.7	0.28	0.02	0.16	0.08	3	0.846	0.123
FRA011	FRA003	0.68	0.31	0	0.16	0.08	3	0.608	0.062
FRA004	FRA003	0.69	0.29	0.01	0.16	0.08	3	5.775	0.062
FRA021	FRA002	0.69	0.3	2.07E-04	0.16	0.08	3	0.8	2.914
ROS025	ROS026	0.7	0.29	0.01	0.16	0.08	2	0.151	1.929
FRA014	FRA002	0.69	0.3	0	0.16	0.08	3	0.422	2.914
FRA037	HJE012	0.7	0.29	0.01	0.15	0.08	3	0.123	1.003
FRA005	FRA002	0.7	0.27	0.01	0.15	0.08	3	8.579	2.914
FRA004	FRA014	0.7	0.29	0.01	0.15	0.08	3	5.775	0.422
FRA034	HJE012	0.72	0.25	0.02	0.15	0.08	3	0.846	1.003
HJE001	ROS001	0.74	0.21	0.04	0.15	0.07	2	0.011	0.012
LAN002	LAN006	0.71	0.28	0.01	0.15	0.08	3	0.159	1.183
FRA030	FRA037	0.69	0.3	0	0.15	0.07	3	1.891	0.123
FRA023	FRA022	0.69	0.25	0.01	0.15	0.08	3	0.959	3.518
HJE001	FRA001	0.76	0.19	0.05	0.15	0.07	2	0.011	0.013
FRA041	FRA022	0.69	0.26	0.01	0.15	0.08	3	1.066	3.518
FRA032	HJE003	0.71	0.27	0	0.15	0.07	3	0.454	0.137
FRA024	FRA040	0.72	0.25	0.01	0.15	0.08	3	0.131	0.14
HJE001	ROS008	0.76	0.19	0.05	0.14	0.07	2	0.011	0.015
FRA039	FRA024	0.71	0.26	0.01	0.14	0.07	3	0.979	0.131
FRA040	FRA027	0.72	0.28	0	0.14	0.07	3	0.14	2.259
HJE001	HOL001	0.78	0.15	0.07	0.14	0.07	2	0.011	0.011
FRA039	FRA027	0.72	0.28	0	0.14	0.07	3	0.979	2.259
FRA030	HJE012	0.71	0.27	0	0.14	0.07	3	1.891	1.003
FRA039	FRA044	0.72	0.28	3.50E-05	0.14	0.07	3	0.979	0.028
ROS025	ROS039	0.73	0.26	0.01	0.14	0.07	3	0.151	0.073
FRA032	FRA037	0.71	0.28	0	0.14	0.07	3	0.454	0.123
ROS007	ROS029	0.73	0.27	0	0.14	0.07	2	0.015	0.21
FRA038	FRA027	0.72	0.26	0.01	0.14	0.07	3	0.043	2.259
HJE007	ROS016	0.74	0.23	0.02	0.14	0.07	3	0.221	2.462
FRA028	FRA038	0.73	0.25	7.00E-06	0.14	0.07	3	0.646	0.043
HOL001	ROS007	0.76	0.2	0.04	0.14	0.07	2	0.011	0.015
ROS002	ROS004	0.73	0.26	0.01	0.14	0.07	2	0.023	0.078
FRA012	FRA014	0.73	0.24	0.01	0.14	0.07	3	0.905	0.422
FRA024	FRA011	0.74	0.23	0.01	0.14	0.07	3	0.131	0.608
FRA034	HJE003	0.74	0.24	0.01	0.13	0.07	3	0.846	0.137
FRA041	FRA021	0.73	0.26	0	0.13	0.07	3	1.066	0.8
HOL001	FRA001	0.79	0.16	0.06	0.13	0.07	2	0.011	0.013
FRA020	FRA040	0.74	0.23	0.01	0.13	0.07	3	4.379	0.14
FRA001	ROS001	0.78	0.18	0.04	0.13	0.07	2	0.013	0.012
HOL001	ROS001	0.78	0.18	0.04	0.13	0.07	2	0.011	0.012
FRA004	FRA021	0.74	0.24	0.01	0.13	0.07	3	5.775	0.8
FRA002	FRA015	0.74	0.24	0.01	0.13	0.07	3	2.914	0.184
ROS021	ROS024	0.75	0.23	0.02	0.13	0.07	3	0.41	0.242
LAN005	HJE008	0.75	0.19	0.02	0.13	0.07	2	1.589	0.085
HJE005	HJE009	0.74	0.26	1.70E-05	0.13	0.07	3	0.31	0.103
FRA005	FRA011	0.74	0.25	0	0.13	0.06	3	8.579	0.608
HJE004	ROS001	0.79	0.17	0.04	0.13	0.06	2	0.015	0.012
FRA030	HJE003	0.75	0.23	0.01	0.13	0.06	3	1.891	0.137
FRA031	HJE003	0.75	0.24	0.01	0.13	0.06	3	0.483	0.137
FRA006	FRA003	0.74	0.24	0	0.13	0.06	3	0.1	0.062
FRA038	FRA101	0.74	0.23	0	0.13	0.06	3	0.043	0.202
FRA031	FRA037	0.76	0.23	0.01	0.13	0.06	3	0.483	0.123
LAN003	LAN006	0.75	0.24	1.02E-04	0.13	0.06	3	0.169	1.183
HJE001	HJE004	0.8	0.16	0.05	0.13	0.06	2	0.011	0.015
FRA001	ROS007	0.81	0.13	0.06	0.13	0.06	2	0.013	0.015
FRA033	HJE003	0.76	0.23	0	0.13	0.06	3	0.575	0.137
FRA001	ROS002	0.77	0.21	0.02	0.13	0.06	2	0.013	0.023
FRA012	FRA006	0.76	0.21	0.01	0.12	0.07	3	0.905	0.1
HJE001	ROS007	0.78	0.19	0.03	0.12	0.06	2	0.011	0.015
FRA008	FRA006	0.75	0.24	0	0.12	0.06	3	0.946	0.1
FRA037	FRA022	0.72	0.24	0.01	0.12	0.06	3	0.123	3.518
FRA033	FRA037	0.76	0.22	0.01	0.12	0.06	3	0.575	0.123
FRA005	FRA008	0.75	0.24	0	0.12	0.06	3	8.579	0.946
FRA033	HJE012	0.76	0.22	0.01	0.12	0.06	3	0.575	1.003
HJE002	FRA001	0.78	0.19	0.03	0.12	0.06	2	0.025	0.013
ROS002	ROS007	0.79	0.17	0.04	0.12	0.06	2	0.023	0.015
FRA030	FRA022	0.71	0.24	4.61E-04	0.12	0.06	Inf	1.891	3.518
FRA025	FRA040	0.68	0.22	5.00E-06	0.12	0.06	Inf	2.178	0.14
ROS026	ROS039	0.76	0.23	0	0.12	0.06	3	1.929	0.073
FRA037	FRA035	0.76	0.24	0	0.12	0.06	3	0.123	0.06
ROS014	ROS030	0.76	0.24	0	0.12	0.06	2	0.053	0.073
HOL001	ROS008	0.79	0.19	0.03	0.12	0.06	2	0.011	0.015
FRA041	FRA026	0.73	0.19	0.01	0.12	0.06	Inf	1.066	0.125
FRA037	HJE003	0.76	0.24	8.68E-04	0.12	0.06	3	0.123	0.137
ROS004	ROS005	0.76	0.23	5.20E-05	0.12	0.06	3	0.078	0.782
ROS023	ROS025	0.76	0.23	0.01	0.12	0.06	3	0.307	0.151
FRA030	FRA038	0.77	0.21	3.59E-04	0.12	0.06	3	1.891	0.043
FRA014	FRA006	0.78	0.21	0.01	0.12	0.06	3	0.422	0.1
HJE001	ROS036	0.79	0.18	0.03	0.12	0.06	2	0.011	0.023
HJE004	FRA001	0.79	0.18	0.03	0.12	0.06	2	0.015	0.013
ROS016	ROS023	0.76	0.22	0.01	0.12	0.06	3	2.462	0.307
ROS001	ROS036	0.79	0.2	0.02	0.12	0.06	2	0.012	0.023
FRA021	FRA037	0.78	0.21	0.01	0.12	0.06	3	0.8	0.123
FRA001	ROS008	0.8	0.17	0.03	0.12	0.06	2	0.013	0.015
ROS001	ROS007	0.81	0.14	0.04	0.12	0.06	2	0.012	0.015
FRA012	FRA003	0.75	0.22	0	0.12	0.06	Inf	0.905	0.062
FRA020	FRA011	0.77	0.21	0	0.12	0.06	3	4.379	0.608
HJE001	LAN010	0.8	0.18	0.03	0.11	0.06	2	0.011	0.02
FRA026	FRA040	0.72	0.2	0	0.11	0.06	Inf	0.125	0.14
FRA041	FRA024	0.76	0.23	5.40E-05	0.11	0.06	3	1.066	0.131
FRA031	HJE012	0.77	0.23	0	0.11	0.06	3	0.483	1.003
HJE001	HJE002	0.8	0.18	0.02	0.11	0.06	2	0.011	0.025
FRA012	FRA013	0.76	0.21	1.93E-04	0.11	0.06	Inf	0.905	2.686
FRA020	FRA022	0.74	0.21	2.00E-06	0.11	0.06	Inf	4.379	3.518
ROS018	ROS024	0.78	0.21	0.01	0.11	0.06	3	1.175	0.242
HJE001	ROS002	0.8	0.18	0.02	0.11	0.06	2	0.011	0.023
FRA031	FRA022	0.73	0.22	6.81E-04	0.11	0.06	Inf	0.483	3.518
FRA026	FRA011	0.71	0.21	4.08E-04	0.11	0.06	Inf	0.125	0.608
FRA023	FRA027	0.77	0.23	0	0.11	0.06	3	0.959	2.259
ROS024	ROS039	0.78	0.21	0	0.11	0.06	3	0.242	0.073
FRA033	FRA022	0.74	0.21	0.01	0.11	0.06	Inf	0.575	3.518
FRA021	FRA033	0.78	0.22	0	0.11	0.06	3	0.8	0.575
FRA006	FRA015	0.78	0.21	0	0.11	0.06	3	0.1	0.184
HJE004	ROS007	0.81	0.16	0.03	0.11	0.06	2	0.015	0.015
FRA030	FRA021	0.78	0.21	0	0.11	0.06	3	1.891	0.8
FRA028	HJE005	0.78	0.22	0	0.11	0.06	3	0.646	0.31
HJE002	HJE008	0.81	0.16	0.03	0.11	0.05	2	0.025	0.085
HJE003	HJE005	0.78	0.22	1.85E-04	0.11	0.05	3	0.137	0.31
FRA024	FRA027	0.78	0.2	0.01	0.11	0.05	3	0.131	2.259
FRA032	FRA021	0.78	0.2	0.01	0.11	0.05	3	0.454	0.8
FRA015	FRA003	0.78	0.21	0.01	0.11	0.05	3	0.184	0.062
LAN001	LAN006	0.79	0.21	1.00E-06	0.11	0.05	3	0.323	1.183
HJE002	ROS001	0.83	0.13	0.04	0.11	0.05	2	0.025	0.012
FRA031	FRA021	0.79	0.21	0	0.11	0.05	3	0.483	0.8
HJE004	HOL001	0.84	0.11	0.05	0.11	0.05	2	0.015	0.011
HJE002	HJE004	0.82	0.15	0.03	0.11	0.05	2	0.025	0.015
FRA042	FRA022	0.75	0.2	0	0.11	0.05	Inf	0.297	3.518
FRA012	FRA022	0.74	0.2	1.00E-06	0.11	0.05	Inf	0.905	3.518
FRA001	ROS036	0.82	0.16	0.03	0.11	0.05	2	0.013	0.023
FRA023	FRA039	0.79	0.21	0	0.11	0.05	3	0.959	0.979
HOL001	ROS002	0.82	0.15	0.03	0.11	0.05	2	0.011	0.023
LAN010	FRA001	0.83	0.13	0.04	0.11	0.05	2	0.02	0.013
HJE002	HOL001	0.83	0.13	0.04	0.11	0.05	2	0.025	0.011
FRA041	FRA025	0.73	0.17	0	0.11	0.06	Inf	1.066	2.178
HJE013	FRA008	0.79	0.2	0	0.11	0.05	3	1.336	0.946
ROS014	ROS038	0.79	0.2	0	0.11	0.05	2	0.053	0.067
ROS001	ROS008	0.82	0.16	0.03	0.1	0.05	2	0.012	0.015
ROS007	ROS032	0.81	0.16	0.02	0.1	0.05	2	0.015	0.052
FRA020	FRA039	0.79	0.19	0	0.1	0.05	3	4.379	0.979
FRA025	FRA011	0.72	0.17	0.01	0.1	0.05	Inf	2.178	0.608
FRA032	FRA022	0.76	0.18	0.01	0.1	0.05	Inf	0.454	3.518
FRA037	FRA040	0.8	0.18	0.01	0.1	0.05	3	0.123	0.14
FRA023	FRA024	0.79	0.19	0.01	0.1	0.05	3	0.959	0.131
FRA005	FRA015	0.8	0.19	0.01	0.1	0.05	3	8.579	0.184
LAN006	HJE008	0.8	0.19	0	0.1	0.05	2	1.183	0.085
HJE005	HJE013	0.81	0.18	0.01	0.1	0.05	3	0.31	1.336
FRA011	FRA027	0.8	0.2	9.50E-05	0.1	0.05	3	0.608	2.259
FRA011	FRA010	0.81	0.16	0.02	0.1	0.05	3	0.608	0.105
FRA022	FRA002	0.76	0.2	0	0.1	0.05	Inf	3.518	2.914
FRA007	ROS032	0.79	0.2	8.00E-06	0.1	0.05	3	0.965	0.052
FRA012	FRA015	0.79	0.18	0.01	0.1	0.05	3	0.905	0.184
FRA302	HOL001	0.82	0.12	0.04	0.1	0.05	3	0.015	0.011
LAN010	ROS001	0.82	0.15	0.03	0.1	0.05	2	0.02	0.012
FRA042	FRA044	0.81	0.18	0.01	0.1	0.05	3	0.297	0.028
FRA014	FRA003	0.79	0.2	6.14E-04	0.1	0.05	3	0.422	0.062
FRA105	HJE007	0.8	0.2	0	0.1	0.05	3	2.521	0.221
ROS018	ROS026	0.8	0.2	4.75E-04	0.1	0.05	3	1.175	1.929
FRA041	FRA044	0.8	0.2	1.20E-05	0.1	0.05	3	1.066	0.028
FRA038	HJE003	0.81	0.17	0.01	0.1	0.05	3	0.043	0.137
FRA005	FRA014	0.81	0.18	0	0.1	0.05	3	8.579	0.422
FRA020	FRA002	0.81	0.18	0	0.1	0.05	3	4.379	2.914
FRA041	FRA027	0.81	0.19	0	0.1	0.05	3	1.066	2.259
LAN010	ROS007	0.84	0.13	0.03	0.1	0.05	2	0.02	0.015
HJE005	HJE012	0.81	0.19	1.80E-05	0.1	0.05	3	0.31	1.003
ROS007	ROS036	0.83	0.14	0.02	0.1	0.05	2	0.015	0.023
ROS023	ROS030	0.8	0.19	5.20E-05	0.09	0.05	3	0.307	0.073
HJE004	ROS008	0.84	0.13	0.03	0.09	0.05	2	0.015	0.015
HJE002	HJE005	0.81	0.19	4.40E-05	0.09	0.05	3	0.025	0.31
HJE002	ROS007	0.84	0.13	0.03	0.09	0.05	2	0.025	0.015
HJE009	FRA040	0.82	0.17	0.01	0.09	0.05	3	0.103	0.14
ROS001	ROS004	0.81	0.18	0	0.09	0.05	3	0.012	0.078
ROS016	ROS025	0.81	0.19	0	0.09	0.05	3	2.462	0.151
HJE004	ROS002	0.84	0.13	0.03	0.09	0.05	2	0.015	0.023
ROS007	ROS008	0.83	0.14	0.02	0.09	0.05	2	0.015	0.015
LAN010	ROS002	0.84	0.13	0.03	0.09	0.05	2	0.02	0.023
ROS008	ROS036	0.83	0.15	0.02	0.09	0.05	3	0.015	0.023
FRA005	FRA012	0.82	0.13	0.02	0.09	0.05	Inf	8.579	0.905
FRA007	ROS029	0.82	0.18	0	0.09	0.05	3	0.965	0.21
FRA012	FRA024	0.82	0.14	0.01	0.09	0.05	Inf	0.905	0.131
ROS014	ROS039	0.81	0.18	0	0.09	0.05	2	0.053	0.073
HJE002	HJE014	0.83	0.16	0.01	0.09	0.05	2	0.025	0.096
HJE007	HJE009	0.81	0.18	8.10E-05	0.09	0.05	3	0.221	0.103
FRA002	FRA024	0.82	0.16	0	0.09	0.05	Inf	2.914	0.131
HOL001	ROS036	0.85	0.12	0.03	0.09	0.05	2	0.011	0.023
FRA007	ROS021	0.82	0.16	0.01	0.09	0.05	3	0.965	0.41
FRA039	HJE009	0.82	0.17	0	0.09	0.05	3	0.979	0.103
ROS016	ROS029	0.82	0.18	0	0.09	0.05	3	2.462	0.21
ROS016	ROS030	0.82	0.17	0.01	0.09	0.05	3	2.462	0.073
FRA025	FRA037	0.74	0.16	7.20E-05	0.09	0.05	Inf	2.178	0.123
FRA002	FRA010	0.81	0.17	5.42E-04	0.09	0.05	Inf	2.914	0.105
LAN010	HOL001	0.86	0.1	0.04	0.09	0.05	2	0.02	0.011
ROS002	ROS008	0.84	0.14	0.02	0.09	0.05	2	0.023	0.015
FRA005	FRA021	0.83	0.16	0.01	0.09	0.05	Inf	8.579	0.8
ROS007	ROS039	0.84	0.14	0.02	0.09	0.04	3	0.015	0.073
HJE001	FRA044	0.84	0.14	0.02	0.09	0.04	2	0.011	0.028
FRA020	FRA003	0.81	0.17	4.87E-04	0.09	0.04	Inf	4.379	0.062
FRA001	ROS032	0.83	0.16	0.01	0.09	0.04	2	0.013	0.052
HJE009	FRA015	0.83	0.17	0	0.09	0.04	3	0.103	0.184
FRA042	FRA026	0.75	0.17	0	0.09	0.04	Inf	0.297	0.125
FRA030	FRA025	0.74	0.16	0	0.09	0.05	Inf	1.891	2.178
ROS002	ROS036	0.85	0.13	0.02	0.09	0.04	2	0.023	0.023
FRA012	FRA026	0.74	0.16	4.56E-04	0.09	0.04	Inf	0.905	0.125
FRA012	FRA020	0.82	0.14	0.01	0.09	0.04	Inf	0.905	4.379
FRA034	FRA022	0.78	0.17	8.70E-05	0.09	0.04	Inf	0.846	3.518
FRA012	FRA010	0.82	0.15	4.54E-04	0.09	0.05	Inf	0.905	0.105
FRA103	FRA002	0.83	0.16	0.01	0.09	0.04	3	0.138	2.914
HJE009	ROS026	0.83	0.16	0.01	0.09	0.04	3	0.103	1.929
FRA013	FRA002	0.82	0.16	1.14E-04	0.09	0.04	Inf	2.686	2.914
ROS014	ROS016	0.83	0.16	0.01	0.09	0.04	3	0.053	2.462
ROS014	ROS021	0.83	0.17	0	0.09	0.04	2	0.053	0.41
FRA032	FRA025	0.76	0.13	0.01	0.09	0.04	Inf	0.454	2.178
FRA007	ROS026	0.83	0.16	0	0.08	0.04	Inf	0.965	1.929
HJE007	ROS038	0.84	0.14	0.01	0.08	0.04	Inf	0.221	0.067
ROS003	ROS030	0.83	0.17	0	0.08	0.04	3	0.381	0.073
FRA026	FRA002	0.78	0.13	0.01	0.08	0.04	Inf	0.125	2.914
FRA004	FRA022	0.8	0.15	0.01	0.08	0.04	Inf	5.775	3.518
FRA021	FRA034	0.82	0.17	2.90E-05	0.08	0.04	Inf	0.8	0.846
FRA102	HJE002	0.84	0.14	0.01	0.08	0.04	3	0.082	0.025
FRA037	FRA039	0.85	0.13	0.02	0.08	0.04	3	0.123	0.979
FRA038	HJE012	0.82	0.16	5.50E-05	0.08	0.04	Inf	0.043	1.003
HJE007	ROS030	0.83	0.17	4.35E-04	0.08	0.04	3	0.221	0.073
FRA009	FRA002	0.84	0.15	0.01	0.08	0.04	Inf	0.745	2.914
FRA023	FRA040	0.83	0.17	4.52E-04	0.08	0.04	3	0.959	0.14
LAN010	ROS008	0.86	0.12	0.02	0.08	0.04	3	0.02	0.015
FRA020	FRA024	0.83	0.15	0.01	0.08	0.04	Inf	4.379	0.131
FRA003	FRA010	0.83	0.14	0.01	0.08	0.04	Inf	0.062	0.105
FRA004	FRA024	0.84	0.14	0.01	0.08	0.04	Inf	5.775	0.131
FRA021	FRA044	0.84	0.15	0	0.08	0.04	3	0.8	0.028
FRA102	FRA008	0.84	0.16	0	0.08	0.04	3	0.082	0.946
HJE002	ROS002	0.85	0.13	0.02	0.08	0.04	2	0.025	0.023
LAN001	HJE008	0.84	0.15	0.01	0.08	0.04	2	0.323	0.085
LAN010	ROS036	0.86	0.12	0.02	0.08	0.04	3	0.02	0.023
FRA012	FRA025	0.75	0.13	0	0.08	0.04	Inf	0.905	2.178
FRA021	FRA006	0.84	0.15	0.01	0.08	0.04	Inf	0.8	0.1
FRA005	FRA003	0.83	0.16	0	0.08	0.04	Inf	8.579	0.062
ROS029	ROS032	0.84	0.16	7.26E-04	0.08	0.04	3	0.21	0.052
FRA302	HJE001	0.85	0.1	0.03	0.08	0.04	3	0.015	0.011
FRA011	ROS023	0.83	0.16	8.00E-05	0.08	0.04	Inf	0.608	0.307
FRA034	HJE014	0.84	0.16	2.35E-04	0.08	0.04	2	0.846	0.096
FRA032	HJE014	0.84	0.15	5.22E-04	0.08	0.04	2	0.454	0.096
FRA025	FRA033	0.75	0.14	0.01	0.08	0.04	Inf	2.178	0.575
FRA020	FRA105	0.84	0.15	0	0.08	0.04	Inf	4.379	2.521
ROS025	ROS030	0.84	0.15	0.01	0.08	0.04	3	0.151	0.073
ROS001	ROS032	0.85	0.15	0.01	0.08	0.04	2	0.012	0.052
HJE002	LAN010	0.86	0.13	0.02	0.08	0.04	2	0.025	0.02
FRA041	FRA023	0.86	0.12	0.02	0.08	0.04	Inf	1.066	0.959
HJE009	ROS038	0.84	0.14	0.01	0.08	0.04	Inf	0.103	0.067
FRA031	FRA025	0.78	0.12	0.01	0.08	0.04	Inf	0.483	2.178
FRA011	FRA040	0.84	0.16	0	0.08	0.04	Inf	0.608	0.14
FRA105	FRA002	0.85	0.13	0.01	0.08	0.04	Inf	2.521	2.914
ROS002	ROS038	0.84	0.16	9.00E-06	0.08	0.04	3	0.023	0.067
HJE002	ROS008	0.87	0.11	0.02	0.08	0.04	2	0.025	0.015
FRA013	FRA021	0.83	0.16	2.00E-06	0.08	0.04	Inf	2.686	0.8
HJE014	FRA035	0.84	0.16	1.02E-04	0.08	0.04	2	0.096	0.06
FRA022	FRA044	0.81	0.14	0.01	0.08	0.04	Inf	3.518	0.028
FRA302	ROS001	0.86	0.09	0.03	0.08	0.04	3	0.015	0.012
HJE005	ROS026	0.85	0.14	0.01	0.08	0.04	Inf	0.31	1.929
HJE004	FRA044	0.87	0.1	0.03	0.08	0.04	3	0.015	0.028
FRA021	FRA003	0.83	0.15	9.93E-04	0.08	0.04	Inf	0.8	0.062
ROS025	ROS032	0.86	0.13	0.01	0.08	0.04	3	0.151	0.052
FRA020	FRA025	0.76	0.12	0.01	0.08	0.04	Inf	4.379	2.178
FRA021	LAN005	0.82	0.16	4.80E-05	0.08	0.04	Inf	0.8	1.589
HJE007	ROS025	0.84	0.16	0	0.08	0.04	3	0.221	0.151
FRA044	ROS001	0.87	0.1	0.03	0.08	0.04	3	0.028	0.012
FRA004	FRA013	0.83	0.15	9.87E-04	0.08	0.04	Inf	5.775	2.686
FRA005	ROS026	0.84	0.14	0.01	0.08	0.04	Inf	8.579	1.929
FRA105	HJE009	0.84	0.15	1.40E-05	0.08	0.04	3	2.521	0.103
FRA014	HJE009	0.85	0.15	0	0.08	0.04	3	0.422	0.103
ROS014	ROS032	0.86	0.12	0.02	0.08	0.04	2	0.053	0.052
HJE011	FRA043	0.85	0.14	0.01	0.08	0.04	3	0.201	0.362
FRA012	FRA009	0.84	0.12	0.01	0.08	0.04	Inf	0.905	0.745
HJE006	HJE011	0.85	0.14	0.01	0.08	0.04	3	0.673	0.201
HJE002	FRA044	0.87	0.1	0.03	0.08	0.04	3	0.025	0.028
HOL001	FRA044	0.87	0.11	0.02	0.08	0.04	3	0.011	0.028
HJE004	LAN010	0.88	0.09	0.03	0.08	0.04	3	0.015	0.02
FRA005	FRA013	0.84	0.13	0.01	0.08	0.04	Inf	8.579	2.686
FRA015	FRA010	0.84	0.15	0	0.08	0.04	Inf	0.184	0.105
FRA013	FRA015	0.84	0.14	0.01	0.08	0.04	Inf	2.686	0.184
FRA039	HJE007	0.85	0.15	5.24E-04	0.08	0.04	Inf	0.979	0.221
HJE007	HJE013	0.86	0.13	0.01	0.08	0.04	Inf	0.221	1.336
ROS002	ROS032	0.87	0.1	0.03	0.08	0.04	2	0.023	0.052
ROS014	ROS025	0.85	0.14	0	0.08	0.04	2	0.053	0.151
HJE004	ROS032	0.87	0.1	0.02	0.08	0.04	3	0.015	0.052
ROS007	ROS026	0.85	0.14	0	0.08	0.04	3	0.015	1.929
HJE001	NAS005	0.88	0.09	0.03	0.08	0.04	2	0.011	0.023
FRA025	FRA034	0.76	0.14	1.74E-04	0.08	0.04	Inf	2.178	0.846
FRA029	HJE007	0.86	0.11	0.01	0.07	0.04	Inf	1.032	0.221
HJE004	ROS036	0.88	0.1	0.03	0.07	0.04	3	0.015	0.023
HJE009	FRA008	0.85	0.14	0.01	0.07	0.04	Inf	0.103	0.946
ROS007	ROS014	0.87	0.11	0.02	0.07	0.04	2	0.015	0.053
FRA037	HJE014	0.85	0.14	0	0.07	0.04	2	0.123	0.096
FRA103	ROS016	0.85	0.15	0	0.07	0.04	Inf	0.138	2.462
ROS014	ROS018	0.86	0.14	0	0.07	0.04	3	0.053	1.175
ROS014	ROS029	0.85	0.14	0	0.07	0.04	3	0.053	0.21
ROS024	ROS025	0.86	0.14	0.01	0.07	0.04	3	0.242	0.151
FRA044	ROS007	0.87	0.12	0.02	0.07	0.04	3	0.028	0.015
FRA025	FRA002	0.79	0.11	0	0.07	0.04	Inf	2.178	2.914
LAN002	HJE008	0.87	0.12	0.02	0.07	0.04	2	0.159	0.085
FRA006	ROS026	0.85	0.14	9.05E-04	0.07	0.04	Inf	0.1	1.929
FRA012	FRA027	0.85	0.13	0	0.07	0.04	Inf	0.905	2.259
FRA014	HJE005	0.85	0.14	0	0.07	0.04	Inf	0.422	0.31
ROS021	ROS026	0.87	0.11	0.02	0.07	0.04	Inf	0.41	1.929
FRA013	FRA022	0.81	0.14	4.76E-04	0.07	0.04	Inf	2.686	3.518
ROS025	ROS038	0.85	0.15	1.79E-04	0.07	0.04	3	0.151	0.067
ROS023	ROS029	0.86	0.13	0	0.07	0.04	Inf	0.307	0.21
FRA021	FRA014	0.86	0.12	0.01	0.07	0.04	Inf	0.8	0.422
FRA107	LAN007	0.85	0.13	4.00E-06	0.07	0.04	Inf	2.858	6.354
ROS001	ROS038	0.85	0.14	0	0.07	0.04	3	0.012	0.067
FRA042	FRA020	0.84	0.15	0	0.07	0.04	Inf	0.297	4.379
FRA104	HJE007	0.85	0.14	0	0.07	0.04	Inf	0.195	0.221
FRA105	FRA003	0.85	0.14	7.70E-05	0.07	0.04	Inf	2.521	0.062
FRA023	LAN009	0.85	0.15	8.00E-06	0.07	0.04	3	0.959	0.248
FRA007	ROS007	0.85	0.15	2.30E-05	0.07	0.04	3	0.965	0.015
HJE013	FRA010	0.85	0.12	0.01	0.07	0.04	Inf	1.336	0.105
FRA102	HJE003	0.86	0.14	0	0.07	0.04	3	0.082	0.137
FRA032	FRA026	0.77	0.14	7.20E-05	0.07	0.04	Inf	0.454	0.125
FRA029	FRA105	0.84	0.14	7.40E-05	0.07	0.04	Inf	1.032	2.521
FRA002	HJE007	0.85	0.15	7.00E-05	0.07	0.04	Inf	2.914	0.221
FRA013	ROS023	0.84	0.13	0	0.07	0.04	Inf	2.686	0.307
ROS005	ROS024	0.85	0.14	0	0.07	0.04	Inf	0.782	0.242
FRA020	FRA026	0.8	0.11	0.01	0.07	0.04	Inf	4.379	0.125
FRA031	HJE014	0.86	0.14	2.05E-04	0.07	0.04	2	0.483	0.096
FRA022	LAN005	0.8	0.14	7.47E-04	0.07	0.04	Inf	3.518	1.589
FRA012	FRA008	0.84	0.13	0.01	0.07	0.04	Inf	0.905	0.946
FRA042	FRA027	0.86	0.14	3.30E-05	0.07	0.04	Inf	0.297	2.259
FRA007	ROS018	0.87	0.11	0.01	0.07	0.04	Inf	0.965	1.175
HJE005	ROS025	0.86	0.13	0.01	0.07	0.04	3	0.31	0.151
FRA001	ROS014	0.87	0.11	0.02	0.07	0.04	2	0.013	0.053
FRA020	HJE009	0.85	0.14	7.66E-04	0.07	0.04	Inf	4.379	0.103
FRA302	ROS007	0.9	0.04	0.04	0.07	0.04	3	0.015	0.015
HJE005	FRA008	0.86	0.13	0	0.07	0.04	Inf	0.31	0.946
FRA013	FRA014	0.86	0.12	0.01	0.07	0.04	Inf	2.686	0.422
FRA009	FRA003	0.84	0.14	3.00E-06	0.07	0.04	Inf	0.745	0.062
FRA007	ROS039	0.86	0.14	4.82E-04	0.07	0.04	Inf	0.965	0.073
FRA302	FRA001	0.88	0.07	0.03	0.07	0.04	3	0.015	0.013
HJE007	FRA003	0.84	0.14	0	0.07	0.04	Inf	0.221	0.062
HJE009	HJE014	0.87	0.12	0.01	0.07	0.04	2	0.103	0.096
FRA044	FRA001	0.88	0.11	0.02	0.07	0.04	3	0.028	0.013
FRA009	ROS025	0.86	0.13	0	0.07	0.04	3	0.745	0.151
HJE002	ROS036	0.88	0.1	0.02	0.07	0.04	3	0.025	0.023
HOL001	ROS032	0.87	0.11	0.02	0.07	0.04	2	0.011	0.052
FRA009	FRA011	0.86	0.13	0	0.07	0.04	Inf	0.745	0.608
FRA007	ROS024	0.86	0.14	2.00E-05	0.07	0.04	Inf	0.965	0.242
FRA043	ROS029	0.87	0.12	0.01	0.07	0.04	Inf	0.362	0.21
FRA003	ROS032	0.85	0.14	3.35E-04	0.07	0.04	3	0.062	0.052
NAS005	HOL001	0.88	0.09	0.03	0.07	0.04	2	0.023	0.011
FRA023	FRA044	0.86	0.14	1.70E-05	0.07	0.04	3	0.959	0.028
ROS024	ROS029	0.86	0.13	0	0.07	0.04	Inf	0.242	0.21
ROS007	ROS021	0.86	0.14	1.16E-04	0.07	0.03	3	0.015	0.41
HJE002	HJE010	0.86	0.14	0	0.07	0.03	3	0.025	0.889
FRA042	FRA025	0.8	0.11	0	0.07	0.04	Inf	0.297	2.178
FRA009	LAN006	0.86	0.12	0.01	0.07	0.04	Inf	0.745	1.183
FRA022	HJE010	0.83	0.13	0	0.07	0.04	Inf	3.518	0.889
HJE005	FRA015	0.87	0.12	0.01	0.07	0.04	Inf	0.31	0.184
HJE008	ROS016	0.87	0.12	0.01	0.07	0.03	2	0.085	2.462
FRA025	FRA044	0.79	0.12	6.00E-05	0.07	0.04	Inf	2.178	0.028
FRA030	FRA039	0.85	0.14	4.01E-04	0.07	0.03	Inf	1.891	0.979
ROS001	ROS014	0.88	0.11	0.01	0.07	0.03	2	0.012	0.053
HJE004	ROS014	0.88	0.1	0.02	0.07	0.03	2	0.015	0.053
ROS002	ROS005	0.86	0.13	0	0.07	0.03	3	0.023	0.782
FRA107	HJE010	0.85	0.13	5.79E-04	0.07	0.04	Inf	2.858	0.889
FRA042	FRA037	0.86	0.14	0	0.07	0.03	Inf	0.297	0.123
HJE005	HJE008	0.87	0.12	0.01	0.07	0.03	2	0.31	0.085
FRA037	FRA024	0.87	0.11	0.01	0.07	0.04	Inf	0.123	0.131
FRA030	FRA040	0.85	0.14	1.81E-04	0.07	0.03	Inf	1.891	0.14
FRA012	ROS029	0.85	0.13	0	0.07	0.03	Inf	0.905	0.21
FRA021	LAN004	0.84	0.14	1.00E-06	0.07	0.03	Inf	0.8	3.52
ROS026	ROS032	0.86	0.13	8.00E-06	0.07	0.03	3	1.929	0.052
LAN003	HJE008	0.87	0.12	0.01	0.07	0.03	2	0.169	0.085
ROS007	ROS038	0.86	0.14	5.90E-05	0.07	0.03	3	0.015	0.067
FRA013	ROS030	0.85	0.14	2.50E-05	0.07	0.03	Inf	2.686	0.073
HJE002	ROS032	0.89	0.09	0.02	0.07	0.03	2	0.025	0.052
ROS002	ROS014	0.88	0.11	0.02	0.07	0.03	2	0.023	0.053
FRA041	HJE009	0.87	0.12	0.01	0.07	0.03	Inf	1.066	0.103
FRA005	FRA105	0.86	0.14	1.45E-04	0.07	0.03	Inf	8.579	2.521
FRA020	FRA027	0.86	0.13	4.00E-06	0.07	0.03	Inf	4.379	2.259
LAN010	HJE008	0.87	0.11	0.01	0.07	0.03	2	0.02	0.085
FRA030	HJE014	0.86	0.13	7.63E-04	0.07	0.03	2	1.891	0.096
FRA042	FRA024	0.86	0.13	0	0.07	0.03	Inf	0.297	0.131
FRA037	FRA026	0.81	0.11	5.42E-04	0.07	0.04	Inf	0.123	0.125
ROS018	ROS023	0.86	0.12	0	0.07	0.03	Inf	1.175	0.307
FRA044	ROS008	0.88	0.11	0.01	0.07	0.03	3	0.028	0.015
FRA014	HJE010	0.87	0.12	0.01	0.07	0.03	Inf	0.422	0.889
ROS026	ROS038	0.86	0.13	2.85E-04	0.07	0.03	Inf	1.929	0.067
FRA302	ROS008	0.87	0.09	0.02	0.07	0.03	3	0.015	0.015
FRA102	ROS030	0.87	0.12	0.01	0.07	0.03	3	0.082	0.073
FRA024	FRA003	0.86	0.12	1.10E-05	0.07	0.04	Inf	0.131	0.062
ROS032	ROS039	0.88	0.1	0.01	0.07	0.03	3	0.052	0.073
ROS021	ROS029	0.87	0.13	0	0.07	0.03	Inf	0.41	0.21
FRA025	LAN005	0.75	0.13	0	0.07	0.03	Inf	2.178	1.589
FRA032	FRA039	0.87	0.11	0.01	0.07	0.03	Inf	0.454	0.979
HJE008	FRA015	0.88	0.11	0.01	0.07	0.03	2	0.085	0.184
LAN007	HJE010	0.87	0.1	0.01	0.07	0.03	Inf	6.354	0.889
FRA023	FRA007	0.87	0.13	2.60E-05	0.07	0.03	Inf	0.959	0.965
FRA039	FRA011	0.87	0.12	0.01	0.07	0.03	Inf	0.979	0.608
HJE004	ROS030	0.87	0.13	1.48E-04	0.07	0.03	3	0.015	0.073
FRA103	FRA024	0.86	0.13	0	0.07	0.03	Inf	0.138	0.131
FRA102	HJE014	0.89	0.09	0.02	0.07	0.03	2	0.082	0.096
FRA102	FRA038	0.87	0.12	9.00E-06	0.07	0.03	Inf	0.082	0.043
FRA032	FRA040	0.87	0.12	0	0.07	0.03	Inf	0.454	0.14
ROS003	ROS005	0.86	0.12	0.01	0.07	0.03	Inf	0.381	0.782
FRA020	LAN005	0.85	0.12	2.50E-05	0.07	0.03	Inf	4.379	1.589
FRA041	FRA037	0.87	0.13	9.30E-05	0.07	0.03	Inf	1.066	0.123
FRA013	FRA040	0.86	0.13	0	0.07	0.03	Inf	2.686	0.14
HJE007	ROS003	0.87	0.11	0.01	0.07	0.03	Inf	0.221	0.381
FRA026	FRA044	0.82	0.1	3.72E-04	0.07	0.04	Inf	0.125	0.028
NAS005	ROS001	0.88	0.1	0.02	0.07	0.03	3	0.023	0.012
FRA004	FRA026	0.81	0.11	0.01	0.07	0.03	Inf	5.775	0.125
ROS032	ROS036	0.87	0.12	0.01	0.07	0.03	3	0.052	0.023
HJE003	HJE008	0.88	0.12	0.01	0.07	0.03	2	0.137	0.085
FRA005	FRA022	0.83	0.12	0	0.07	0.03	Inf	8.579	3.518
FRA014	FRA010	0.87	0.1	0.01	0.07	0.03	Inf	0.422	0.105
ROS023	ROS038	0.88	0.1	0.01	0.07	0.03	Inf	0.307	0.067
FRA042	ROS029	0.87	0.13	0	0.07	0.03	Inf	0.297	0.21
HJE002	HJE007	0.87	0.13	2.44E-04	0.07	0.03	3	0.025	0.221
FRA008	FRA003	0.87	0.11	0.01	0.07	0.03	Inf	0.946	0.062
FRA009	LAN004	0.86	0.11	0	0.07	0.03	Inf	0.745	3.52
FRA013	FRA024	0.86	0.11	4.20E-05	0.07	0.03	Inf	2.686	0.131
FRA002	HJE009	0.88	0.11	0.01	0.07	0.03	Inf	2.914	0.103
FRA010	ROS032	0.86	0.12	0	0.07	0.03	3	0.105	0.052
HJE004	HJE014	0.88	0.11	0.01	0.06	0.03	2	0.015	0.096
FRA033	HJE014	0.87	0.12	6.60E-05	0.06	0.03	2	0.575	0.096
FRA030	FRA011	0.87	0.13	5.30E-04	0.06	0.03	Inf	1.891	0.608
FRA021	FRA010	0.87	0.11	0.01	0.06	0.03	Inf	0.8	0.105
ROS029	ROS030	0.87	0.13	3.32E-04	0.06	0.03	3	0.21	0.073
HJE005	ROS005	0.86	0.12	0	0.06	0.03	Inf	0.31	0.782
FRA013	FRA025	0.77	0.12	4.90E-05	0.06	0.03	Inf	2.686	2.178
HJE009	FRA003	0.86	0.12	0	0.06	0.03	Inf	0.103	0.062
FRA037	HJE010	0.87	0.12	0	0.06	0.03	Inf	0.123	0.889
ROS007	ROS030	0.88	0.11	0.01	0.06	0.03	3	0.015	0.073
FRA042	HJE009	0.87	0.12	0	0.06	0.03	Inf	0.297	0.103
LAN010	FRA044	0.88	0.11	0.01	0.06	0.03	3	0.02	0.028
FRA042	HJE011	0.87	0.13	1.20E-05	0.06	0.03	Inf	0.297	0.201
FRA107	ROS033	0.86	0.12	0	0.06	0.03	Inf	2.858	0.291
FRA020	LAN004	0.86	0.11	0.01	0.06	0.03	Inf	4.379	3.52
FRA013	ROS021	0.86	0.13	2.00E-06	0.06	0.03	Inf	2.686	0.41
FRA028	HJE009	0.87	0.13	0	0.06	0.03	Inf	0.646	0.103
FRA030	HJE005	0.87	0.12	1.25E-04	0.06	0.03	Inf	1.891	0.31
FRA103	LAN008	0.86	0.11	0	0.06	0.03	Inf	0.138	3.611
HJE007	ROS029	0.87	0.12	0.01	0.06	0.03	Inf	0.221	0.21
FRA024	FRA044	0.87	0.12	8.18E-04	0.06	0.03	Inf	0.131	0.028
FRA013	FRA006	0.87	0.1	0.01	0.06	0.03	Inf	2.686	0.1
FRA033	FRA040	0.87	0.12	0	0.06	0.03	Inf	0.575	0.14
FRA102	FRA010	0.88	0.09	0.01	0.06	0.03	Inf	0.082	0.105
FRA011	ROS029	0.87	0.12	0	0.06	0.03	Inf	0.608	0.21
ROS005	ROS016	0.87	0.12	1.00E-06	0.06	0.03	Inf	0.782	2.462
FRA102	HJE008	0.87	0.13	7.10E-05	0.06	0.03	2	0.082	0.085
HJE008	HJE012	0.88	0.12	0	0.06	0.03	2	0.085	1.003
FRA031	FRA039	0.87	0.13	5.00E-06	0.06	0.03	Inf	0.483	0.979
HJE007	FRA040	0.87	0.13	0	0.06	0.03	Inf	0.221	0.14
FRA103	HJE014	0.88	0.1	0.01	0.06	0.03	2	0.138	0.096
FRA043	ROS033	0.88	0.11	0.01	0.06	0.03	Inf	0.362	0.291
FRA008	FRA015	0.87	0.12	0	0.06	0.03	Inf	0.946	0.184
FRA105	FRA008	0.87	0.13	1.70E-05	0.06	0.03	Inf	2.521	0.946
FRA032	FRA011	0.87	0.12	0	0.06	0.03	Inf	0.454	0.608
FRA102	HJE012	0.87	0.12	2.20E-05	0.06	0.03	Inf	0.082	1.003
HJE014	FRA001	0.89	0.08	0.02	0.06	0.03	2	0.096	0.013
ROS008	ROS032	0.88	0.11	0.01	0.06	0.03	3	0.015	0.052
FRA024	FRA015	0.86	0.12	3.41E-04	0.06	0.03	Inf	0.131	0.184
FRA032	HJE005	0.87	0.11	0.01	0.06	0.03	Inf	0.454	0.31
FRA014	LAN009	0.88	0.12	0	0.06	0.03	3	0.422	0.248
FRA038	HJE014	0.87	0.12	0	0.06	0.03	2	0.043	0.096
LAN006	HJE014	0.87	0.12	0	0.06	0.03	2	1.183	0.096
FRA038	FRA037	0.87	0.12	8.36E-04	0.06	0.03	Inf	0.043	0.123
FRA002	FRA040	0.87	0.13	0	0.06	0.03	Inf	2.914	0.14
FRA105	HJE008	0.88	0.11	0.01	0.06	0.03	2	2.521	0.085
FRA102	FRA101	0.88	0.11	4.36E-04	0.06	0.03	Inf	0.082	0.202
FRA002	ROS016	0.87	0.12	0	0.06	0.03	Inf	2.914	2.462
FRA002	LAN007	0.87	0.12	8.67E-04	0.06	0.03	Inf	2.914	6.354
FRA021	LAN008	0.86	0.1	0.01	0.06	0.03	Inf	0.8	3.611
FRA041	ROS029	0.87	0.13	0	0.06	0.03	Inf	1.066	0.21
FRA031	FRA024	0.87	0.11	0	0.06	0.03	Inf	0.483	0.131
FRA033	FRA024	0.87	0.11	0.01	0.06	0.03	Inf	0.575	0.131
HJE002	ROS025	0.88	0.12	3.66E-04	0.06	0.03	3	0.025	0.151
FRA005	FRA024	0.87	0.11	0	0.06	0.03	Inf	8.579	0.131
FRA041	HJE011	0.88	0.11	0.01	0.06	0.03	Inf	1.066	0.201
LAN007	ROS023	0.86	0.12	0	0.06	0.03	Inf	6.354	0.307
FRA042	HJE007	0.87	0.12	7.00E-06	0.06	0.03	Inf	0.297	0.221
FRA041	HJE007	0.87	0.12	2.34E-04	0.06	0.03	Inf	1.066	0.221
FRA039	LAN005	0.85	0.12	8.90E-05	0.06	0.03	Inf	0.979	1.589
FRA029	FRA104	0.87	0.11	0	0.06	0.03	Inf	1.032	0.195
FRA009	LAN005	0.87	0.1	0	0.06	0.03	Inf	0.745	1.589
ROS038	ROS039	0.88	0.12	3.24E-04	0.06	0.03	Inf	0.067	0.073
FRA024	HJE008	0.87	0.12	1.61E-04	0.06	0.03	2	0.131	0.085
FRA039	FRA015	0.87	0.12	1.94E-04	0.06	0.03	Inf	0.979	0.184
FRA302	NAS005	0.89	0.06	0.03	0.06	0.03	3	0.015	0.023
HJE004	HJE008	0.89	0.09	0.02	0.06	0.03	2	0.015	0.085
FRA012	FRA007	0.86	0.11	0	0.06	0.03	Inf	0.905	0.965
HJE003	HJE009	0.88	0.12	0	0.06	0.03	3	0.137	0.103
HJE009	FRA001	0.88	0.12	0	0.06	0.03	3	0.103	0.013
FRA029	FRA020	0.86	0.12	2.76E-04	0.06	0.03	Inf	1.032	4.379
FRA106	FRA020	0.87	0.12	3.68E-04	0.06	0.03	Inf	0.32	4.379
FRA105	ROS005	0.88	0.11	0.01	0.06	0.03	Inf	2.521	0.782
FRA105	HJE005	0.88	0.11	0.01	0.06	0.03	Inf	2.521	0.31
FRA020	FRA008	0.87	0.12	8.00E-06	0.06	0.03	Inf	4.379	0.946
FRA007	ROS023	0.86	0.12	8.90E-05	0.06	0.03	Inf	0.965	0.307
FRA004	FRA025	0.79	0.11	0	0.06	0.03	Inf	5.775	2.178
FRA002	FRA008	0.88	0.1	0.01	0.06	0.03	Inf	2.914	0.946
LAN006	ROS016	0.87	0.12	1.70E-05	0.06	0.03	Inf	1.183	2.462
ROS005	ROS030	0.87	0.12	0	0.06	0.03	Inf	0.782	0.073
FRA013	FRA003	0.85	0.12	6.00E-06	0.06	0.03	Inf	2.686	0.062
HJE007	HJE008	0.88	0.12	0	0.06	0.03	2	0.221	0.085
ROS005	ROS021	0.87	0.12	6.90E-05	0.06	0.03	Inf	0.782	0.41
FRA105	FRA034	0.87	0.12	0	0.06	0.03	Inf	2.521	0.846
HJE008	FRA010	0.86	0.12	0	0.06	0.03	2	0.085	0.105
LAN001	LAN008	0.85	0.12	1.00E-06	0.06	0.03	Inf	0.323	3.611
FRA031	FRA011	0.88	0.11	0	0.06	0.03	Inf	0.483	0.608
FRA009	ROS016	0.87	0.12	0	0.06	0.03	Inf	0.745	2.462
ROS005	ROS023	0.87	0.11	0	0.06	0.03	Inf	0.782	0.307
HJE008	ROS007	0.91	0.06	0.03	0.06	0.03	2	0.085	0.015
FRA033	HJE005	0.88	0.11	0.01	0.06	0.03	Inf	0.575	0.31
HOL001	ROS039	0.88	0.11	0	0.06	0.03	3	0.011	0.073
FRA106	FRA002	0.88	0.12	1.64E-04	0.06	0.03	Inf	0.32	2.914
HJE004	FRA003	0.89	0.08	0.01	0.06	0.03	3	0.015	0.062
HJE007	FRA008	0.87	0.12	4.60E-05	0.06	0.03	Inf	0.221	0.946
HJE008	FRA101	0.87	0.11	0.01	0.06	0.03	2	0.085	0.202
FRA013	ROS025	0.86	0.12	9.50E-05	0.06	0.03	Inf	2.686	0.151
HJE008	HOL001	0.9	0.07	0.03	0.06	0.03	2	0.085	0.011
FRA022	LAN004	0.84	0.1	0	0.06	0.03	Inf	3.518	3.52
FRA022	FRA015	0.85	0.1	0.01	0.06	0.03	Inf	3.518	0.184
LAN008	FRA015	0.86	0.11	8.92E-04	0.06	0.03	Inf	3.611	0.184
FRA104	ROS018	0.87	0.12	0	0.06	0.03	Inf	0.195	1.175
FRA105	ROS029	0.88	0.12	8.82E-04	0.06	0.03	Inf	2.521	0.21
FRA103	FRA010	0.87	0.11	8.64E-04	0.06	0.03	Inf	0.138	0.105
HJE011	ROS026	0.88	0.12	2.10E-05	0.06	0.03	Inf	0.201	1.929
ROS005	ROS025	0.88	0.1	0	0.06	0.03	Inf	0.782	0.151
FRA044	ROS014	0.9	0.08	0.02	0.06	0.03	2	0.028	0.053
FRA044	ROS030	0.88	0.11	0.01	0.06	0.03	3	0.028	0.073
FRA028	FRA015	0.88	0.12	3.60E-05	0.06	0.03	Inf	0.646	0.184
FRA026	FRA101	0.8	0.11	0	0.06	0.03	Inf	0.125	0.202
FRA033	FRA011	0.88	0.11	0	0.06	0.03	Inf	0.575	0.608
FRA020	FRA014	0.87	0.12	0	0.06	0.03	Inf	4.379	0.422
LAN009	ROS016	0.88	0.12	1.10E-05	0.06	0.03	Inf	0.248	2.462
HJE002	FRA003	0.87	0.11	0.01	0.06	0.03	3	0.025	0.062
HJE014	ROS001	0.9	0.08	0.02	0.06	0.03	2	0.096	0.012
HUN002	FRA008	0.88	0.12	8.74E-04	0.06	0.03	3	3.401	0.946
FRA042	FRA002	0.87	0.12	0	0.06	0.03	Inf	0.297	2.914
FRA105	ROS038	0.87	0.12	2.68E-04	0.06	0.03	Inf	2.521	0.067
FRA007	HJE007	0.88	0.12	0	0.06	0.03	Inf	0.965	0.221
FRA021	LAN009	0.89	0.1	0.01	0.06	0.03	Inf	0.8	0.248
LAN009	ROS023	0.88	0.11	0	0.06	0.03	Inf	0.248	0.307
FRA025	HJE010	0.79	0.11	4.50E-05	0.06	0.03	Inf	2.178	0.889
FRA042	FRA101	0.89	0.09	0.01	0.06	0.03	Inf	0.297	0.202
ROS021	ROS032	0.88	0.12	5.37E-04	0.06	0.03	3	0.41	0.052
HJE012	ROS021	0.88	0.12	0	0.06	0.03	Inf	1.003	0.41
ROS003	ROS016	0.88	0.1	0.01	0.06	0.03	Inf	0.381	2.462
FRA038	ROS036	0.9	0.07	0.02	0.06	0.03	Inf	0.043	0.023
HJE008	FRA044	0.89	0.09	0.01	0.06	0.03	2	0.085	0.028
FRA040	FRA035	0.88	0.12	5.21E-04	0.06	0.03	Inf	0.14	0.06
FRA105	ROS016	0.88	0.12	6.70E-05	0.06	0.03	Inf	2.521	2.462
FRA025	FRA101	0.8	0.1	9.63E-04	0.06	0.03	Inf	2.178	0.202
HJE008	ROS030	0.89	0.09	0.01	0.06	0.03	2	0.085	0.073
FRA020	HJE012	0.88	0.11	0	0.06	0.03	Inf	4.379	1.003
FRA033	FRA039	0.88	0.1	0.01	0.06	0.03	Inf	0.575	0.979
FRA039	FRA002	0.88	0.11	0.01	0.06	0.03	Inf	0.979	2.914
FRA030	FRA105	0.89	0.1	0.01	0.06	0.03	Inf	1.891	2.521
HJE012	FRA040	0.89	0.09	0.01	0.06	0.03	Inf	1.003	0.14
HOL001	ROS014	0.9	0.08	0.02	0.06	0.03	2	0.011	0.053
LAN006	FRA008	0.88	0.11	0	0.06	0.03	Inf	1.183	0.946
HJE007	ROS026	0.88	0.11	0	0.06	0.03	Inf	0.221	1.929
HJE009	FRA010	0.88	0.08	0.02	0.06	0.03	Inf	0.103	0.105
LAN008	ROS014	0.88	0.09	0.01	0.06	0.03	3	3.611	0.053
FRA029	HJE009	0.87	0.11	0	0.06	0.03	Inf	1.032	0.103
HJE013	FRA027	0.88	0.11	4.00E-06	0.06	0.03	Inf	1.336	2.259
FRA037	FRA015	0.88	0.12	6.00E-06	0.06	0.03	Inf	0.123	0.184
FRA104	HJE003	0.88	0.11	0	0.06	0.03	Inf	0.195	0.137
FRA002	HJE013	0.88	0.11	0	0.06	0.03	Inf	2.914	1.336
HJE008	FRA001	0.91	0.07	0.02	0.06	0.03	2	0.085	0.013
ROS030	ROS033	0.88	0.11	2.00E-06	0.06	0.03	3	0.073	0.291
FRA020	ROS016	0.88	0.1	0.01	0.06	0.03	Inf	4.379	2.462
FRA106	HJE014	0.89	0.1	0.01	0.06	0.03	2	0.32	0.096
FRA020	FRA013	0.87	0.1	0.01	0.06	0.03	Inf	4.379	2.686
FRA038	FRA001	0.89	0.09	0.01	0.06	0.03	3	0.043	0.013
HJE013	ROS016	0.89	0.1	0	0.06	0.03	Inf	1.336	2.462
FRA105	HJE012	0.88	0.12	6.92E-04	0.06	0.03	Inf	2.521	1.003
FRA032	HJE009	0.88	0.11	8.87E-04	0.06	0.03	Inf	0.454	0.103
FRA040	FRA003	0.87	0.11	3.04E-04	0.06	0.03	Inf	0.14	0.062
FRA103	FRA003	0.87	0.12	1.31E-04	0.06	0.03	Inf	0.138	0.062
FRA014	FRA027	0.88	0.12	7.51E-04	0.06	0.03	Inf	0.422	2.259
FRA103	ROS033	0.88	0.11	4.21E-04	0.06	0.03	Inf	0.138	0.291
HJE002	FRA015	0.89	0.1	0.01	0.06	0.03	3	0.025	0.184
HJE002	ROS023	0.87	0.12	1.01E-04	0.06	0.03	3	0.025	0.307
ROS016	ROS024	0.89	0.11	0	0.06	0.03	Inf	2.462	0.242
FRA102	FRA009	0.88	0.12	1.88E-04	0.06	0.03	Inf	0.082	0.745
FRA020	HJE007	0.87	0.11	0	0.06	0.03	Inf	4.379	0.221
LAN005	FRA008	0.86	0.11	3.68E-04	0.06	0.03	Inf	1.589	0.946
FRA034	FRA026	0.81	0.11	7.98E-04	0.06	0.03	Inf	0.846	0.125
ROS007	ROS018	0.89	0.1	0.01	0.06	0.03	3	0.015	1.175
FRA024	HJE010	0.87	0.11	8.35E-04	0.06	0.03	Inf	0.131	0.889
FRA012	FRA032	0.87	0.1	2.90E-05	0.06	0.03	Inf	0.905	0.454
FRA004	FRA020	0.87	0.12	5.90E-05	0.06	0.03	Inf	5.775	4.379
FRA034	HJE009	0.87	0.12	0	0.06	0.03	Inf	0.846	0.103
FRA028	ROS018	0.89	0.1	0.01	0.06	0.03	Inf	0.646	1.175
LAN008	LAN005	0.85	0.1	4.50E-05	0.06	0.03	Inf	3.611	1.589
FRA031	HJE005	0.88	0.12	5.00E-06	0.06	0.03	Inf	0.483	0.31
FRA044	ROS002	0.9	0.08	0.02	0.06	0.03	3	0.028	0.023
ROS030	ROS039	0.88	0.11	0	0.06	0.03	3	0.073	0.073
FRA038	FRA003	0.87	0.11	1.00E-06	0.06	0.03	Inf	0.043	0.062
FRA029	FRA039	0.86	0.12	4.00E-06	0.06	0.03	Inf	1.032	0.979
FRA103	HJE012	0.89	0.11	4.67E-04	0.06	0.03	Inf	0.138	1.003
FRA104	HJE009	0.89	0.1	0	0.06	0.03	Inf	0.195	0.103
HJE002	FRA010	0.88	0.1	0	0.06	0.03	3	0.025	0.105
ROS005	ROS014	0.88	0.09	0.01	0.06	0.03	3	0.782	0.053
FRA009	HJE013	0.88	0.1	0	0.06	0.03	Inf	0.745	1.336
FRA034	HJE007	0.87	0.12	4.98E-04	0.06	0.03	Inf	0.846	0.221
FRA009	ROS026	0.89	0.1	0.01	0.06	0.03	Inf	0.745	1.929
HJE013	ROS029	0.89	0.11	0	0.06	0.03	Inf	1.336	0.21
FRA041	HJE013	0.88	0.11	1.00E-05	0.06	0.03	Inf	1.066	1.336
HJE005	ROS021	0.89	0.11	0	0.06	0.03	Inf	0.31	0.41
FRA042	FRA011	0.89	0.1	0.01	0.06	0.03	Inf	0.297	0.608
FRA103	HJE008	0.88	0.12	1.70E-05	0.06	0.03	2	0.138	0.085
FRA021	FRA015	0.88	0.12	5.00E-06	0.06	0.03	Inf	0.8	0.184
FRA038	ROS001	0.89	0.09	0.01	0.06	0.03	3	0.043	0.012
FRA023	FRA101	0.88	0.11	0	0.06	0.03	Inf	0.959	0.202
FRA004	LAN008	0.85	0.12	0	0.06	0.03	Inf	5.775	3.611
FRA009	ROS021	0.89	0.09	0.01	0.06	0.03	Inf	0.745	0.41
LAN009	HJE008	0.89	0.11	0	0.06	0.03	2	0.248	0.085
FRA028	LAN003	0.89	0.11	0	0.06	0.03	Inf	0.646	0.169
ROS029	ROS033	0.89	0.1	0.01	0.06	0.03	Inf	0.21	0.291
FRA042	FRA105	0.89	0.1	0.01	0.06	0.03	Inf	0.297	2.521
FRA021	HJE013	0.89	0.09	0.01	0.06	0.03	Inf	0.8	1.336
LAN004	HJE010	0.88	0.09	0.01	0.06	0.03	Inf	3.52	0.889
ROS026	ROS029	0.9	0.09	0.01	0.06	0.03	Inf	1.929	0.21
FRA005	HJE013	0.9	0.08	0.01	0.06	0.03	Inf	8.579	1.336
FRA041	FRA011	0.89	0.11	0	0.06	0.03	Inf	1.066	0.608
NAS005	ROS007	0.89	0.09	0.01	0.06	0.03	3	0.023	0.015
HJE014	FRA044	0.9	0.09	0.01	0.06	0.03	2	0.096	0.028
LAN006	HJE006	0.88	0.12	2.00E-05	0.06	0.03	Inf	1.183	0.673
HJE001	ROS032	0.9	0.08	0.02	0.06	0.03	2	0.011	0.052
FRA008	ROS016	0.88	0.11	0	0.06	0.03	Inf	0.946	2.462
FRA025	LAN008	0.78	0.1	2.28E-04	0.06	0.03	Inf	2.178	3.611
FRA103	ROS025	0.89	0.1	0.01	0.06	0.03	3	0.138	0.151
FRA030	FRA023	0.88	0.11	0	0.06	0.03	Inf	1.891	0.959
FRA037	ROS030	0.89	0.11	9.86E-04	0.06	0.03	3	0.123	0.073
LAN008	HJE012	0.87	0.09	0.01	0.06	0.03	Inf	3.611	1.003
FRA040	FRA015	0.88	0.12	1.06E-04	0.06	0.03	Inf	0.14	0.184
FRA002	FRA101	0.88	0.11	2.20E-05	0.06	0.03	Inf	2.914	0.202
FRA107	ROS016	0.87	0.12	0	0.06	0.03	Inf	2.858	2.462
FRA038	HJE005	0.88	0.11	0.01	0.06	0.03	Inf	0.043	0.31
FRA008	FRA101	0.87	0.11	0	0.06	0.03	Inf	0.946	0.202
ROS008	ROS014	0.89	0.1	0.01	0.06	0.03	2	0.015	0.053
FRA005	ROS038	0.88	0.1	0.01	0.06	0.03	Inf	8.579	0.067
HJE010	ROS026	0.89	0.11	2.60E-05	0.06	0.03	Inf	0.889	1.929
FRA039	LAN008	0.87	0.1	8.70E-05	0.06	0.03	Inf	0.979	3.611
HJE008	ROS001	0.91	0.06	0.03	0.06	0.03	2	0.085	0.012
HJE013	FRA006	0.89	0.1	0	0.06	0.03	Inf	1.336	0.1
FRA037	HJE009	0.88	0.11	4.50E-05	0.06	0.03	Inf	0.123	0.103
FRA022	FRA035	0.85	0.1	0.01	0.06	0.03	Inf	3.518	0.06
ROS005	ROS018	0.87	0.11	2.21E-04	0.06	0.03	Inf	0.782	1.175
FRA024	FRA010	0.86	0.11	2.41E-04	0.06	0.03	Inf	0.131	0.105
FRA030	FRA024	0.88	0.1	9.00E-06	0.06	0.03	Inf	1.891	0.131
FRA102	ROS003	0.88	0.11	4.29E-04	0.06	0.03	Inf	0.082	0.381
HJE003	ROS038	0.89	0.11	1.20E-05	0.06	0.03	Inf	0.137	0.067
HJE009	HJE012	0.89	0.1	0	0.06	0.03	Inf	0.103	1.003
FRA105	LAN001	0.89	0.11	4.00E-06	0.06	0.03	Inf	2.521	0.323
FRA005	HJE009	0.88	0.11	3.00E-06	0.06	0.03	Inf	8.579	0.103
FRA011	FRA008	0.88	0.11	0	0.06	0.03	Inf	0.608	0.946
LAN001	HJE012	0.89	0.11	4.75E-04	0.06	0.03	Inf	0.323	1.003
FRA029	FRA028	0.87	0.11	0	0.06	0.03	Inf	1.032	0.646
FRA022	FRA101	0.85	0.1	9.00E-06	0.06	0.03	Inf	3.518	0.202
FRA029	HJE012	0.87	0.1	0.01	0.06	0.03	Inf	1.032	1.003
LAN008	HJE008	0.89	0.07	0.02	0.06	0.03	2	3.611	0.085
FRA003	ROS007	0.88	0.1	0.01	0.06	0.03	3	0.062	0.015
HJE001	ROS014	0.91	0.06	0.03	0.06	0.03	2	0.011	0.053
FRA023	ROS018	0.89	0.11	5.12E-04	0.06	0.03	Inf	0.959	1.175
LAN004	HJE005	0.88	0.1	6.87E-04	0.06	0.03	Inf	3.52	0.31
HJE011	ROS033	0.89	0.11	1.00E-05	0.06	0.03	Inf	0.201	0.291
FRA006	ROS038	0.9	0.08	0.01	0.06	0.03	Inf	0.1	0.067
HJE002	ROS039	0.9	0.09	0.01	0.06	0.03	3	0.025	0.073
HJE006	HJE012	0.88	0.11	8.60E-05	0.06	0.03	Inf	0.673	1.003
FRA039	LAN006	0.88	0.11	1.00E-06	0.06	0.03	Inf	0.979	1.183
FRA006	FRA027	0.89	0.11	0	0.06	0.03	Inf	0.1	2.259
FRA013	LAN006	0.88	0.09	0.01	0.06	0.03	Inf	2.686	1.183
FRA029	HJE003	0.87	0.11	2.28E-04	0.06	0.03	Inf	1.032	0.137
FRA039	FRA003	0.89	0.08	0.02	0.06	0.03	Inf	0.979	0.062
FRA013	ROS018	0.87	0.11	3.20E-05	0.06	0.03	Inf	2.686	1.175
FRA001	ROS030	0.89	0.11	1.47E-04	0.06	0.03	3	0.013	0.073
ROS004	ROS014	0.89	0.1	0.01	0.06	0.03	3	0.078	0.053
FRA041	LAN003	0.89	0.11	0	0.06	0.03	Inf	1.066	0.169
HJE003	LAN009	0.89	0.11	6.01E-04	0.06	0.03	3	0.137	0.248
FRA014	FRA040	0.89	0.1	0.01	0.06	0.03	Inf	0.422	0.14
FRA042	LAN005	0.87	0.1	9.74E-04	0.06	0.03	Inf	0.297	1.589
FRA008	FRA027	0.88	0.11	0	0.06	0.03	Inf	0.946	2.259
FRA040	ROS018	0.89	0.11	0	0.06	0.03	Inf	0.14	1.175
FRA014	HJE014	0.9	0.08	0.01	0.06	0.03	2	0.422	0.096
FRA103	FRA007	0.89	0.1	0.01	0.06	0.03	Inf	0.138	0.965
FRA103	FRA105	0.89	0.11	9.80E-04	0.06	0.03	Inf	0.138	2.521
FRA041	ROS024	0.89	0.11	7.00E-05	0.06	0.03	Inf	1.066	0.242
FRA013	ROS016	0.89	0.09	0.01	0.06	0.03	Inf	2.686	2.462
HJE006	HJE014	0.9	0.09	0.01	0.06	0.03	2	0.673	0.096
FRA021	FRA008	0.89	0.1	0	0.06	0.03	Inf	0.8	0.946
LAN006	HJE012	0.89	0.1	0	0.06	0.03	Inf	1.183	1.003
HJE010	FRA011	0.89	0.11	3.20E-05	0.06	0.03	Inf	0.889	0.608
HJE012	FRA043	0.89	0.11	0	0.06	0.03	Inf	1.003	0.362
FRA013	FRA009	0.87	0.11	1.71E-04	0.06	0.03	Inf	2.686	0.745
FRA031	FRA040	0.89	0.11	0	0.06	0.03	Inf	0.483	0.14
ROS014	ROS036	0.89	0.11	0	0.06	0.03	2	0.053	0.023
FRA103	FRA011	0.89	0.11	2.93E-04	0.06	0.03	Inf	0.138	0.608
HJE005	HJE010	0.89	0.11	0	0.06	0.03	Inf	0.31	0.889
FRA107	LAN006	0.87	0.11	0	0.06	0.03	Inf	2.858	1.183
FRA009	HJE011	0.88	0.11	6.20E-05	0.06	0.03	Inf	0.745	0.201
FRA024	ROS016	0.88	0.11	1.11E-04	0.06	0.03	Inf	0.131	2.462
FRA102	FRA007	0.89	0.1	0.01	0.06	0.03	Inf	0.082	0.965
FRA014	FRA022	0.85	0.1	0	0.06	0.03	Inf	0.422	3.518
HJE005	HJE011	0.89	0.1	0.01	0.06	0.03	Inf	0.31	0.201
FRA105	ROS026	0.89	0.11	1.09E-04	0.06	0.03	Inf	2.521	1.929
LAN010	ROS038	0.88	0.11	1.27E-04	0.06	0.03	3	0.02	0.067
FRA041	FRA020	0.88	0.11	7.86E-04	0.06	0.03	Inf	1.066	4.379
FRA002	LAN006	0.88	0.11	1.10E-05	0.06	0.03	Inf	2.914	1.183
LAN007	HJE005	0.88	0.11	8.80E-05	0.06	0.03	Inf	6.354	0.31
HJE008	ROS004	0.89	0.11	0	0.06	0.03	2	0.085	0.078
FRA032	FRA024	0.88	0.1	2.00E-06	0.06	0.03	Inf	0.454	0.131
FRA041	LAN002	0.89	0.11	8.89E-04	0.06	0.03	Inf	1.066	0.159
FRA002	HJE014	0.89	0.11	6.10E-05	0.06	0.03	2	2.914	0.096
FRA040	ROS021	0.89	0.11	6.00E-06	0.06	0.03	Inf	0.14	0.41
FRA044	ROS036	0.91	0.08	0.02	0.06	0.03	3	0.028	0.023
FRA002	LAN005	0.86	0.11	5.50E-05	0.06	0.03	Inf	2.914	1.589
HJE002	ROS005	0.89	0.09	0.01	0.06	0.03	3	0.025	0.782
LAN004	HJE006	0.88	0.1	0	0.06	0.03	Inf	3.52	0.673
FRA103	FRA012	0.87	0.11	7.57E-04	0.06	0.03	Inf	0.138	0.905
FRA025	LAN009	0.83	0.07	0	0.06	0.03	Inf	2.178	0.248
FRA038	FRA023	0.88	0.1	0.01	0.06	0.03	Inf	0.043	0.959
FRA034	ROS003	0.88	0.1	0	0.06	0.03	Inf	0.846	0.381
FRA012	FRA023	0.88	0.09	0.01	0.06	0.03	Inf	0.905	0.959
FRA041	FRA007	0.89	0.11	0	0.06	0.03	Inf	1.066	0.965
FRA004	LAN006	0.89	0.1	0.01	0.06	0.03	Inf	5.775	1.183
LAN010	ROS030	0.89	0.1	0	0.06	0.03	3	0.02	0.073
FRA005	LAN008	0.86	0.11	1.01E-04	0.06	0.03	Inf	8.579	3.611
LAN005	ROS005	0.86	0.11	0	0.06	0.03	Inf	1.589	0.782
FRA007	ROS016	0.89	0.11	0	0.06	0.03	Inf	0.965	2.462
HJE005	FRA003	0.89	0.09	0	0.06	0.03	Inf	0.31	0.062
FRA032	FRA023	0.9	0.08	0.01	0.06	0.03	Inf	0.454	0.959
FRA106	ROS025	0.89	0.1	0.01	0.06	0.03	3	0.32	0.151
HJE003	LAN001	0.9	0.09	0.01	0.06	0.03	Inf	0.137	0.323
HJE007	ROS023	0.9	0.07	0.01	0.06	0.03	Inf	0.221	0.307
LAN003	ROS014	0.9	0.09	0.01	0.06	0.03	3	0.169	0.053
HJE014	FRA003	0.89	0.08	0.01	0.06	0.03	2	0.096	0.062
FRA013	HJE007	0.88	0.1	0.01	0.06	0.03	Inf	2.686	0.221
FRA028	LAN002	0.89	0.1	0	0.06	0.03	Inf	0.646	0.159
FRA005	FRA027	0.89	0.1	7.36E-04	0.06	0.03	Inf	8.579	2.259
FRA012	ROS025	0.87	0.11	1.14E-04	0.06	0.03	Inf	0.905	0.151
HJE003	ROS024	0.89	0.11	0	0.06	0.03	Inf	0.137	0.242
FRA010	ROS038	0.89	0.08	0.01	0.06	0.03	Inf	0.105	0.067
FRA030	FRA012	0.87	0.11	2.00E-06	0.06	0.03	Inf	1.891	0.905
FRA012	FRA033	0.88	0.09	0.01	0.06	0.03	Inf	0.905	0.575
FRA009	FRA024	0.88	0.1	5.00E-06	0.06	0.03	Inf	0.745	0.131
FRA105	ROS003	0.88	0.11	0	0.06	0.03	Inf	2.521	0.381
FRA038	ROS004	0.88	0.1	0	0.06	0.03	Inf	0.043	0.078
LAN008	FRA008	0.87	0.1	2.00E-06	0.06	0.03	Inf	3.611	0.946
LAN008	ROS029	0.87	0.09	0.01	0.06	0.03	Inf	3.611	0.21
ROS026	ROS030	0.89	0.11	0	0.06	0.03	Inf	1.929	0.073
LAN004	FRA008	0.88	0.1	1.00E-05	0.06	0.03	Inf	3.52	0.946
FRA105	LAN008	0.87	0.1	0	0.06	0.03	Inf	2.521	3.611
LAN009	HJE007	0.89	0.11	1.10E-04	0.06	0.03	Inf	0.248	0.221
FRA106	ROS016	0.9	0.08	0.01	0.06	0.03	Inf	0.32	2.462
LAN005	HJE010	0.86	0.11	1.20E-05	0.06	0.03	Inf	1.589	0.889
FRA041	ROS005	0.89	0.08	0.01	0.06	0.03	Inf	1.066	0.782
FRA009	HJE008	0.89	0.1	0	0.06	0.03	2	0.745	0.085
LAN006	ROS026	0.89	0.11	9.50E-05	0.05	0.03	Inf	1.183	1.929
FRA107	HUN002	0.88	0.09	0.01	0.05	0.03	3	2.858	3.401
FRA023	ROS026	0.89	0.11	4.54E-04	0.05	0.03	Inf	0.959	1.929
FRA029	ROS026	0.88	0.1	0	0.05	0.03	Inf	1.032	1.929
LAN008	ROS024	0.86	0.11	1.00E-05	0.05	0.03	Inf	3.611	0.242
FRA020	ROS026	0.88	0.11	0	0.05	0.03	Inf	4.379	1.929
HJE005	FRA035	0.89	0.1	0	0.05	0.03	Inf	0.31	0.06
FRA023	ROS039	0.89	0.11	0	0.05	0.03	Inf	0.959	0.073
FRA037	FRA044	0.89	0.11	7.00E-06	0.05	0.03	3	0.123	0.028
FRA029	ROS021	0.88	0.1	0.01	0.05	0.03	Inf	1.032	0.41
LAN005	HJE011	0.87	0.11	7.25E-04	0.05	0.03	Inf	1.589	0.201
FRA020	FRA023	0.89	0.11	0	0.05	0.03	Inf	4.379	0.959
FRA022	FRA003	0.84	0.11	0	0.05	0.03	Inf	3.518	0.062
FRA014	FRA008	0.89	0.1	0	0.05	0.03	Inf	0.422	0.946
FRA023	FRA002	0.89	0.1	0	0.05	0.03	Inf	0.959	2.914
FRA029	LAN008	0.85	0.1	0	0.05	0.03	Inf	1.032	3.611
FRA029	FRA003	0.86	0.11	0	0.05	0.03	Inf	1.032	0.062
FRA026	FRA003	0.82	0.09	0.01	0.05	0.03	Inf	0.125	0.062
LAN003	HJE006	0.89	0.11	1.50E-05	0.05	0.03	Inf	0.169	0.673
FRA044	FRA027	0.89	0.11	1.30E-05	0.05	0.03	3	0.028	2.259
HJE009	FRA035	0.89	0.11	2.04E-04	0.05	0.03	Inf	0.103	0.06
HJE007	ROS033	0.89	0.1	0	0.05	0.03	Inf	0.221	0.291
ROS023	ROS026	0.88	0.11	0	0.05	0.03	Inf	0.307	1.929
FRA023	FRA021	0.89	0.11	0	0.05	0.03	Inf	0.959	0.8
FRA014	HJE003	0.89	0.11	4.10E-05	0.05	0.03	Inf	0.422	0.137
FRA011	ROS026	0.89	0.1	0	0.05	0.03	Inf	0.608	1.929
FRA042	ROS003	0.89	0.1	0.01	0.05	0.03	Inf	0.297	0.381
LAN005	HJE014	0.87	0.11	5.13E-04	0.05	0.03	3	1.589	0.096
ROS021	ROS023	0.88	0.11	2.60E-05	0.05	0.03	Inf	0.41	0.307
FRA038	ROS032	0.89	0.08	0.01	0.05	0.03	3	0.043	0.052
FRA020	FRA102	0.88	0.11	1.90E-05	0.05	0.03	Inf	4.379	0.082
FRA102	ROS007	0.89	0.11	1.20E-05	0.05	0.03	3	0.082	0.015
FRA103	FRA023	0.9	0.1	0.01	0.05	0.03	Inf	0.138	0.959
FRA012	FRA034	0.88	0.09	0	0.05	0.03	Inf	0.905	0.846
FRA101	ROS003	0.88	0.11	2.92E-04	0.05	0.03	Inf	0.202	0.381
FRA030	FRA002	0.89	0.09	0.01	0.05	0.03	Inf	1.891	2.914
FRA105	FRA035	0.89	0.11	1.10E-05	0.05	0.03	Inf	2.521	0.06
FRA030	FRA026	0.81	0.11	6.40E-05	0.05	0.03	Inf	1.891	0.125
FRA029	ROS003	0.89	0.08	0	0.05	0.03	Inf	1.032	0.381
FRA032	FRA003	0.88	0.1	0	0.05	0.03	Inf	0.454	0.062
FRA043	ROS024	0.89	0.11	9.01E-04	0.05	0.03	Inf	0.362	0.242
FRA034	FRA024	0.88	0.1	0	0.05	0.03	Inf	0.846	0.131
FRA107	FRA043	0.88	0.1	0	0.05	0.03	Inf	2.858	0.362
LAN006	FRA027	0.89	0.11	4.00E-06	0.05	0.03	Inf	1.183	2.259
FRA009	FRA015	0.89	0.1	0	0.05	0.03	Inf	0.745	0.184
FRA003	ROS036	0.91	0.06	0.02	0.05	0.03	Inf	0.062	0.023
FRA103	LAN009	0.9	0.1	0	0.05	0.03	Inf	0.138	0.248
FRA101	FRA010	0.88	0.1	0	0.05	0.03	Inf	0.202	0.105
FRA028	FRA014	0.89	0.11	1.41E-04	0.05	0.03	Inf	0.646	0.422
FRA107	FRA002	0.88	0.09	0	0.05	0.03	Inf	2.858	2.914
HJE014	ROS007	0.91	0.07	0.02	0.05	0.03	2	0.096	0.015
HJE008	ROS014	0.93	0.02	0.04	0.05	0.03	2	0.085	0.053
LAN003	HJE014	0.89	0.11	5.60E-05	0.05	0.03	2	0.169	0.096
LAN001	FRA010	0.88	0.11	7.10E-05	0.05	0.03	Inf	0.323	0.105
FRA105	FRA013	0.88	0.1	5.90E-05	0.05	0.03	Inf	2.521	2.686
HJE006	FRA101	0.89	0.1	8.07E-04	0.05	0.03	Inf	0.673	0.202
FRA012	ROS016	0.87	0.11	0	0.05	0.03	Inf	0.905	2.462
LAN007	ROS003	0.88	0.1	3.89E-04	0.05	0.03	Inf	6.354	0.381
FRA105	ROS018	0.89	0.11	7.51E-04	0.05	0.03	Inf	2.521	1.175
LAN001	ROS016	0.9	0.1	0	0.05	0.03	Inf	0.323	2.462
FRA030	FRA041	0.89	0.11	1.04E-04	0.05	0.03	Inf	1.891	1.066
FRA028	HJE011	0.91	0.07	0.01	0.05	0.03	Inf	0.646	0.201
FRA105	HJE006	0.89	0.11	1.01E-04	0.05	0.03	Inf	2.521	0.673
FRA106	FRA014	0.9	0.09	0.01	0.05	0.03	Inf	0.32	0.422
FRA023	HJE010	0.89	0.11	0	0.05	0.03	Inf	0.959	0.889
FRA022	LAN008	0.84	0.09	0	0.05	0.03	Inf	3.518	3.611
LAN009	HJE012	0.9	0.1	0.01	0.05	0.03	Inf	0.248	1.003
ROS005	ROS038	0.88	0.1	0	0.05	0.03	Inf	0.782	0.067
HJE003	FRA040	0.9	0.09	0.01	0.05	0.03	Inf	0.137	0.14
HJE008	FRA003	0.89	0.09	0.01	0.05	0.03	2	0.085	0.062
FRA042	HJE012	0.89	0.11	1.70E-05	0.05	0.03	Inf	0.297	1.003
LAN004	ROS016	0.88	0.1	0.01	0.05	0.03	Inf	3.52	2.462
FRA026	HJE010	0.82	0.09	1.00E-06	0.05	0.03	Inf	0.125	0.889
FRA105	HJE014	0.89	0.1	0	0.05	0.03	2	2.521	0.096
FRA029	FRA040	0.87	0.11	3.30E-05	0.05	0.03	Inf	1.032	0.14
FRA028	ROS005	0.89	0.08	0.01	0.05	0.03	Inf	0.646	0.782
FRA105	ROS021	0.9	0.09	0.01	0.05	0.03	Inf	2.521	0.41
LAN005	HJE007	0.88	0.09	0.01	0.05	0.03	Inf	1.589	0.221
FRA034	FRA039	0.89	0.1	0	0.05	0.03	Inf	0.846	0.979
LAN002	HJE014	0.9	0.09	0.01	0.05	0.03	2	0.159	0.096
HJE013	ROS026	0.9	0.09	0	0.05	0.03	Inf	1.336	1.929
FRA038	FRA044	0.88	0.1	0	0.05	0.03	Inf	0.043	0.028
FRA101	FRA015	0.89	0.1	0	0.05	0.03	Inf	0.202	0.184
FRA015	ROS032	0.9	0.1	0	0.05	0.03	3	0.184	0.052
FRA002	HJE012	0.89	0.11	7.08E-04	0.05	0.03	Inf	2.914	1.003
FRA024	ROS030	0.88	0.1	6.45E-04	0.05	0.03	Inf	0.131	0.073
LAN010	ROS014	0.9	0.09	0.01	0.05	0.03	2	0.02	0.053
FRA001	ROS039	0.89	0.1	9.44E-04	0.05	0.03	3	0.013	0.073
HJE007	HJE010	0.89	0.11	1.00E-06	0.05	0.03	Inf	0.221	0.889
HJE011	ROS030	0.89	0.11	1.69E-04	0.05	0.03	3	0.201	0.073
FRA009	ROS032	0.89	0.1	8.19E-04	0.05	0.03	3	0.745	0.052
FRA005	LAN002	0.89	0.11	2.21E-04	0.05	0.03	Inf	8.579	0.159
FRA038	ROS025	0.88	0.11	8.70E-05	0.05	0.03	Inf	0.043	0.151
HJE014	FRA015	0.9	0.1	0.01	0.05	0.03	2	0.096	0.184
FRA002	HJE005	0.89	0.1	0	0.05	0.03	Inf	2.914	0.31
HJE012	ROS018	0.89	0.1	6.16E-04	0.05	0.03	Inf	1.003	1.175
FRA009	HJE007	0.89	0.1	7.40E-04	0.05	0.03	Inf	0.745	0.221
FRA005	LAN006	0.9	0.08	0.01	0.05	0.03	Inf	8.579	1.183
HJE014	ROS024	0.89	0.1	1.58E-04	0.05	0.03	2	0.096	0.242
FRA015	ROS030	0.9	0.1	0	0.05	0.03	3	0.184	0.073
FRA009	HJE005	0.9	0.09	0.01	0.05	0.03	Inf	0.745	0.31
FRA013	HJE013	0.88	0.1	3.45E-04	0.05	0.03	Inf	2.686	1.336
FRA012	HJE010	0.88	0.1	0	0.05	0.03	Inf	0.905	0.889
HJE003	ROS002	0.89	0.11	6.40E-05	0.05	0.03	3	0.137	0.023
ROS032	ROS038	0.9	0.09	0	0.05	0.03	3	0.052	0.067
ROS030	ROS032	0.9	0.09	0.01	0.05	0.03	3	0.073	0.052
FRA020	FRA037	0.9	0.09	0.01	0.05	0.03	Inf	4.379	0.123
FRA020	HJE013	0.89	0.1	0.01	0.05	0.03	Inf	4.379	1.336
FRA103	FRA102	0.9	0.1	0	0.05	0.03	Inf	0.138	0.082
FRA029	FRA021	0.88	0.09	0.01	0.05	0.03	Inf	1.032	0.8
FRA028	ROS039	0.9	0.09	0	0.05	0.03	Inf	0.646	0.073
FRA101	ROS016	0.89	0.1	2.60E-05	0.05	0.03	Inf	0.202	2.462
HJE003	ROS030	0.89	0.11	1.09E-04	0.05	0.03	3	0.137	0.073
FRA032	HJE007	0.89	0.1	0	0.05	0.03	Inf	0.454	0.221
FRA013	FRA023	0.88	0.1	1.27E-04	0.05	0.03	Inf	2.686	0.959
LAN002	ROS029	0.9	0.1	0	0.05	0.03	Inf	0.159	0.21
FRA302	HJE004	0.93	0.01	0.03	0.05	0.03	3	0.015	0.015
HJE007	ROS005	0.89	0.09	3.00E-06	0.05	0.03	Inf	0.221	0.782
HJE002	ROS014	0.91	0.07	0.02	0.05	0.03	2	0.025	0.053
HJE008	ROS032	0.92	0.06	0.02	0.05	0.03	2	0.085	0.052
FRA003	ROS002	0.89	0.09	0.01	0.05	0.03	3	0.062	0.023
FRA028	ROS025	0.89	0.11	2.00E-06	0.05	0.03	Inf	0.646	0.151
ROS029	ROS039	0.89	0.1	0	0.05	0.03	Inf	0.21	0.073
FRA012	FRA031	0.88	0.1	2.00E-06	0.05	0.03	Inf	0.905	0.483
FRA041	FRA002	0.89	0.11	0	0.05	0.03	Inf	1.066	2.914
LAN009	ROS030	0.9	0.1	0	0.05	0.03	3	0.248	0.073
FRA013	LAN007	0.88	0.08	0.01	0.05	0.03	Inf	2.686	6.354
FRA028	ROS038	0.9	0.08	0.01	0.05	0.03	Inf	0.646	0.067
FRA025	LAN004	0.79	0.1	4.34E-04	0.05	0.03	Inf	2.178	3.52
HUN001	ROS025	0.89	0.11	1.80E-05	0.05	0.03	Inf	0.724	0.151
FRA043	FRA015	0.9	0.1	0	0.05	0.03	Inf	0.362	0.184
FRA024	HJE014	0.89	0.09	0	0.05	0.03	2	0.131	0.096
LAN010	ROS032	0.91	0.08	0.01	0.05	0.03	3	0.02	0.052
LAN008	ROS030	0.87	0.1	2.26E-04	0.05	0.03	Inf	3.611	0.073
HJE002	HJE009	0.9	0.09	0.01	0.05	0.03	3	0.025	0.103
FRA102	ROS025	0.89	0.11	0	0.05	0.03	Inf	0.082	0.151
NAS005	FRA001	0.93	0.04	0.03	0.05	0.03	3	0.023	0.013
FRA030	FRA101	0.88	0.1	3.50E-05	0.05	0.03	Inf	1.891	0.202
FRA102	ROS002	0.92	0.06	0.02	0.05	0.03	3	0.082	0.023
FRA039	ROS029	0.9	0.09	0	0.05	0.03	Inf	0.979	0.21
HJE008	FRA008	0.9	0.08	0.01	0.05	0.03	2	0.085	0.946
FRA007	FRA008	0.89	0.1	0	0.05	0.03	Inf	0.965	0.946
FRA013	FRA039	0.88	0.1	7.20E-05	0.05	0.03	Inf	2.686	0.979
FRA007	LAN004	0.9	0.09	4.75E-04	0.05	0.03	Inf	0.965	3.52
HJE012	FRA015	0.9	0.09	0	0.05	0.03	Inf	1.003	0.184
FRA012	LAN004	0.86	0.1	0	0.05	0.03	Inf	0.905	3.52
FRA042	LAN008	0.87	0.1	0	0.05	0.03	Inf	0.297	3.611
FRA302	HJE002	0.92	0.04	0.03	0.05	0.03	3	0.015	0.025
HJE003	ROS018	0.9	0.09	0.01	0.05	0.03	Inf	0.137	1.175
FRA107	ROS004	0.88	0.1	7.43E-04	0.05	0.03	Inf	2.858	0.078
FRA103	FRA026	0.83	0.09	2.30E-05	0.05	0.03	Inf	0.138	0.125
FRA030	FRA004	0.89	0.1	0	0.05	0.03	Inf	1.891	5.775
ROS002	ROS030	0.91	0.07	0.02	0.05	0.03	3	0.023	0.073
FRA102	LAN005	0.87	0.11	0	0.05	0.03	Inf	0.082	1.589
FRA014	FRA024	0.88	0.1	1.93E-04	0.05	0.03	Inf	0.422	0.131
FRA106	FRA003	0.88	0.1	7.00E-06	0.05	0.03	Inf	0.32	0.062
FRA009	FRA043	0.89	0.1	0	0.05	0.03	Inf	0.745	0.362
FRA103	HJE007	0.89	0.1	1.00E-06	0.05	0.03	Inf	0.138	0.221
FRA102	FRA021	0.9	0.1	9.00E-05	0.05	0.03	Inf	0.082	0.8
HJE014	ROS039	0.9	0.09	0	0.05	0.03	2	0.096	0.073
FRA102	LAN010	0.91	0.07	0.02	0.05	0.03	3	0.082	0.02
FRA009	HJE006	0.89	0.1	8.30E-05	0.05	0.03	Inf	0.745	0.673
FRA023	FRA033	0.9	0.09	0.01	0.05	0.03	Inf	0.959	0.575
FRA038	ROS002	0.91	0.06	0.02	0.05	0.03	3	0.043	0.023
FRA106	FRA011	0.9	0.1	0	0.05	0.03	Inf	0.32	0.608
FRA028	HJE008	0.9	0.09	0.01	0.05	0.03	2	0.646	0.085
FRA034	HJE005	0.89	0.1	2.38E-04	0.05	0.03	Inf	0.846	0.31
HJE010	FRA027	0.89	0.1	0	0.05	0.03	Inf	0.889	2.259
LAN002	HJE006	0.9	0.1	2.58E-04	0.05	0.03	Inf	0.159	0.673
FRA041	ROS016	0.9	0.1	1.00E-06	0.05	0.03	Inf	1.066	2.462
HJE003	HJE010	0.89	0.1	3.92E-04	0.05	0.03	Inf	0.137	0.889
FRA012	ROS026	0.89	0.09	0	0.05	0.03	Inf	0.905	1.929
FRA032	FRA006	0.89	0.09	0	0.05	0.03	Inf	0.454	0.1
LAN007	HJE011	0.91	0.06	0.01	0.05	0.03	Inf	6.354	0.201
HJE008	ROS002	0.93	0.04	0.03	0.05	0.03	2	0.085	0.023
FRA038	LAN010	0.89	0.1	0	0.05	0.03	Inf	0.043	0.02
FRA104	ROS039	0.89	0.1	0	0.05	0.03	Inf	0.195	0.073
FRA021	FRA035	0.89	0.1	3.70E-05	0.05	0.03	Inf	0.8	0.06
FRA002	LAN004	0.88	0.09	0.01	0.05	0.03	Inf	2.914	3.52
FRA002	ROS018	0.89	0.1	1.40E-05	0.05	0.03	Inf	2.914	1.175
FRA028	LAN008	0.88	0.09	0.01	0.05	0.03	Inf	0.646	3.611
FRA015	ROS026	0.9	0.1	0	0.05	0.03	Inf	0.184	1.929
LAN003	FRA010	0.89	0.09	0.01	0.05	0.03	Inf	0.169	0.105
FRA023	LAN008	0.88	0.09	0	0.05	0.03	Inf	0.959	3.611
FRA102	ROS024	0.9	0.09	0.01	0.05	0.03	Inf	0.082	0.242
FRA023	FRA037	0.9	0.1	0	0.05	0.03	Inf	0.959	0.123
HJE005	ROS039	0.92	0.06	0.02	0.05	0.03	Inf	0.31	0.073
FRA028	LAN006	0.91	0.08	0.01	0.05	0.03	Inf	0.646	1.183
ROS004	ROS021	0.9	0.09	0.01	0.05	0.03	Inf	0.078	0.41
FRA037	ROS029	0.9	0.1	1.56E-04	0.05	0.03	Inf	0.123	0.21
HJE005	ROS029	0.9	0.1	8.24E-04	0.05	0.03	Inf	0.31	0.21
FRA038	HJE002	0.89	0.1	0	0.05	0.03	3	0.043	0.025
FRA007	HJE005	0.9	0.1	0	0.05	0.03	Inf	0.965	0.31
ROS003	ROS024	0.89	0.09	0	0.05	0.03	Inf	0.381	0.242
FRA009	ROS039	0.89	0.1	0	0.05	0.03	Inf	0.745	0.073
FRA007	HUN001	0.9	0.08	0.01	0.05	0.03	Inf	0.965	0.724
FRA013	FRA007	0.88	0.1	6.44E-04	0.05	0.03	Inf	2.686	0.965
ROS018	ROS029	0.9	0.1	5.89E-04	0.05	0.03	Inf	1.175	0.21
HJE014	ROS016	0.91	0.08	0.01	0.05	0.03	2	0.096	2.462
FRA102	LAN004	0.89	0.09	0.01	0.05	0.03	Inf	0.082	3.52
FRA038	FRA024	0.89	0.07	0.01	0.05	0.03	Inf	0.043	0.131
LAN005	ROS016	0.9	0.05	0.02	0.05	0.03	Inf	1.589	2.462
FRA012	HJE008	0.88	0.1	2.51E-04	0.05	0.03	2	0.905	0.085
FRA105	FRA009	0.9	0.09	0	0.05	0.03	Inf	2.521	0.745
HJE009	HUN002	0.9	0.1	6.80E-05	0.05	0.03	3	0.103	3.401
LAN001	FRA008	0.9	0.09	0	0.05	0.03	Inf	0.323	0.946
FRA025	HJE013	0.83	0.07	0	0.05	0.03	Inf	2.178	1.336
FRA029	FRA041	0.88	0.09	0	0.05	0.03	Inf	1.032	1.066
LAN007	LAN008	0.89	0.06	0.01	0.05	0.03	Inf	6.354	3.611
LAN003	HJE012	0.9	0.1	0	0.05	0.03	Inf	0.169	1.003
FRA003	ROS004	0.9	0.09	1.40E-04	0.05	0.03	Inf	0.062	0.078
HJE003	LAN003	0.9	0.1	0	0.05	0.03	3	0.137	0.169
FRA041	ROS026	0.9	0.1	0	0.05	0.03	Inf	1.066	1.929
FRA004	FRA027	0.89	0.1	0	0.05	0.03	Inf	5.775	2.259
FRA026	LAN008	0.81	0.09	5.60E-05	0.05	0.03	Inf	0.125	3.611
HJE010	FRA101	0.89	0.09	0	0.05	0.03	Inf	0.889	0.202
FRA038	FRA022	0.85	0.09	2.69E-04	0.05	0.03	Inf	0.043	3.518
FRA007	HJE008	0.9	0.1	3.03E-04	0.05	0.03	2	0.965	0.085
FRA010	ROS025	0.88	0.1	4.90E-05	0.05	0.03	Inf	0.105	0.151
FRA023	FRA034	0.9	0.09	0.01	0.05	0.03	Inf	0.959	0.846
FRA105	LAN002	0.9	0.09	0.01	0.05	0.03	Inf	2.521	0.159
LAN002	HJE005	0.9	0.09	0	0.05	0.03	Inf	0.159	0.31
FRA039	ROS018	0.9	0.09	0	0.05	0.03	Inf	0.979	1.175
FRA012	ROS023	0.88	0.09	0.01	0.05	0.03	Inf	0.905	0.307
FRA027	FRA010	0.88	0.1	0	0.05	0.03	Inf	2.259	0.105
FRA002	LAN001	0.9	0.1	0	0.05	0.03	Inf	2.914	0.323
FRA104	HJE005	0.9	0.08	0.01	0.05	0.03	Inf	0.195	0.31
HJE009	HJE013	0.9	0.09	0	0.05	0.03	Inf	0.103	1.336
FRA039	FRA035	0.9	0.1	4.65E-04	0.05	0.03	Inf	0.979	0.06
FRA107	HJE007	0.92	0.05	0.02	0.05	0.03	Inf	2.858	0.221
FRA104	HJE012	0.89	0.1	2.90E-05	0.05	0.03	Inf	0.195	1.003
LAN007	LAN009	0.89	0.1	4.00E-04	0.05	0.03	Inf	6.354	0.248
LAN006	HJE005	0.9	0.08	0.01	0.05	0.03	Inf	1.183	0.31
LAN003	LAN008	0.87	0.1	0	0.05	0.03	Inf	0.169	3.611
FRA104	ROS005	0.89	0.09	0	0.05	0.03	Inf	0.195	0.782
ROS001	ROS005	0.89	0.1	4.38E-04	0.05	0.03	3	0.012	0.782
FRA103	FRA025	0.81	0.09	0	0.05	0.03	Inf	0.138	2.178
FRA025	FRA003	0.83	0.05	0.01	0.05	0.03	Inf	2.178	0.062
FRA105	FRA031	0.9	0.1	3.00E-06	0.05	0.03	Inf	2.521	0.483
FRA029	FRA012	0.89	0.07	1.19E-04	0.05	0.03	Inf	1.032	0.905
LAN003	ROS024	0.9	0.1	0	0.05	0.03	Inf	0.169	0.242
FRA028	FRA103	0.9	0.09	0	0.05	0.03	Inf	0.646	0.138
FRA009	ROS018	0.89	0.1	1.20E-04	0.05	0.03	Inf	0.745	1.175
FRA012	LAN006	0.88	0.09	0.01	0.05	0.03	Inf	0.905	1.183
FRA041	HJE012	0.9	0.1	2.20E-05	0.05	0.03	Inf	1.066	1.003
FRA032	ROS003	0.89	0.09	3.54E-04	0.05	0.03	Inf	0.454	0.381
FRA012	HJE014	0.89	0.09	0	0.05	0.03	3	0.905	0.096
FRA105	LAN004	0.88	0.1	1.06E-04	0.05	0.03	Inf	2.521	3.52
FRA028	HJE013	0.89	0.1	0	0.05	0.03	Inf	0.646	1.336
HJE014	ROS029	0.9	0.1	0	0.05	0.03	2	0.096	0.21
FRA025	FRA007	0.82	0.09	0	0.05	0.03	Inf	2.178	0.965
HJE012	HJE013	0.9	0.1	5.40E-04	0.05	0.03	Inf	1.003	1.336
HJE007	ROS021	0.9	0.1	9.40E-05	0.05	0.03	Inf	0.221	0.41
FRA014	HUN001	0.9	0.08	0.01	0.05	0.03	Inf	0.422	0.724
LAN005	HJE005	0.87	0.1	9.60E-05	0.05	0.03	Inf	1.589	0.31
FRA101	ROS021	0.89	0.1	5.96E-04	0.05	0.03	Inf	0.202	0.41
FRA038	FRA021	0.9	0.08	0.01	0.05	0.03	Inf	0.043	0.8
LAN006	ROS033	0.9	0.09	0.01	0.05	0.03	Inf	1.183	0.291
LAN008	FRA011	0.88	0.09	0.01	0.05	0.03	Inf	3.611	0.608
FRA002	LAN009	0.9	0.1	9.40E-05	0.05	0.03	Inf	2.914	0.248
FRA031	FRA007	0.9	0.09	0	0.05	0.03	Inf	0.483	0.965
FRA042	HJE013	0.9	0.1	2.70E-05	0.05	0.03	Inf	0.297	1.336
LAN008	HJE014	0.89	0.07	0.01	0.05	0.03	3	3.611	0.096
FRA029	ROS018	0.88	0.1	1.06E-04	0.05	0.03	Inf	1.032	1.175
HJE011	ROS005	0.89	0.1	3.32E-04	0.05	0.03	Inf	0.201	0.782
FRA025	FRA015	0.83	0.07	0	0.05	0.03	Inf	2.178	0.184
FRA025	FRA014	0.81	0.09	0	0.05	0.03	Inf	2.178	0.422
FRA103	FRA009	0.91	0.07	0.01	0.05	0.03	Inf	0.138	0.745
HJE003	FRA027	0.9	0.1	0	0.05	0.03	Inf	0.137	2.259
ROS004	ROS007	0.9	0.1	1.90E-05	0.05	0.03	3	0.078	0.015
FRA103	ROS014	0.91	0.08	0.01	0.05	0.03	3	0.138	0.053
HJE007	FRA010	0.89	0.08	0.01	0.05	0.03	Inf	0.221	0.105
FRA012	LAN007	0.87	0.1	0	0.05	0.03	Inf	0.905	6.354
FRA014	FRA009	0.9	0.09	0.01	0.05	0.03	Inf	0.422	0.745
HJE002	ROS026	0.9	0.1	3.10E-05	0.05	0.03	3	0.025	1.929
FRA021	ROS026	0.9	0.09	0	0.05	0.03	Inf	0.8	1.929
FRA030	FRA007	0.91	0.08	0.01	0.05	0.03	Inf	1.891	0.965
FRA029	HJE014	0.89	0.09	0.01	0.05	0.03	3	1.032	0.096
FRA105	FRA014	0.9	0.09	0	0.05	0.03	Inf	2.521	0.422
LAN010	HJE014	0.92	0.07	0.02	0.05	0.03	2	0.02	0.096
FRA041	ROS025	0.9	0.1	9.00E-06	0.05	0.03	Inf	1.066	0.151
ROS005	ROS029	0.9	0.09	1.00E-06	0.05	0.03	Inf	0.782	0.21
FRA104	ROS026	0.89	0.1	2.00E-06	0.05	0.03	Inf	0.195	1.929
FRA013	ROS024	0.89	0.09	0	0.05	0.03	Inf	2.686	0.242
FRA101	ROS029	0.89	0.1	4.95E-04	0.05	0.03	Inf	0.202	0.21
FRA037	HJE007	0.9	0.09	0.01	0.05	0.03	Inf	0.123	0.221
FRA105	FRA032	0.89	0.1	0	0.05	0.03	Inf	2.521	0.454
HJE012	ROS016	0.9	0.1	4.40E-05	0.05	0.03	Inf	1.003	2.462
FRA030	ROS003	0.88	0.1	0	0.05	0.03	Inf	1.891	0.381
FRA042	FRA007	0.9	0.1	1.00E-06	0.05	0.03	Inf	0.297	0.965
LAN007	ROS005	0.89	0.09	0.01	0.05	0.03	Inf	6.354	0.782
FRA015	ROS029	0.9	0.1	0	0.05	0.03	Inf	0.184	0.21
FRA030	FRA015	0.89	0.1	0	0.05	0.03	Inf	1.891	0.184
ROS024	ROS026	0.91	0.08	0.01	0.05	0.03	Inf	0.242	1.929
LAN001	FRA043	0.9	0.1	5.31E-04	0.05	0.03	Inf	0.323	0.362
FRA020	FRA009	0.89	0.1	3.29E-04	0.05	0.03	Inf	4.379	0.745
FRA041	FRA008	0.9	0.09	0.01	0.05	0.03	Inf	1.066	0.946
FRA029	FRA027	0.88	0.1	1.74E-04	0.05	0.03	Inf	1.032	2.259
HUN001	ROS030	0.89	0.1	8.00E-06	0.05	0.03	Inf	0.724	0.073
FRA028	ROS024	0.89	0.1	0	0.05	0.03	Inf	0.646	0.242
FRA104	LAN009	0.91	0.07	0.01	0.05	0.03	Inf	0.195	0.248
FRA014	FRA037	0.9	0.1	0	0.05	0.03	Inf	0.422	0.123
HJE002	HJE003	0.91	0.08	0.01	0.05	0.03	3	0.025	0.137
HJE012	ROS029	0.91	0.08	0.01	0.05	0.03	Inf	1.003	0.21
FRA037	FRA010	0.89	0.1	3.00E-04	0.05	0.03	Inf	0.123	0.105
FRA002	HJE010	0.9	0.09	0	0.05	0.03	Inf	2.914	0.889
FRA027	ROS033	0.9	0.1	0	0.05	0.03	Inf	2.259	0.291
FRA022	ROS025	0.88	0.07	0	0.05	0.03	Inf	3.518	0.151
ROS001	ROS039	0.91	0.07	0.01	0.05	0.03	3	0.012	0.073
FRA105	FRA033	0.9	0.09	0	0.05	0.03	Inf	2.521	0.575
HJE008	ROS039	0.9	0.09	0	0.05	0.03	2	0.085	0.073
ROS029	ROS038	0.91	0.08	0.01	0.05	0.03	Inf	0.21	0.067
HJE009	HUN001	0.89	0.1	3.80E-05	0.05	0.03	Inf	0.103	0.724
FRA005	ROS025	0.89	0.1	5.00E-05	0.05	0.03	Inf	8.579	0.151
LAN008	LAN002	0.87	0.1	2.70E-05	0.05	0.03	Inf	3.611	0.159
FRA024	FRA006	0.89	0.09	0	0.05	0.03	Inf	0.131	0.1
HUN001	ROS003	0.9	0.09	0	0.05	0.03	Inf	0.724	0.381
FRA032	FRA015	0.89	0.1	3.90E-05	0.05	0.03	Inf	0.454	0.184
FRA101	ROS026	0.89	0.1	2.63E-04	0.05	0.03	Inf	0.202	1.929
FRA026	ROS038	0.83	0.09	1.00E-06	0.05	0.03	Inf	0.125	0.067
FRA106	FRA005	0.89	0.1	4.90E-05	0.05	0.03	Inf	0.32	8.579
FRA029	FRA015	0.89	0.09	0.01	0.05	0.03	Inf	1.032	0.184
FRA031	FRA023	0.9	0.1	9.86E-04	0.05	0.03	Inf	0.483	0.959
FRA028	FRA023	0.91	0.07	0.01	0.05	0.03	Inf	0.646	0.959
FRA102	FRA031	0.9	0.1	8.00E-06	0.05	0.03	Inf	0.082	0.483
ROS004	ROS039	0.91	0.08	0.01	0.05	0.03	Inf	0.078	0.073
FRA038	FRA026	0.82	0.09	4.90E-05	0.05	0.03	Inf	0.043	0.125
FRA003	FRA035	0.89	0.09	0	0.05	0.03	Inf	0.062	0.06
FRA038	HOL001	0.89	0.09	0	0.05	0.03	3	0.043	0.011
LAN002	ROS030	0.9	0.1	0	0.05	0.03	3	0.159	0.073
ROS004	ROS024	0.9	0.1	0	0.05	0.03	Inf	0.078	0.242
LAN008	ROS004	0.89	0.07	0.01	0.05	0.03	Inf	3.611	0.078
FRA012	LAN008	0.87	0.09	0	0.05	0.03	Inf	0.905	3.611
HJE010	FRA040	0.9	0.1	2.00E-06	0.05	0.03	Inf	0.889	0.14
LAN003	ROS029	0.9	0.1	1.40E-05	0.05	0.03	Inf	0.169	0.21
FRA103	FRA015	0.9	0.1	5.00E-06	0.05	0.03	Inf	0.138	0.184
FRA002	FRA027	0.9	0.09	0	0.05	0.03	Inf	2.914	2.259
FRA102	ROS016	0.91	0.09	0.01	0.05	0.03	Inf	0.082	2.462
LAN008	LAN009	0.89	0.08	0.01	0.05	0.03	Inf	3.611	0.248
LAN007	ROS018	0.9	0.08	0.01	0.05	0.03	Inf	6.354	1.175
FRA106	LAN002	0.9	0.1	0	0.05	0.03	Inf	0.32	0.159
FRA102	LAN009	0.91	0.08	0.01	0.05	0.02	Inf	0.082	0.248
LAN002	ROS032	0.9	0.1	0	0.05	0.02	3	0.159	0.052
LAN007	FRA015	0.89	0.09	5.90E-05	0.05	0.03	Inf	6.354	0.184
HJE012	ROS005	0.9	0.07	0.01	0.05	0.03	Inf	1.003	0.782
LAN007	HJE012	0.9	0.09	0	0.05	0.03	Inf	6.354	1.003
FRA105	HJE013	0.9	0.09	0	0.05	0.03	Inf	2.521	1.336
ROS023	ROS039	0.91	0.07	0.01	0.05	0.03	Inf	0.307	0.073
FRA029	LAN007	0.87	0.1	1.70E-05	0.05	0.02	Inf	1.032	6.354
HJE006	ROS004	0.9	0.09	6.30E-05	0.05	0.03	Inf	0.673	0.078
FRA009	ROS038	0.89	0.1	6.00E-06	0.05	0.02	Inf	0.745	0.067
FRA044	FRA035	0.91	0.08	0.01	0.05	0.02	Inf	0.028	0.06
FRA024	FRA101	0.89	0.08	0	0.05	0.03	Inf	0.131	0.202
FRA044	ROS032	0.91	0.08	0.01	0.05	0.02	3	0.028	0.052
HJE005	FRA010	0.89	0.09	0.01	0.05	0.02	Inf	0.31	0.105
FRA013	FRA043	0.9	0.07	0.01	0.05	0.03	Inf	2.686	0.362
NAS005	ROS008	0.92	0.07	0.02	0.05	0.02	3	0.023	0.015
HJE003	ROS005	0.91	0.07	0.01	0.05	0.03	Inf	0.137	0.782
FRA007	ROS014	0.9	0.09	0.01	0.05	0.02	3	0.965	0.053
FRA043	FRA011	0.9	0.09	1.08E-04	0.05	0.03	Inf	0.362	0.608
FRA013	ROS014	0.89	0.09	0.01	0.05	0.02	3	2.686	0.053
FRA028	FRA039	0.91	0.08	0.01	0.05	0.03	Inf	0.646	0.979
FRA014	ROS025	0.91	0.09	0.01	0.05	0.02	Inf	0.422	0.151
LAN006	HJE010	0.9	0.09	4.70E-05	0.05	0.03	Inf	1.183	0.889
FRA039	HJE003	0.91	0.09	8.43E-04	0.05	0.03	Inf	0.979	0.137
FRA041	ROS033	0.9	0.09	5.04E-04	0.05	0.03	Inf	1.066	0.291
FRA033	FRA026	0.83	0.09	5.00E-06	0.05	0.03	Inf	0.575	0.125
FRA013	HUN002	0.89	0.09	2.60E-05	0.05	0.03	3	2.686	3.401
FRA031	ROS003	0.89	0.1	0	0.05	0.02	Inf	0.483	0.381
LAN009	FRA027	0.9	0.1	0	0.05	0.02	Inf	0.248	2.259
HJE005	ROS018	0.9	0.09	0	0.05	0.03	Inf	0.31	1.175
FRA034	FRA003	0.89	0.09	0	0.05	0.03	Inf	0.846	0.062
FRA106	FRA105	0.91	0.08	0.01	0.05	0.02	Inf	0.32	2.521
LAN002	ROS024	0.91	0.08	0.01	0.05	0.03	Inf	0.159	0.242
HJE006	FRA015	0.91	0.08	0.01	0.05	0.02	Inf	0.673	0.184
FRA010	ROS026	0.89	0.09	0	0.05	0.03	Inf	0.105	1.929
FRA107	FRA033	0.89	0.09	0	0.05	0.03	Inf	2.858	0.575
FRA002	ROS021	0.9	0.1	0	0.05	0.02	Inf	2.914	0.41
FRA105	LAN009	0.9	0.1	2.40E-05	0.05	0.02	Inf	2.521	0.248
HJE014	FRA008	0.9	0.09	0	0.05	0.02	2	0.096	0.946
FRA040	ROS026	0.9	0.1	1.32E-04	0.05	0.02	Inf	0.14	1.929
FRA013	ROS005	0.89	0.09	0	0.05	0.03	Inf	2.686	0.782
FRA023	LAN002	0.9	0.09	1.50E-05	0.05	0.03	Inf	0.959	0.159
HJE007	ROS024	0.9	0.1	4.10E-05	0.05	0.03	Inf	0.221	0.242
FRA023	LAN007	0.89	0.09	0	0.05	0.02	Inf	0.959	6.354
FRA013	FRA010	0.87	0.1	7.83E-04	0.05	0.02	Inf	2.686	0.105
FRA013	ROS003	0.88	0.09	0	0.05	0.03	Inf	2.686	0.381
LAN007	ROS021	0.89	0.09	1.30E-05	0.05	0.03	Inf	6.354	0.41
FRA104	ROS024	0.89	0.1	3.01E-04	0.05	0.02	Inf	0.195	0.242
LAN009	HJE010	0.9	0.09	6.99E-04	0.05	0.02	Inf	0.248	0.889
FRA102	ROS023	0.9	0.09	0	0.05	0.02	Inf	0.082	0.307
FRA043	ROS014	0.91	0.07	0.01	0.05	0.02	3	0.362	0.053
FRA014	LAN008	0.88	0.09	0	0.05	0.03	Inf	0.422	3.611
FRA015	ROS025	0.91	0.08	0.01	0.05	0.02	3	0.184	0.151
FRA106	FRA004	0.91	0.08	0.01	0.05	0.02	Inf	0.32	5.775
FRA012	HJE012	0.88	0.09	0	0.05	0.03	Inf	0.905	1.003
FRA008	ROS026	0.9	0.09	0	0.05	0.02	Inf	0.946	1.929
FRA009	LAN001	0.91	0.08	0.01	0.05	0.03	Inf	0.745	0.323
LAN007	FRA011	0.89	0.09	0	0.05	0.02	Inf	6.354	0.608
HJE001	HJE007	0.91	0.08	0.01	0.05	0.02	3	0.011	0.221
HOL001	ROS030	0.91	0.08	0.01	0.05	0.02	3	0.011	0.073
FRA105	FRA104	0.9	0.09	0	0.05	0.03	Inf	2.521	0.195
HJE003	ROS021	0.9	0.1	6.00E-05	0.05	0.02	Inf	0.137	0.41
FRA003	ROS038	0.91	0.06	0.01	0.05	0.03	Inf	0.062	0.067
FRA035	ROS003	0.9	0.09	4.50E-05	0.05	0.02	Inf	0.06	0.381
FRA033	HJE009	0.9	0.09	0	0.05	0.03	Inf	0.575	0.103
FRA012	FRA040	0.88	0.09	1.15E-04	0.05	0.02	Inf	0.905	0.14
FRA103	LAN010	0.91	0.09	0.01	0.05	0.02	3	0.138	0.02
HJE002	ROS030	0.9	0.1	2.65E-04	0.05	0.02	3	0.025	0.073
FRA041	LAN007	0.89	0.09	0	0.05	0.02	Inf	1.066	6.354
FRA042	ROS033	0.9	0.1	2.35E-04	0.05	0.02	Inf	0.297	0.291
FRA106	FRA012	0.91	0.06	0.01	0.05	0.03	Inf	0.32	0.905
LAN008	ROS025	0.89	0.08	0.01	0.05	0.03	Inf	3.611	0.151
FRA032	ROS018	0.9	0.1	2.21E-04	0.05	0.02	Inf	0.454	1.175
FRA034	FRA006	0.9	0.08	0.01	0.05	0.02	Inf	0.846	0.1
ROS008	ROS038	0.9	0.09	3.00E-06	0.05	0.02	3	0.015	0.067
FRA031	HJE013	0.9	0.1	1.01E-04	0.05	0.02	Inf	0.483	1.336
HJE014	ROS002	0.9	0.1	6.00E-06	0.05	0.02	2	0.096	0.023
FRA107	LAN008	0.87	0.09	1.21E-04	0.05	0.03	Inf	2.858	3.611
FRA032	FRA002	0.9	0.08	0.01	0.05	0.03	Inf	0.454	2.914
FRA023	ROS016	0.9	0.09	1.46E-04	0.05	0.02	Inf	0.959	2.462
FRA106	FRA101	0.9	0.09	0	0.05	0.02	Inf	0.32	0.202
LAN004	FRA027	0.89	0.1	1.00E-06	0.05	0.02	Inf	3.52	2.259
FRA021	LAN003	0.91	0.08	0.01	0.05	0.02	Inf	0.8	0.169
FRA102	ROS001	0.91	0.08	0.01	0.05	0.02	3	0.082	0.012
FRA102	ROS039	0.91	0.08	0	0.05	0.03	Inf	0.082	0.073
FRA023	ROS005	0.9	0.09	0	0.05	0.02	Inf	0.959	0.782
LAN006	FRA011	0.91	0.08	0.01	0.05	0.02	Inf	1.183	0.608
HJE011	HJE012	0.91	0.08	0.01	0.05	0.02	Inf	0.201	1.003
FRA107	ROS023	0.88	0.09	4.00E-06	0.05	0.03	Inf	2.858	0.307
FRA041	LAN006	0.9	0.1	9.80E-05	0.05	0.02	Inf	1.066	1.183
FRA020	ROS003	0.89	0.1	2.45E-04	0.05	0.02	Inf	4.379	0.381
FRA009	FRA101	0.9	0.09	0	0.05	0.02	Inf	0.745	0.202
ROS016	ROS026	0.9	0.1	0	0.05	0.02	Inf	2.462	1.929
FRA031	FRA002	0.91	0.08	0.01	0.05	0.02	Inf	0.483	2.914
FRA042	FRA032	0.9	0.09	0	0.05	0.02	Inf	0.297	0.454
FRA032	FRA104	0.9	0.09	1.37E-04	0.05	0.03	Inf	0.454	0.195
HUN001	ROS018	0.91	0.09	7.40E-05	0.05	0.03	Inf	0.724	1.175
HJE006	FRA008	0.9	0.09	0	0.05	0.02	Inf	0.673	0.946
LAN008	ROS023	0.88	0.08	0	0.05	0.03	Inf	3.611	0.307
FRA020	ROS030	0.9	0.08	0.01	0.05	0.02	Inf	4.379	0.073
FRA001	ROS004	0.91	0.09	0.01	0.05	0.02	3	0.013	0.078
FRA028	FRA040	0.9	0.09	0	0.05	0.02	Inf	0.646	0.14
HJE010	HUN002	0.9	0.09	0	0.05	0.02	3	0.889	3.401
HJE014	ROS004	0.9	0.1	2.93E-04	0.05	0.02	2	0.096	0.078
FRA043	FRA008	0.9	0.09	1.00E-06	0.05	0.02	Inf	0.362	0.946
HJE006	ROS039	0.9	0.09	0	0.05	0.02	Inf	0.673	0.073
LAN001	FRA101	0.9	0.09	6.00E-06	0.05	0.03	Inf	0.323	0.202
FRA002	ROS032	0.9	0.1	8.80E-04	0.05	0.02	3	2.914	0.052
FRA013	HJE005	0.9	0.08	0	0.05	0.03	Inf	2.686	0.31
LAN004	HJE012	0.89	0.09	0	0.05	0.02	Inf	3.52	1.003
FRA033	FRA006	0.9	0.09	0	0.05	0.02	Inf	0.575	0.1
FRA105	ROS024	0.9	0.09	0	0.05	0.02	Inf	2.521	0.242
LAN008	FRA006	0.88	0.09	0	0.05	0.02	Inf	3.611	0.1
FRA012	ROS021	0.89	0.09	1.00E-06	0.05	0.02	Inf	0.905	0.41
HJE013	HUN001	0.89	0.1	1.37E-04	0.05	0.02	Inf	1.336	0.724
FRA032	LAN008	0.88	0.08	0	0.05	0.02	Inf	0.454	3.611
FRA023	HJE006	0.9	0.1	2.10E-05	0.05	0.02	Inf	0.959	0.673
LAN001	ROS032	0.91	0.07	0.01	0.05	0.02	3	0.323	0.052
FRA103	HJE003	0.91	0.09	0	0.05	0.02	Inf	0.138	0.137
LAN002	FRA040	0.9	0.1	5.39E-04	0.05	0.02	Inf	0.159	0.14
HJE003	ROS039	0.91	0.09	4.78E-04	0.05	0.02	Inf	0.137	0.073
FRA037	LAN009	0.91	0.09	0	0.05	0.02	Inf	0.123	0.248
FRA103	ROS029	0.9	0.1	8.31E-04	0.05	0.02	Inf	0.138	0.21
LAN002	FRA011	0.9	0.09	0	0.05	0.02	Inf	0.159	0.608
HUN002	FRA006	0.9	0.09	0	0.05	0.02	3	3.401	0.1
FRA022	ROS026	0.86	0.09	0	0.05	0.02	Inf	3.518	1.929
FRA105	LAN003	0.9	0.1	1.60E-05	0.05	0.02	Inf	2.521	0.169
LAN005	ROS026	0.88	0.1	2.30E-04	0.05	0.02	Inf	1.589	1.929
FRA041	HJE003	0.9	0.1	3.61E-04	0.05	0.02	Inf	1.066	0.137
FRA042	ROS016	0.9	0.1	0	0.05	0.02	Inf	0.297	2.462
FRA005	LAN003	0.9	0.1	5.50E-05	0.05	0.02	Inf	8.579	0.169
LAN001	ROS026	0.9	0.1	1.00E-06	0.05	0.02	Inf	0.323	1.929
HJE006	ROS024	0.9	0.09	6.42E-04	0.05	0.02	Inf	0.673	0.242
ROS023	ROS032	0.9	0.09	2.50E-05	0.05	0.02	Inf	0.307	0.052
FRA040	FRA010	0.89	0.1	1.72E-04	0.05	0.02	Inf	0.14	0.105
FRA013	FRA038	0.89	0.09	4.24E-04	0.05	0.03	Inf	2.686	0.043
FRA026	LAN009	0.84	0.08	4.20E-05	0.05	0.03	Inf	0.125	0.248
FRA020	FRA015	0.9	0.09	0	0.05	0.02	Inf	4.379	0.184
FRA014	ROS026	0.9	0.1	2.51E-04	0.05	0.02	Inf	0.422	1.929
FRA104	LAN007	0.89	0.09	2.70E-04	0.05	0.02	Inf	0.195	6.354
FRA105	FRA040	0.9	0.1	3.03E-04	0.05	0.02	Inf	2.521	0.14
FRA001	ROS038	0.93	0.04	0.03	0.05	0.02	3	0.013	0.067
LAN007	LAN004	0.88	0.1	8.11E-04	0.05	0.02	Inf	6.354	3.52
FRA005	FRA101	0.91	0.08	0	0.05	0.03	Inf	8.579	0.202
HJE005	HJE007	0.91	0.08	0.01	0.05	0.02	Inf	0.31	0.221
ROS005	ROS026	0.9	0.09	4.77E-04	0.05	0.03	Inf	0.782	1.929
LAN009	FRA040	0.91	0.08	0.01	0.05	0.02	Inf	0.248	0.14
FRA041	LAN001	0.9	0.1	1.49E-04	0.05	0.02	Inf	1.066	0.323
ROS003	ROS014	0.9	0.1	3.08E-04	0.05	0.02	3	0.381	0.053
FRA030	HJE009	0.9	0.09	7.60E-05	0.05	0.02	Inf	1.891	0.103
FRA032	ROS026	0.9	0.1	0	0.05	0.02	Inf	0.454	1.929
FRA107	FRA020	0.89	0.09	0	0.05	0.02	Inf	2.858	4.379
HJE007	HJE011	0.91	0.09	0	0.05	0.02	Inf	0.221	0.201
FRA028	FRA041	0.9	0.09	1.00E-06	0.05	0.02	Inf	0.646	1.066
FRA106	LAN003	0.91	0.09	0	0.05	0.02	Inf	0.32	0.169
FRA007	HJE011	0.91	0.08	0.01	0.05	0.02	Inf	0.965	0.201
FRA028	FRA105	0.9	0.1	1.60E-05	0.05	0.02	Inf	0.646	2.521
HJE014	ROS021	0.9	0.1	6.31E-04	0.05	0.02	2	0.096	0.41
HJE008	HJE009	0.9	0.1	3.44E-04	0.05	0.02	2	0.085	0.103
HUN002	ROS033	0.91	0.08	0.01	0.05	0.02	3	3.401	0.291
FRA106	LAN008	0.88	0.09	0	0.05	0.02	Inf	0.32	3.611
FRA106	FRA015	0.91	0.09	0	0.05	0.02	Inf	0.32	0.184
LAN005	ROS030	0.88	0.1	5.38E-04	0.05	0.02	Inf	1.589	0.073
FRA041	HJE010	0.9	0.1	4.15E-04	0.05	0.02	Inf	1.066	0.889
FRA020	ROS029	0.9	0.1	8.90E-05	0.05	0.02	Inf	4.379	0.21
HJE006	FRA040	0.9	0.1	7.90E-05	0.05	0.02	Inf	0.673	0.14
FRA105	FRA039	0.9	0.1	5.00E-06	0.05	0.02	Inf	2.521	0.979
FRA042	LAN002	0.91	0.08	0.01	0.05	0.02	Inf	0.297	0.159
FRA037	FRA002	0.9	0.09	0	0.05	0.02	Inf	0.123	2.914
LAN004	ROS004	0.89	0.09	0	0.05	0.02	Inf	3.52	0.078
FRA031	LAN004	0.89	0.09	9.30E-05	0.05	0.02	Inf	0.483	3.52
FRA105	ROS033	0.9	0.09	1.12E-04	0.05	0.02	Inf	2.521	0.291
FRA023	FRA014	0.9	0.09	0	0.05	0.02	Inf	0.959	0.422
FRA101	FRA035	0.9	0.09	0	0.05	0.02	Inf	0.202	0.06
FRA038	HJE004	0.89	0.09	0	0.05	0.02	Inf	0.043	0.015
FRA042	FRA102	0.9	0.1	8.30E-05	0.05	0.02	Inf	0.297	0.082
HJE005	ROS016	0.91	0.09	8.80E-05	0.05	0.02	Inf	0.31	2.462
LAN002	FRA006	0.9	0.09	0	0.05	0.02	Inf	0.159	0.1
ROS004	ROS032	0.9	0.1	2.46E-04	0.05	0.02	3	0.078	0.052
HJE010	HJE012	0.9	0.1	9.80E-05	0.05	0.02	Inf	0.889	1.003
LAN001	HJE013	0.9	0.09	0	0.05	0.02	Inf	0.323	1.336
FRA020	FRA044	0.9	0.09	7.23E-04	0.05	0.02	Inf	4.379	0.028
FRA042	ROS005	0.9	0.09	5.60E-05	0.05	0.02	Inf	0.297	0.782
FRA009	HJE009	0.91	0.08	0.01	0.05	0.02	Inf	0.745	0.103
HJE007	FRA044	0.9	0.09	0	0.05	0.02	Inf	0.221	0.028
HJE008	ROS029	0.91	0.08	0.01	0.05	0.02	2	0.085	0.21
FRA106	HJE013	0.9	0.09	0	0.05	0.02	Inf	0.32	1.336
ROS014	ROS026	0.91	0.09	0	0.05	0.02	3	0.053	1.929
ROS016	ROS033	0.91	0.08	0.01	0.05	0.02	Inf	2.462	0.291
FRA041	HJE006	0.9	0.1	2.99E-04	0.05	0.02	Inf	1.066	0.673
HJE001	FRA010	0.9	0.07	0.01	0.05	0.02	3	0.011	0.105
HJE001	HJE008	0.95	0	0.05	0.05	0.02	2	0.011	0.085
ROS025	ROS033	0.9	0.09	0	0.05	0.02	Inf	0.151	0.291
FRA009	LAN008	0.89	0.07	0	0.05	0.03	Inf	0.745	3.611
FRA014	ROS029	0.9	0.1	2.94E-04	0.05	0.02	Inf	0.422	0.21
FRA029	FRA101	0.9	0.08	2.02E-04	0.05	0.03	Inf	1.032	0.202
FRA031	FRA008	0.9	0.09	0	0.05	0.02	Inf	0.483	0.946
FRA028	HJE006	0.91	0.08	0.01	0.05	0.02	Inf	0.646	0.673
FRA042	ROS023	0.91	0.07	0.01	0.05	0.02	Inf	0.297	0.307
HJE003	LAN010	0.91	0.08	0.01	0.05	0.02	3	0.137	0.02
LAN001	ROS014	0.92	0.06	0.01	0.05	0.02	3	0.323	0.053
FRA009	LAN002	0.9	0.1	1.50E-05	0.05	0.02	Inf	0.745	0.159
FRA044	ROS039	0.92	0.07	0.01	0.05	0.02	Inf	0.028	0.073
HJE009	ROS025	0.91	0.09	0	0.05	0.02	Inf	0.103	0.151
HJE013	FRA011	0.9	0.09	0	0.05	0.02	Inf	1.336	0.608
FRA041	FRA033	0.9	0.09	0	0.05	0.02	Inf	1.066	0.575
ROS007	ROS023	0.91	0.08	0	0.05	0.02	3	0.015	0.307
FRA013	FRA037	0.89	0.1	1.90E-05	0.05	0.02	Inf	2.686	0.123
LAN002	ROS023	0.9	0.09	4.95E-04	0.05	0.02	Inf	0.159	0.307
FRA107	FRA007	0.89	0.09	0	0.05	0.02	Inf	2.858	0.965
FRA001	FRA010	0.89	0.09	0	0.05	0.02	3	0.013	0.105
HJE011	ROS016	0.9	0.1	9.60E-05	0.05	0.02	Inf	0.201	2.462
FRA042	LAN006	0.91	0.08	0	0.05	0.02	Inf	0.297	1.183
ROS033	ROS039	0.9	0.09	0	0.05	0.02	Inf	0.291	0.073
FRA101	FRA040	0.9	0.09	1.30E-04	0.05	0.02	Inf	0.202	0.14
FRA105	FRA010	0.89	0.1	0	0.05	0.02	Inf	2.521	0.105
FRA009	LAN009	0.9	0.09	0	0.05	0.02	Inf	0.745	0.248
FRA039	HJE008	0.91	0.09	0	0.05	0.02	2	0.979	0.085
ROS005	ROS032	0.9	0.09	0	0.05	0.02	Inf	0.782	0.052
HJE001	HJE005	0.92	0.07	0.01	0.05	0.02	3	0.011	0.31
HJE006	HJE007	0.92	0.07	0.01	0.05	0.02	Inf	0.673	0.221
FRA106	HJE005	0.91	0.09	1.80E-05	0.05	0.02	Inf	0.32	0.31
FRA104	LAN008	0.87	0.1	0	0.05	0.02	Inf	0.195	3.611
FRA030	FRA005	0.89	0.09	0	0.05	0.02	Inf	1.891	8.579
FRA029	FRA011	0.89	0.09	0	0.05	0.02	Inf	1.032	0.608
LAN008	ROS003	0.87	0.09	2.49E-04	0.05	0.02	Inf	3.611	0.381
LAN008	ROS026	0.88	0.09	0	0.05	0.02	Inf	3.611	1.929
LAN006	ROS004	0.9	0.1	0	0.05	0.02	Inf	1.183	0.078
FRA101	ROS025	0.9	0.09	0	0.05	0.02	Inf	0.202	0.151
FRA107	FRA101	0.9	0.08	0	0.05	0.03	Inf	2.858	0.202
FRA103	LAN003	0.91	0.09	0	0.05	0.02	Inf	0.138	0.169
FRA005	HUN002	0.9	0.09	2.68E-04	0.05	0.02	3	8.579	3.401
FRA038	HJE008	0.9	0.09	0	0.05	0.02	2	0.043	0.085
HJE014	ROS032	0.92	0.06	0.02	0.05	0.02	2	0.096	0.052
HJE011	FRA010	0.9	0.09	6.42E-04	0.05	0.02	Inf	0.201	0.105
FRA011	ROS024	0.91	0.08	0.01	0.05	0.02	Inf	0.608	0.242
FRA103	ROS004	0.91	0.08	0.01	0.05	0.02	Inf	0.138	0.078
FRA038	ROS007	0.92	0.05	0.02	0.05	0.02	3	0.043	0.015
FRA033	FRA101	0.89	0.09	3.00E-06	0.05	0.02	Inf	0.575	0.202
HUN001	ROS021	0.91	0.09	4.90E-05	0.05	0.02	Inf	0.724	0.41
FRA013	ROS039	0.9	0.08	3.94E-04	0.05	0.02	Inf	2.686	0.073
LAN004	HJE014	0.91	0.07	0	0.05	0.02	3	3.52	0.096
FRA037	HJE011	0.92	0.06	0.02	0.05	0.02	Inf	0.123	0.201
FRA032	ROS025	0.9	0.09	0	0.05	0.02	Inf	0.454	0.151
FRA037	FRA008	0.91	0.09	1.00E-06	0.05	0.02	Inf	0.123	0.946
FRA041	LAN008	0.88	0.09	0	0.05	0.02	Inf	1.066	3.611
FRA021	HJE010	0.91	0.08	0.01	0.05	0.02	Inf	0.8	0.889
FRA038	ROS008	0.91	0.06	0.02	0.05	0.02	Inf	0.043	0.015
FRA037	ROS003	0.91	0.09	7.76E-04	0.05	0.02	Inf	0.123	0.381
FRA029	FRA002	0.89	0.09	2.80E-05	0.05	0.02	Inf	1.032	2.914
FRA009	HUN001	0.9	0.08	0.01	0.05	0.02	Inf	0.745	0.724
FRA005	FRA031	0.9	0.09	2.00E-06	0.05	0.02	Inf	8.579	0.483
FRA007	LAN002	0.9	0.09	3.97E-04	0.05	0.02	Inf	0.965	0.159
FRA032	LAN003	0.9	0.09	0	0.05	0.02	Inf	0.454	0.169
LAN009	HJE009	0.91	0.09	9.00E-06	0.05	0.02	Inf	0.248	0.103
FRA020	FRA032	0.89	0.09	1.40E-05	0.05	0.02	Inf	4.379	0.454
HJE005	HJE006	0.91	0.08	0.01	0.05	0.02	Inf	0.31	0.673
LAN004	FRA101	0.89	0.08	0	0.05	0.02	Inf	3.52	0.202
FRA004	LAN009	0.9	0.09	0	0.05	0.02	Inf	5.775	0.248
FRA021	ROS016	0.9	0.09	1.44E-04	0.05	0.02	Inf	0.8	2.462
HJE008	ROS005	0.9	0.09	2.90E-04	0.05	0.02	2	0.085	0.782
FRA027	ROS016	0.91	0.09	0	0.05	0.02	Inf	2.259	2.462
ROS021	ROS038	0.91	0.09	0	0.05	0.02	Inf	0.41	0.067
FRA028	ROS021	0.91	0.09	0	0.05	0.02	Inf	0.646	0.41
LAN004	ROS024	0.89	0.08	0	0.05	0.02	Inf	3.52	0.242
FRA103	FRA008	0.9	0.09	1.50E-05	0.05	0.02	Inf	0.138	0.946
LAN005	ROS039	0.9	0.08	5.10E-05	0.05	0.03	Inf	1.589	0.073
HJE008	ROS038	0.91	0.08	0	0.05	0.02	2	0.085	0.067
FRA037	ROS026	0.91	0.09	1.70E-05	0.05	0.02	Inf	0.123	1.929
FRA040	ROS025	0.91	0.08	0.01	0.05	0.02	Inf	0.14	0.151
FRA105	FRA006	0.9	0.09	1.83E-04	0.05	0.02	Inf	2.521	0.1
FRA107	LAN005	0.87	0.09	0	0.05	0.02	Inf	2.858	1.589
LAN002	FRA010	0.89	0.09	0	0.05	0.02	Inf	0.159	0.105
FRA104	FRA006	0.9	0.09	1.90E-05	0.05	0.02	Inf	0.195	0.1
LAN009	ROS038	0.9	0.09	0	0.05	0.02	Inf	0.248	0.067
FRA102	ROS038	0.91	0.09	0	0.05	0.02	Inf	0.082	0.067
FRA009	LAN007	0.9	0.08	0.01	0.05	0.02	Inf	0.745	6.354
FRA020	ROS018	0.9	0.09	2.90E-04	0.05	0.02	Inf	4.379	1.175
FRA028	ROS026	0.9	0.09	1.00E-06	0.05	0.02	Inf	0.646	1.929
HJE008	ROS008	0.93	0.05	0.02	0.05	0.02	2	0.085	0.015
FRA042	FRA030	0.91	0.08	0.01	0.05	0.02	Inf	0.297	1.891
FRA022	HJE003	0.87	0.09	0	0.05	0.02	Inf	3.518	0.137
ROS004	ROS029	0.91	0.09	1.70E-05	0.05	0.02	Inf	0.078	0.21
FRA020	ROS038	0.9	0.08	0.01	0.05	0.02	Inf	4.379	0.067
FRA037	ROS032	0.91	0.09	2.00E-06	0.05	0.02	3	0.123	0.052
FRA106	FRA034	0.9	0.09	0	0.05	0.02	Inf	0.32	0.846
FRA106	LAN005	0.89	0.09	2.09E-04	0.05	0.02	Inf	0.32	1.589
FRA012	ROS024	0.89	0.08	0	0.05	0.02	Inf	0.905	0.242
HJE013	FRA003	0.9	0.09	0	0.05	0.02	Inf	1.336	0.062
FRA014	HJE012	0.91	0.09	0	0.05	0.02	Inf	0.422	1.003
HJE008	ROS036	0.92	0.06	0.02	0.05	0.02	2	0.085	0.023
FRA037	LAN002	0.91	0.09	1.99E-04	0.05	0.02	Inf	0.123	0.159
FRA029	HJE005	0.89	0.09	4.56E-04	0.05	0.02	Inf	1.032	0.31
FRA044	ROS024	0.91	0.09	4.98E-04	0.05	0.02	Inf	0.028	0.242
FRA025	LAN006	0.83	0.07	0.01	0.05	0.02	Inf	2.178	1.183
FRA032	LAN007	0.89	0.09	0	0.05	0.02	Inf	0.454	6.354
FRA042	FRA005	0.9	0.09	9.70E-05	0.05	0.02	Inf	0.297	8.579
LAN003	HJE011	0.91	0.08	0.01	0.05	0.02	Inf	0.169	0.201
FRA029	ROS030	0.89	0.09	2.95E-04	0.05	0.02	Inf	1.032	0.073
HJE001	FRA035	0.91	0.09	1.80E-05	0.05	0.02	3	0.011	0.06
HJE006	FRA043	0.91	0.08	0.01	0.05	0.02	Inf	0.673	0.362
LAN006	ROS025	0.91	0.08	0.01	0.05	0.02	Inf	1.183	0.151
HJE008	ROS024	0.91	0.09	3.70E-05	0.05	0.02	2	0.085	0.242
LAN008	ROS005	0.88	0.08	0	0.05	0.02	Inf	3.611	0.782
FRA007	LAN007	0.91	0.07	0.01	0.05	0.02	Inf	0.965	6.354
FRA012	ROS003	0.89	0.08	0	0.05	0.02	Inf	0.905	0.381
FRA012	FRA038	0.88	0.08	3.70E-05	0.05	0.02	Inf	0.905	0.043
LAN002	HJE010	0.92	0.07	0.01	0.05	0.02	Inf	0.159	0.889
HJE014	FRA006	0.91	0.07	0.01	0.05	0.02	2	0.096	0.1
FRA007	FRA040	0.91	0.09	0	0.05	0.02	Inf	0.965	0.14
FRA101	FRA003	0.9	0.08	0	0.05	0.02	Inf	0.202	0.062
FRA007	ROS003	0.9	0.09	0	0.05	0.02	Inf	0.965	0.381
FRA005	HJE007	0.9	0.08	0	0.05	0.02	Inf	8.579	0.221
HJE003	FRA015	0.91	0.09	6.40E-05	0.05	0.02	Inf	0.137	0.184
FRA010	ROS007	0.9	0.07	0.01	0.05	0.02	3	0.105	0.015
FRA005	LAN004	0.89	0.08	0.01	0.05	0.02	Inf	8.579	3.52
FRA004	ROS030	0.9	0.09	2.25E-04	0.05	0.02	Inf	5.775	0.073
HJE006	ROS026	0.91	0.09	2.90E-04	0.05	0.02	Inf	0.673	1.929
FRA102	FRA002	0.9	0.09	6.30E-05	0.05	0.02	Inf	0.082	2.914
FRA023	LAN010	0.91	0.09	2.74E-04	0.05	0.02	3	0.959	0.02
FRA021	HJE012	0.91	0.09	0	0.05	0.02	Inf	0.8	1.003
FRA013	FRA026	0.82	0.09	1.39E-04	0.05	0.02	Inf	2.686	0.125
FRA102	FRA024	0.9	0.08	0.01	0.05	0.02	Inf	0.082	0.131
FRA106	FRA031	0.91	0.09	6.10E-05	0.05	0.02	Inf	0.32	0.483
FRA041	FRA009	0.91	0.08	0.01	0.05	0.02	Inf	1.066	0.745
LAN004	FRA011	0.89	0.09	1.10E-05	0.05	0.02	Inf	3.52	0.608
FRA042	LAN001	0.91	0.09	0	0.05	0.02	Inf	0.297	0.323
FRA030	HJE007	0.9	0.09	2.20E-04	0.05	0.02	Inf	1.891	0.221
FRA023	FRA010	0.89	0.09	0	0.05	0.02	Inf	0.959	0.105
FRA034	LAN008	0.88	0.07	0.01	0.05	0.02	Inf	0.846	3.611
LAN008	ROS033	0.9	0.06	0.01	0.05	0.03	Inf	3.611	0.291
LAN005	ROS003	0.88	0.09	2.89E-04	0.05	0.02	Inf	1.589	0.381
LAN005	ROS014	0.88	0.09	0	0.05	0.02	3	1.589	0.053
FRA013	LAN008	0.88	0.08	8.70E-05	0.05	0.02	Inf	2.686	3.611
FRA021	HJE005	0.91	0.09	0	0.05	0.02	Inf	0.8	0.31
FRA020	FRA010	0.89	0.09	1.56E-04	0.05	0.02	Inf	4.379	0.105
FRA037	FRA101	0.91	0.07	0.01	0.05	0.02	Inf	0.123	0.202
FRA041	FRA013	0.89	0.09	1.10E-05	0.05	0.02	Inf	1.066	2.686
FRA037	ROS039	0.91	0.09	0	0.05	0.02	Inf	0.123	0.073
FRA026	FRA015	0.84	0.08	0	0.05	0.02	Inf	0.125	0.184
FRA004	LAN002	0.9	0.09	1.34E-04	0.05	0.02	Inf	5.775	0.159
FRA021	ROS025	0.91	0.09	0	0.05	0.02	Inf	0.8	0.151
FRA009	HUN002	0.91	0.09	6.61E-04	0.05	0.02	3	0.745	3.401
FRA043	ROS038	0.9	0.09	0	0.05	0.02	Inf	0.362	0.067
FRA103	ROS003	0.9	0.09	0	0.05	0.02	Inf	0.138	0.381
FRA039	ROS026	0.91	0.09	0	0.05	0.02	Inf	0.979	1.929
HJE005	FRA101	0.91	0.07	0.01	0.05	0.02	Inf	0.31	0.202
HJE012	ROS024	0.91	0.09	0	0.05	0.02	Inf	1.003	0.242
ROS036	ROS038	0.91	0.08	0	0.05	0.02	Inf	0.023	0.067
FRA004	ROS018	0.91	0.08	0	0.05	0.02	Inf	5.775	1.175
FRA030	LAN004	0.89	0.08	0.01	0.05	0.02	Inf	1.891	3.52
FRA005	FRA107	0.89	0.08	0	0.05	0.02	Inf	8.579	2.858
FRA008	ROS003	0.9	0.08	0.01	0.05	0.02	Inf	0.946	0.381
FRA031	FRA026	0.85	0.06	0	0.05	0.03	Inf	0.483	0.125
FRA029	FRA013	0.88	0.09	0	0.05	0.02	Inf	1.032	2.686
FRA032	ROS030	0.9	0.09	2.20E-05	0.05	0.02	Inf	0.454	0.073
FRA005	ROS023	0.89	0.09	0	0.05	0.02	Inf	8.579	0.307
FRA023	HJE003	0.91	0.08	0	0.05	0.02	Inf	0.959	0.137
HJE014	FRA040	0.91	0.09	1.62E-04	0.05	0.02	2	0.096	0.14
LAN008	LAN006	0.88	0.09	0	0.05	0.02	Inf	3.611	1.183
FRA028	ROS029	0.91	0.08	0.01	0.05	0.02	Inf	0.646	0.21
FRA034	FRA002	0.92	0.06	0.01	0.05	0.02	Inf	0.846	2.914
FRA011	ROS016	0.91	0.09	0	0.05	0.02	Inf	0.608	2.462
FRA102	LAN006	0.91	0.09	1.30E-05	0.05	0.02	Inf	0.082	1.183
FRA028	LAN007	0.9	0.09	0	0.05	0.02	Inf	0.646	6.354
HJE001	ROS030	0.92	0.07	0.01	0.05	0.02	3	0.011	0.073
FRA037	HJE008	0.91	0.08	0.01	0.05	0.02	2	0.123	0.085
HJE014	ROS018	0.91	0.09	5.41E-04	0.05	0.02	2	0.096	1.175
FRA038	FRA040	0.91	0.07	0.01	0.05	0.02	Inf	0.043	0.14
LAN007	HJE007	0.92	0.06	0.01	0.05	0.02	Inf	6.354	0.221
FRA037	ROS024	0.91	0.09	1.00E-06	0.05	0.02	Inf	0.123	0.242
LAN007	LAN006	0.9	0.09	3.80E-05	0.05	0.02	Inf	6.354	1.183
LAN005	ROS029	0.9	0.06	0.01	0.05	0.02	Inf	1.589	0.21
FRA040	ROS033	0.91	0.08	0.01	0.05	0.02	Inf	0.14	0.291
FRA007	ROS005	0.9	0.09	7.00E-06	0.05	0.02	Inf	0.965	0.782
FRA009	ROS024	0.9	0.09	1.08E-04	0.05	0.02	Inf	0.745	0.242
LAN009	ROS025	0.91	0.09	0	0.05	0.02	3	0.248	0.151
FRA039	ROS023	0.9	0.09	1.08E-04	0.05	0.02	Inf	0.979	0.307
FRA042	FRA023	0.92	0.07	0.01	0.05	0.02	Inf	0.297	0.959
FRA107	ROS026	0.91	0.06	0.01	0.05	0.02	Inf	2.858	1.929
FRA042	FRA013	0.9	0.09	2.00E-06	0.05	0.02	Inf	0.297	2.686
FRA005	FRA104	0.91	0.07	0.01	0.05	0.02	Inf	8.579	0.195
LAN006	HJE011	0.91	0.08	0	0.05	0.02	Inf	1.183	0.201
FRA021	LAN001	0.91	0.09	0	0.05	0.02	Inf	0.8	0.323
FRA013	FRA008	0.9	0.07	0.01	0.05	0.02	Inf	2.686	0.946
FRA020	FRA104	0.9	0.09	5.00E-06	0.05	0.02	Inf	4.379	0.195
FRA012	FRA043	0.89	0.08	2.00E-06	0.05	0.02	Inf	0.905	0.362
FRA025	HJE008	0.82	0.09	3.72E-04	0.05	0.02	2	2.178	0.085
FRA031	FRA010	0.9	0.08	0	0.05	0.02	Inf	0.483	0.105
FRA014	LAN010	0.91	0.09	2.50E-05	0.05	0.02	3	0.422	0.02
FRA012	LAN001	0.89	0.09	8.00E-06	0.05	0.02	Inf	0.905	0.323
FRA106	FRA032	0.91	0.09	5.00E-06	0.05	0.02	Inf	0.32	0.454
FRA105	HUN001	0.9	0.09	3.44E-04	0.05	0.02	Inf	2.521	0.724
FRA022	HJE012	0.86	0.09	1.00E-06	0.05	0.02	Inf	3.518	1.003
LAN010	ROS023	0.93	0.05	0.01	0.05	0.02	Inf	0.02	0.307
LAN007	LAN005	0.88	0.09	1.40E-05	0.05	0.02	Inf	6.354	1.589
FRA039	HJE013	0.9	0.09	1.33E-04	0.05	0.02	Inf	0.979	1.336
FRA039	FRA008	0.91	0.09	0	0.05	0.02	Inf	0.979	0.946
FRA102	LAN007	0.9	0.09	2.00E-06	0.05	0.02	Inf	0.082	6.354
FRA004	HJE010	0.91	0.08	1.40E-05	0.05	0.02	Inf	5.775	0.889
FRA002	ROS029	0.91	0.08	0	0.05	0.02	Inf	2.914	0.21
FRA041	LAN005	0.89	0.09	9.20E-05	0.05	0.02	Inf	1.066	1.589
FRA042	FRA008	0.91	0.09	4.40E-05	0.05	0.02	Inf	0.297	0.946
FRA026	HJE007	0.84	0.08	8.97E-04	0.05	0.02	Inf	0.125	0.221
LAN003	ROS030	0.92	0.07	0.01	0.05	0.02	3	0.169	0.073
LAN003	HJE007	0.91	0.08	0	0.05	0.02	Inf	0.169	0.221
ROS024	ROS032	0.91	0.09	0	0.05	0.02	3	0.242	0.052
FRA034	FRA040	0.91	0.08	0	0.05	0.02	Inf	0.846	0.14
FRA105	FRA043	0.91	0.09	1.60E-05	0.05	0.02	Inf	2.521	0.362
HJE014	ROS038	0.91	0.07	0.01	0.05	0.02	2	0.096	0.067
FRA034	ROS026	0.9	0.09	0	0.05	0.02	Inf	0.846	1.929
FRA042	FRA012	0.89	0.09	1.86E-04	0.05	0.02	Inf	0.297	0.905
FRA106	ROS018	0.91	0.09	0	0.05	0.02	Inf	0.32	1.175
FRA106	FRA027	0.91	0.09	1.00E-06	0.05	0.02	Inf	0.32	2.259
FRA107	HUN001	0.89	0.09	2.00E-06	0.05	0.02	Inf	2.858	0.724
FRA029	HJE013	0.9	0.08	0	0.05	0.02	Inf	1.032	1.336
FRA005	LAN001	0.9	0.09	0	0.05	0.02	Inf	8.579	0.323
HUN002	FRA003	0.9	0.09	7.10E-05	0.05	0.02	3	3.401	0.062
FRA033	ROS003	0.9	0.09	4.00E-06	0.05	0.02	Inf	0.575	0.381
FRA107	FRA027	0.9	0.07	0.01	0.05	0.02	Inf	2.858	2.259
FRA005	LAN005	0.89	0.08	0	0.05	0.02	Inf	8.579	1.589
FRA012	FRA039	0.89	0.09	2.50E-05	0.05	0.02	Inf	0.905	0.979
FRA107	FRA034	0.9	0.08	0	0.05	0.02	Inf	2.858	0.846
HUN001	ROS039	0.91	0.08	9.80E-05	0.05	0.02	Inf	0.724	0.073
FRA105	FRA021	0.91	0.09	6.80E-05	0.05	0.02	Inf	2.521	0.8
LAN005	ROS004	0.89	0.09	0	0.05	0.02	Inf	1.589	0.078
FRA024	LAN009	0.9	0.08	0.01	0.05	0.02	Inf	0.131	0.248
FRA007	FRA015	0.91	0.09	9.21E-04	0.05	0.02	Inf	0.965	0.184
FRA038	ROS039	0.91	0.07	0.01	0.05	0.02	Inf	0.043	0.073
HJE002	HJE012	0.92	0.07	0.01	0.05	0.02	3	0.025	1.003
FRA104	ROS029	0.91	0.08	0	0.05	0.02	Inf	0.195	0.21
FRA020	LAN001	0.91	0.07	0.01	0.05	0.02	Inf	4.379	0.323
FRA104	ROS021	0.9	0.09	4.80E-05	0.05	0.02	Inf	0.195	0.41
FRA103	FRA022	0.88	0.07	0.01	0.05	0.02	Inf	0.138	3.518
FRA105	LAN007	0.91	0.07	0.01	0.05	0.02	Inf	2.521	6.354
LAN002	HJE007	0.91	0.08	0	0.05	0.02	Inf	0.159	0.221
LAN007	ROS026	0.9	0.09	0	0.05	0.02	Inf	6.354	1.929
LAN005	HJE006	0.89	0.07	0.01	0.05	0.02	Inf	1.589	0.673
FRA107	ROS025	0.89	0.09	3.51E-04	0.05	0.02	Inf	2.858	0.151
FRA012	HUN002	0.9	0.07	0.01	0.05	0.02	3	0.905	3.401
FRA107	ROS005	0.89	0.08	0	0.05	0.02	Inf	2.858	0.782
HJE007	ROS032	0.91	0.09	3.60E-05	0.05	0.02	3	0.221	0.052
FRA014	FRA101	0.91	0.08	0	0.05	0.02	Inf	0.422	0.202
LAN002	ROS005	0.9	0.09	4.90E-05	0.05	0.02	Inf	0.159	0.782
LAN001	ROS030	0.91	0.09	1.84E-04	0.05	0.02	Inf	0.323	0.073
HJE003	ROS007	0.92	0.06	0.01	0.05	0.02	3	0.137	0.015
FRA021	LAN006	0.91	0.08	0	0.05	0.02	Inf	0.8	1.183
HJE009	ROS029	0.91	0.09	0	0.05	0.02	Inf	0.103	0.21
FRA010	ROS003	0.89	0.09	2.89E-04	0.05	0.02	Inf	0.105	0.381
LAN008	HJE009	0.89	0.08	5.00E-06	0.05	0.02	Inf	3.611	0.103
HJE003	ROS014	0.92	0.07	0.01	0.05	0.02	3	0.137	0.053
FRA101	ROS005	0.89	0.09	1.02E-04	0.05	0.02	Inf	0.202	0.782
HJE010	ROS023	0.9	0.08	0	0.05	0.02	Inf	0.889	0.307
HJE014	ROS036	0.91	0.08	0.01	0.05	0.02	2	0.096	0.023
HJE010	ROS021	0.91	0.09	0	0.05	0.02	Inf	0.889	0.41
FRA020	LAN006	0.9	0.09	4.70E-04	0.05	0.02	Inf	4.379	1.183
FRA102	ROS032	0.91	0.09	0	0.05	0.02	3	0.082	0.052
HJE014	ROS014	0.93	0.04	0.02	0.05	0.02	2	0.096	0.053
FRA024	LAN008	0.89	0.07	8.29E-04	0.05	0.02	Inf	0.131	3.611
FRA023	FRA009	0.9	0.09	1.00E-06	0.05	0.02	Inf	0.959	0.745
FRA032	HUN002	0.91	0.09	9.00E-06	0.05	0.02	3	0.454	3.401
FRA022	ROS030	0.87	0.08	0.01	0.05	0.02	Inf	3.518	0.073
FRA022	FRA009	0.86	0.09	1.89E-04	0.05	0.02	Inf	3.518	0.745
ROS003	ROS029	0.91	0.08	3.91E-04	0.05	0.02	Inf	0.381	0.21
FRA023	FRA003	0.9	0.08	0.01	0.05	0.02	Inf	0.959	0.062
FRA042	FRA029	0.89	0.09	1.00E-06	0.05	0.02	Inf	0.297	1.032
FRA009	ROS003	0.9	0.09	2.20E-05	0.05	0.02	Inf	0.745	0.381
FRA042	FRA103	0.92	0.08	0.01	0.05	0.02	Inf	0.297	0.138
HJE009	FRA044	0.91	0.09	8.51E-04	0.05	0.02	Inf	0.103	0.028
FRA104	FRA035	0.91	0.09	3.25E-04	0.05	0.02	Inf	0.195	0.06
FRA106	FRA033	0.91	0.08	1.76E-04	0.05	0.02	Inf	0.32	0.575
LAN009	FRA008	0.91	0.08	0	0.05	0.02	Inf	0.248	0.946
FRA028	ROS003	0.9	0.08	0	0.05	0.02	Inf	0.646	0.381
FRA042	ROS024	0.91	0.08	3.62E-04	0.05	0.02	Inf	0.297	0.242
FRA022	LAN009	0.88	0.08	1.90E-05	0.05	0.02	Inf	3.518	0.248
LAN001	ROS004	0.91	0.09	0	0.05	0.02	Inf	0.323	0.078
FRA302	ROS002	0.92	0.03	0.03	0.05	0.02	3	0.015	0.023
FRA005	FRA040	0.91	0.08	0.01	0.05	0.02	Inf	8.579	0.14
FRA039	HJE012	0.91	0.08	0	0.05	0.02	Inf	0.979	1.003
FRA039	ROS016	0.92	0.07	0.01	0.05	0.02	Inf	0.979	2.462
FRA107	ROS038	0.9	0.07	0.01	0.05	0.02	Inf	2.858	0.067
FRA102	LAN008	0.89	0.08	0.01	0.05	0.02	Inf	0.082	3.611
FRA107	FRA008	0.89	0.09	3.30E-05	0.05	0.02	Inf	2.858	0.946
FRA025	ROS038	0.83	0.07	0	0.05	0.02	Inf	2.178	0.067
FRA101	ROS033	0.91	0.08	0	0.05	0.02	Inf	0.202	0.291
FRA105	ROS014	0.91	0.09	3.18E-04	0.05	0.02	3	2.521	0.053
FRA043	FRA101	0.91	0.08	1.11E-04	0.05	0.02	Inf	0.362	0.202
HJE011	ROS029	0.92	0.08	0.01	0.05	0.02	Inf	0.201	0.21
FRA005	FRA032	0.91	0.07	0	0.05	0.02	Inf	8.579	0.454
FRA020	HJE003	0.9	0.09	4.39E-04	0.05	0.02	Inf	4.379	0.137
FRA007	FRA039	0.91	0.07	0.01	0.05	0.02	Inf	0.965	0.979
LAN008	FRA010	0.87	0.09	2.00E-06	0.05	0.02	Inf	3.611	0.105
ROS027	ROS033	0.92	0.07	0.01	0.05	0.02	Inf	0.56	0.291
FRA025	ROS026	0.82	0.09	0	0.05	0.02	Inf	2.178	1.929
FRA041	FRA032	0.91	0.09	0	0.05	0.02	Inf	1.066	0.454
FRA007	HJE013	0.91	0.08	0	0.05	0.02	Inf	0.965	1.336
FRA011	ROS021	0.91	0.09	0	0.05	0.02	Inf	0.608	0.41
FRA020	FRA007	0.9	0.09	0	0.05	0.02	Inf	4.379	0.965
LAN001	ROS024	0.91	0.08	2.30E-05	0.05	0.02	Inf	0.323	0.242
HJE007	FRA015	0.91	0.08	6.11E-04	0.05	0.02	Inf	0.221	0.184
HJE014	FRA010	0.9	0.07	0.01	0.05	0.02	3	0.096	0.105
FRA007	LAN009	0.92	0.06	0.01	0.05	0.02	Inf	0.965	0.248
ROS004	ROS016	0.91	0.08	0	0.05	0.02	Inf	0.078	2.462
FRA030	ROS026	0.91	0.09	4.00E-06	0.05	0.02	Inf	1.891	1.929
FRA024	ROS038	0.9	0.08	0	0.05	0.02	Inf	0.131	0.067
FRA024	ROS023	0.9	0.08	9.87E-04	0.05	0.02	Inf	0.131	0.307
FRA002	ROS038	0.91	0.07	0	0.05	0.02	Inf	2.914	0.067
FRA007	LAN006	0.91	0.09	4.93E-04	0.05	0.02	Inf	0.965	1.183
FRA010	ROS029	0.9	0.08	2.00E-06	0.05	0.02	Inf	0.105	0.21
LAN003	FRA040	0.92	0.08	0	0.05	0.02	Inf	0.169	0.14
FRA028	FRA021	0.91	0.09	1.00E-05	0.05	0.02	Inf	0.646	0.8
FRA107	HJE012	0.9	0.09	0	0.05	0.02	Inf	2.858	1.003
LAN004	ROS014	0.91	0.06	0.01	0.05	0.02	3	3.52	0.053
FRA102	HOL001	0.91	0.09	3.50E-05	0.05	0.02	3	0.082	0.011
FRA106	ROS032	0.92	0.07	0.01	0.05	0.02	3	0.32	0.052
LAN006	HJE009	0.91	0.09	5.00E-05	0.05	0.02	Inf	1.183	0.103
FRA041	FRA101	0.9	0.09	1.20E-05	0.05	0.02	Inf	1.066	0.202
FRA102	FRA104	0.91	0.08	0	0.04	0.02	Inf	0.082	0.195
FRA030	ROS018	0.91	0.08	0	0.04	0.02	Inf	1.891	1.175
HJE001	FRA003	0.9	0.08	0.01	0.04	0.02	3	0.011	0.062
FRA028	LAN009	0.91	0.08	0.01	0.04	0.02	Inf	0.646	0.248
FRA102	FRA037	0.91	0.08	0	0.04	0.02	Inf	0.082	0.123
FRA101	ROS023	0.9	0.08	0	0.04	0.02	Inf	0.202	0.307
FRA031	ROS029	0.91	0.09	7.22E-04	0.04	0.02	Inf	0.483	0.21
FRA105	FRA101	0.91	0.08	0.01	0.04	0.02	Inf	2.521	0.202
ROS018	ROS032	0.92	0.07	0.01	0.04	0.02	3	1.175	0.052
FRA037	LAN003	0.91	0.09	0	0.04	0.02	Inf	0.123	0.169
FRA023	FRA011	0.92	0.07	0.01	0.04	0.02	Inf	0.959	0.608
ROS016	ROS021	0.91	0.08	0	0.04	0.02	Inf	2.462	0.41
FRA101	ROS039	0.91	0.06	0.01	0.04	0.02	Inf	0.202	0.073
FRA004	FRA034	0.9	0.08	0	0.04	0.02	Inf	5.775	0.846
HJE008	HUN001	0.9	0.09	6.58E-04	0.04	0.02	2	0.085	0.724
FRA011	ROS025	0.91	0.08	0	0.04	0.02	Inf	0.608	0.151
HJE004	NAS005	0.93	0.06	0.02	0.04	0.02	3	0.015	0.023
FRA010	ROS018	0.9	0.08	0	0.04	0.02	Inf	0.105	1.175
LAN001	HJE006	0.91	0.09	1.90E-05	0.04	0.02	Inf	0.323	0.673
FRA025	ROS023	0.83	0.07	1.09E-04	0.04	0.02	Inf	2.178	0.307
FRA043	ROS023	0.9	0.09	1.50E-05	0.04	0.02	Inf	0.362	0.307
FRA106	ROS029	0.92	0.07	0.01	0.04	0.02	Inf	0.32	0.21
FRA003	ROS001	0.91	0.07	0.01	0.04	0.02	3	0.062	0.012
HJE014	ROS005	0.9	0.09	7.76E-04	0.04	0.02	3	0.096	0.782
FRA008	ROS032	0.91	0.08	0.01	0.04	0.02	3	0.946	0.052
FRA038	ROS026	0.9	0.09	2.82E-04	0.04	0.02	Inf	0.043	1.929
HJE003	LAN007	0.9	0.08	0	0.04	0.02	Inf	0.137	6.354
HJE002	ROS038	0.91	0.08	3.10E-05	0.04	0.02	3	0.025	0.067
FRA107	FRA014	0.9	0.08	0.01	0.04	0.02	Inf	2.858	0.422
FRA024	LAN007	0.89	0.09	1.20E-05	0.04	0.02	Inf	0.131	6.354
LAN001	HJE007	0.91	0.09	4.72E-04	0.04	0.02	Inf	0.323	0.221
FRA029	HJE008	0.9	0.08	0	0.04	0.02	2	1.032	0.085
HJE012	FRA011	0.91	0.09	3.20E-05	0.04	0.02	Inf	1.003	0.608
FRA042	ROS030	0.91	0.08	0	0.04	0.02	Inf	0.297	0.073
LAN001	ROS029	0.91	0.08	0	0.04	0.02	Inf	0.323	0.21
FRA022	FRA043	0.87	0.09	1.39E-04	0.04	0.02	Inf	3.518	0.362
FRA005	HJE012	0.91	0.08	1.10E-05	0.04	0.02	Inf	8.579	1.003
LAN003	FRA035	0.92	0.08	0.01	0.04	0.02	Inf	0.169	0.06
LAN007	HJE014	0.91	0.08	7.61E-04	0.04	0.02	2	6.354	0.096
FRA042	FRA010	0.91	0.07	0.01	0.04	0.02	Inf	0.297	0.105
FRA103	FRA107	0.9	0.08	2.50E-05	0.04	0.02	Inf	0.138	2.858
HJE014	ROS026	0.91	0.08	0	0.04	0.02	2	0.096	1.929
FRA032	ROS024	0.91	0.08	0	0.04	0.02	Inf	0.454	0.242
LAN005	FRA027	0.89	0.08	0	0.04	0.02	Inf	1.589	2.259
HJE011	ROS023	0.9	0.09	1.31E-04	0.04	0.02	Inf	0.201	0.307
FRA023	ROS021	0.91	0.09	0	0.04	0.02	Inf	0.959	0.41
FRA106	HJE009	0.91	0.09	5.17E-04	0.04	0.02	Inf	0.32	0.103
FRA025	ROS039	0.82	0.09	1.40E-05	0.04	0.02	Inf	2.178	0.073
FRA004	FRA105	0.92	0.07	0	0.04	0.02	Inf	5.775	2.521
FRA106	FRA023	0.91	0.09	5.50E-04	0.04	0.02	Inf	0.32	0.959
FRA005	FRA039	0.9	0.09	2.00E-04	0.04	0.02	Inf	8.579	0.979
ROS021	ROS030	0.92	0.08	0	0.04	0.02	Inf	0.41	0.073
FRA020	FRA101	0.9	0.09	4.70E-05	0.04	0.02	Inf	4.379	0.202
FRA039	ROS021	0.92	0.08	0.01	0.04	0.02	Inf	0.979	0.41
FRA042	HJE008	0.92	0.08	0	0.04	0.02	2	0.297	0.085
FRA025	ROS018	0.82	0.09	1.60E-05	0.04	0.02	Inf	2.178	1.175
FRA012	FRA035	0.89	0.08	6.82E-04	0.04	0.02	Inf	0.905	0.06
FRA006	ROS023	0.9	0.09	0	0.04	0.02	Inf	0.1	0.307
FRA034	FRA010	0.89	0.09	4.40E-05	0.04	0.02	Inf	0.846	0.105
FRA038	ROS014	0.91	0.08	2.99E-04	0.04	0.02	3	0.043	0.053
FRA002	HJE008	0.91	0.08	0	0.04	0.02	2	2.914	0.085
FRA103	FRA035	0.92	0.08	0	0.04	0.02	Inf	0.138	0.06
FRA020	HJE005	0.91	0.08	2.10E-05	0.04	0.02	Inf	4.379	0.31
FRA043	ROS025	0.91	0.09	2.09E-04	0.04	0.02	Inf	0.362	0.151
FRA030	LAN006	0.91	0.09	2.00E-05	0.04	0.02	Inf	1.891	1.183
FRA102	FRA040	0.91	0.09	6.84E-04	0.04	0.02	Inf	0.082	0.14
FRA028	LAN004	0.9	0.07	0.01	0.04	0.02	Inf	0.646	3.52
HJE012	HUN002	0.92	0.07	0.01	0.04	0.02	3	1.003	3.401
ROS004	ROS036	0.92	0.08	0	0.04	0.02	Inf	0.078	0.023
FRA103	FRA020	0.91	0.09	6.00E-06	0.04	0.02	Inf	0.138	4.379
FRA041	FRA031	0.91	0.09	0	0.04	0.02	Inf	1.066	0.483
FRA103	LAN002	0.91	0.09	2.70E-05	0.04	0.02	Inf	0.138	0.159
FRA106	FRA007	0.91	0.08	0	0.04	0.02	Inf	0.32	0.965
FRA029	ROS024	0.89	0.09	7.10E-05	0.04	0.02	Inf	1.032	0.242
FRA034	ROS018	0.9	0.09	9.43E-04	0.04	0.02	Inf	0.846	1.175
HJE010	ROS018	0.92	0.07	0.01	0.04	0.02	Inf	0.889	1.175
FRA013	HJE006	0.92	0.06	0.01	0.04	0.02	Inf	2.686	0.673
ROS002	ROS039	0.92	0.07	0.01	0.04	0.02	3	0.023	0.073
LAN009	HJE014	0.92	0.06	0.01	0.04	0.02	2	0.248	0.096
FRA020	LAN008	0.89	0.08	6.00E-05	0.04	0.02	Inf	4.379	3.611
FRA106	FRA035	0.92	0.08	0	0.04	0.02	Inf	0.32	0.06
HUN001	ROS016	0.91	0.09	3.57E-04	0.04	0.02	Inf	0.724	2.462
FRA007	FRA026	0.85	0.07	2.50E-05	0.04	0.02	Inf	0.965	0.125
HJE005	FRA043	0.92	0.07	0.01	0.04	0.02	Inf	0.31	0.362
FRA009	HJE014	0.91	0.08	0.01	0.04	0.02	2	0.745	0.096
FRA023	HJE008	0.92	0.08	0.01	0.04	0.02	2	0.959	0.085
FRA004	ROS023	0.92	0.07	0	0.04	0.02	Inf	5.775	0.307
ROS018	ROS030	0.92	0.07	0.01	0.04	0.02	Inf	1.175	0.073
FRA102	FRA035	0.91	0.09	2.57E-04	0.04	0.02	Inf	0.082	0.06
HJE007	ROS018	0.91	0.09	0	0.04	0.02	Inf	0.221	1.175
FRA034	FRA104	0.9	0.09	0	0.04	0.02	Inf	0.846	0.195
FRA031	LAN006	0.91	0.09	6.90E-05	0.04	0.02	Inf	0.483	1.183
FRA004	ROS024	0.91	0.08	0	0.04	0.02	Inf	5.775	0.242
FRA009	ROS023	0.9	0.07	0.01	0.04	0.02	Inf	0.745	0.307
FRA105	ROS025	0.91	0.09	0	0.04	0.02	Inf	2.521	0.151
FRA007	FRA104	0.92	0.07	0	0.04	0.02	Inf	0.965	0.195
FRA014	HJE007	0.91	0.08	0	0.04	0.02	Inf	0.422	0.221
FRA034	FRA011	0.9	0.08	8.59E-04	0.04	0.02	Inf	0.846	0.608
FRA007	FRA011	0.91	0.08	0	0.04	0.02	Inf	0.965	0.608
FRA038	HJE009	0.91	0.07	0.01	0.04	0.02	Inf	0.043	0.103
FRA021	LAN002	0.92	0.07	0.01	0.04	0.02	Inf	0.8	0.159
FRA026	HJE008	0.85	0.05	0.01	0.04	0.02	2	0.125	0.085
HJE012	ROS025	0.91	0.09	0	0.04	0.02	Inf	1.003	0.151
HJE001	HJE014	0.94	0.03	0.03	0.04	0.02	2	0.011	0.096
FRA028	FRA025	0.83	0.07	2.48E-04	0.04	0.02	Inf	0.646	2.178
FRA013	ROS033	0.9	0.08	0	0.04	0.02	Inf	2.686	0.291
ROS004	ROS023	0.9	0.09	1.75E-04	0.04	0.02	Inf	0.078	0.307
FRA007	HJE006	0.91	0.09	1.40E-05	0.04	0.02	Inf	0.965	0.673
FRA103	FRA034	0.91	0.07	0.01	0.04	0.02	Inf	0.138	0.846
HJE003	LAN008	0.89	0.07	0.01	0.04	0.02	Inf	0.137	3.611
LAN006	ROS003	0.91	0.08	1.00E-06	0.04	0.02	Inf	1.183	0.381
FRA041	HJE005	0.92	0.07	0.01	0.04	0.02	Inf	1.066	0.31
FRA107	FRA021	0.9	0.08	0	0.04	0.02	Inf	2.858	0.8
FRA103	FRA014	0.92	0.07	0.01	0.04	0.02	Inf	0.138	0.422
FRA102	ROS004	0.92	0.07	0.01	0.04	0.02	Inf	0.082	0.078
FRA012	FRA107	0.88	0.09	3.40E-05	0.04	0.02	Inf	0.905	2.858
FRA029	FRA106	0.89	0.09	2.00E-06	0.04	0.02	Inf	1.032	0.32
FRA022	HJE014	0.87	0.08	0	0.04	0.02	3	3.518	0.096
LAN006	ROS029	0.92	0.07	0.01	0.04	0.02	Inf	1.183	0.21
LAN002	HJE012	0.91	0.08	0	0.04	0.02	Inf	0.159	1.003
ROS014	ROS033	0.93	0.06	0.01	0.04	0.02	3	0.053	0.291
HJE004	ROS023	0.91	0.08	0	0.04	0.02	Inf	0.015	0.307
ROS018	ROS038	0.91	0.08	0	0.04	0.02	Inf	1.175	0.067
HJE011	HJE013	0.91	0.09	1.80E-05	0.04	0.02	Inf	0.201	1.336
LAN007	FRA003	0.89	0.08	0	0.04	0.02	Inf	6.354	0.062
FRA002	ROS003	0.91	0.07	0.01	0.04	0.02	Inf	2.914	0.381
FRA003	ROS026	0.91	0.08	0	0.04	0.02	Inf	0.062	1.929
FRA014	FRA039	0.92	0.08	0.01	0.04	0.02	Inf	0.422	0.979
FRA023	HJE012	0.92	0.08	0.01	0.04	0.02	Inf	0.959	1.003
FRA103	FRA013	0.9	0.08	3.00E-06	0.04	0.02	Inf	0.138	2.686
FRA003	ROS016	0.91	0.08	8.80E-05	0.04	0.02	Inf	0.062	2.462
FRA004	LAN004	0.89	0.09	3.25E-04	0.04	0.02	Inf	5.775	3.52
HJE007	FRA035	0.91	0.07	0.01	0.04	0.02	Inf	0.221	0.06
FRA023	HJE013	0.91	0.08	0	0.04	0.02	Inf	0.959	1.336
LAN008	HJE013	0.89	0.08	9.00E-06	0.04	0.02	Inf	3.611	1.336
FRA104	ROS030	0.91	0.08	1.87E-04	0.04	0.02	Inf	0.195	0.073
FRA022	ROS003	0.87	0.08	0	0.04	0.02	Inf	3.518	0.381
HJE014	ROS008	0.94	0.04	0.02	0.04	0.02	2	0.096	0.015
FRA042	HJE005	0.91	0.09	1.40E-04	0.04	0.02	Inf	0.297	0.31
FRA106	FRA037	0.91	0.09	1.81E-04	0.04	0.02	Inf	0.32	0.123
FRA043	ROS026	0.92	0.06	0.01	0.04	0.02	Inf	0.362	1.929
HJE009	ROS016	0.92	0.07	0.01	0.04	0.02	Inf	0.103	2.462
FRA024	LAN001	0.91	0.07	0.01	0.04	0.02	Inf	0.131	0.323
LAN001	HJE009	0.91	0.09	0	0.04	0.02	Inf	0.323	0.103
LAN003	HJE009	0.92	0.08	0	0.04	0.02	Inf	0.169	0.103
FRA024	FRA008	0.9	0.08	1.00E-06	0.04	0.02	Inf	0.131	0.946
FRA005	ROS029	0.91	0.09	2.20E-05	0.04	0.02	Inf	8.579	0.21
FRA103	ROS021	0.91	0.09	3.00E-06	0.04	0.02	Inf	0.138	0.41
FRA026	LAN005	0.83	0.07	1.72E-04	0.04	0.02	Inf	0.125	1.589
FRA037	HJE013	0.92	0.08	0	0.04	0.02	Inf	0.123	1.336
FRA033	ROS026	0.91	0.09	1.33E-04	0.04	0.02	Inf	0.575	1.929
HJE013	HJE014	0.91	0.08	0	0.04	0.02	2	1.336	0.096
FRA102	FRA033	0.91	0.08	0	0.04	0.02	Inf	0.082	0.575
FRA022	FRA007	0.89	0.06	0	0.04	0.02	Inf	3.518	0.965
FRA030	HUN002	0.91	0.08	2.08E-04	0.04	0.02	3	1.891	3.401
FRA102	ROS036	0.92	0.07	0.01	0.04	0.02	Inf	0.082	0.023
HJE011	HJE014	0.91	0.09	1.29E-04	0.04	0.02	2	0.201	0.096
HJE007	HJE014	0.91	0.08	0	0.04	0.02	2	0.221	0.096
HJE013	FRA101	0.92	0.07	0	0.04	0.02	Inf	1.336	0.202
FRA004	ROS033	0.91	0.08	0.01	0.04	0.02	Inf	5.775	0.291
FRA012	LAN009	0.89	0.08	0	0.04	0.02	Inf	0.905	0.248
ROS001	ROS030	0.93	0.06	0.01	0.04	0.02	3	0.012	0.073
LAN009	FRA011	0.91	0.09	2.20E-04	0.04	0.02	Inf	0.248	0.608
FRA024	FRA043	0.91	0.06	0.01	0.04	0.02	Inf	0.131	0.362
FRA022	FRA006	0.87	0.08	0	0.04	0.02	Inf	3.518	0.1
FRA012	FRA101	0.9	0.07	0	0.04	0.02	Inf	0.905	0.202
FRA020	ROS025	0.92	0.07	0.01	0.04	0.02	Inf	4.379	0.151
FRA028	FRA002	0.91	0.07	0.01	0.04	0.02	Inf	0.646	2.914
FRA032	FRA007	0.91	0.07	0	0.04	0.02	Inf	0.454	0.965
FRA024	ROS025	0.9	0.08	0	0.04	0.02	Inf	0.131	0.151
FRA106	FRA030	0.91	0.09	2.75E-04	0.04	0.02	Inf	0.32	1.891
FRA037	LAN004	0.91	0.06	0.01	0.04	0.02	Inf	0.123	3.52
FRA037	HJE005	0.92	0.08	0	0.04	0.02	Inf	0.123	0.31
HJE007	FRA043	0.91	0.09	5.54E-04	0.04	0.02	Inf	0.221	0.362
FRA028	LAN001	0.92	0.07	0	0.04	0.02	Inf	0.646	0.323
FRA103	ROS030	0.92	0.08	0	0.04	0.02	Inf	0.138	0.073
FRA014	LAN007	0.91	0.08	0	0.04	0.02	Inf	0.422	6.354
FRA039	LAN009	0.91	0.09	6.77E-04	0.04	0.02	Inf	0.979	0.248
FRA034	HJE006	0.91	0.08	0	0.04	0.02	Inf	0.846	0.673
FRA105	FRA102	0.92	0.08	0	0.04	0.02	Inf	2.521	0.082
HJE010	HJE013	0.91	0.08	0	0.04	0.02	Inf	0.889	1.336
FRA105	FRA011	0.92	0.08	0	0.04	0.02	Inf	2.521	0.608
FRA023	LAN006	0.91	0.09	3.30E-05	0.04	0.02	Inf	0.959	1.183
FRA030	LAN007	0.9	0.07	0.01	0.04	0.02	Inf	1.891	6.354
HJE006	FRA011	0.91	0.09	1.12E-04	0.04	0.02	Inf	0.673	0.608
FRA028	ROS004	0.91	0.09	2.04E-04	0.04	0.02	Inf	0.646	0.078
FRA021	FRA009	0.91	0.08	7.70E-05	0.04	0.02	Inf	0.8	0.745
HJE014	FRA101	0.91	0.08	7.70E-05	0.04	0.02	3	0.096	0.202
HJE003	FRA043	0.92	0.08	0	0.04	0.02	Inf	0.137	0.362
FRA105	FRA015	0.92	0.07	0.01	0.04	0.02	Inf	2.521	0.184
FRA104	FRA008	0.92	0.07	0	0.04	0.02	Inf	0.195	0.946
HJE004	HJE007	0.92	0.06	0.01	0.04	0.02	3	0.015	0.221
HJE013	ROS023	0.91	0.07	0.01	0.04	0.02	Inf	1.336	0.307
LAN010	FRA003	0.91	0.08	6.16E-04	0.04	0.02	Inf	0.02	0.062
FRA002	LAN008	0.89	0.08	0	0.04	0.02	Inf	2.914	3.611
FRA107	ROS021	0.9	0.08	5.68E-04	0.04	0.02	Inf	2.858	0.41
FRA039	FRA101	0.91	0.08	0	0.04	0.02	Inf	0.979	0.202
FRA107	FRA015	0.9	0.08	3.80E-05	0.04	0.02	Inf	2.858	0.184
FRA002	ROS023	0.91	0.07	0	0.04	0.02	Inf	2.914	0.307
FRA004	ROS025	0.91	0.09	2.06E-04	0.04	0.02	Inf	5.775	0.151
FRA014	FRA034	0.91	0.09	4.00E-06	0.04	0.02	Inf	0.422	0.846
FRA029	FRA107	0.89	0.08	3.00E-06	0.04	0.02	Inf	1.032	2.858
FRA025	FRA035	0.82	0.09	2.01E-04	0.04	0.02	Inf	2.178	0.06
HJE010	ROS029	0.92	0.07	0.01	0.04	0.02	Inf	0.889	0.21
FRA106	FRA025	0.83	0.08	8.20E-05	0.04	0.02	Inf	0.32	2.178
FRA042	FRA107	0.9	0.08	0	0.04	0.02	Inf	0.297	2.858
FRA021	ROS003	0.91	0.08	0	0.04	0.02	Inf	0.8	0.381
FRA037	ROS018	0.91	0.09	1.50E-05	0.04	0.02	Inf	0.123	1.175
FRA101	FRA027	0.91	0.08	1.30E-04	0.04	0.02	Inf	0.202	2.259
FRA004	HJE012	0.91	0.08	0.01	0.04	0.02	Inf	5.775	1.003
HJE014	ROS030	0.93	0.06	0.01	0.04	0.02	2	0.096	0.073
FRA015	ROS018	0.92	0.07	0.01	0.04	0.02	Inf	0.184	1.175
FRA012	ROS038	0.89	0.08	9.70E-05	0.04	0.02	Inf	0.905	0.067
FRA104	FRA002	0.91	0.08	2.88E-04	0.04	0.02	Inf	0.195	2.914
FRA013	LAN001	0.9	0.09	2.90E-05	0.04	0.02	Inf	2.686	0.323
FRA020	ROS021	0.91	0.07	0.01	0.04	0.02	Inf	4.379	0.41
FRA032	HJE008	0.91	0.09	9.60E-05	0.04	0.02	2	0.454	0.085
HJE013	ROS005	0.91	0.07	0	0.04	0.02	Inf	1.336	0.782
FRA106	ROS005	0.9	0.09	3.20E-05	0.04	0.02	Inf	0.32	0.782
FRA010	ROS039	0.91	0.07	0	0.04	0.02	Inf	0.105	0.073
FRA004	FRA037	0.91	0.08	1.00E-06	0.04	0.02	Inf	5.775	0.123
NAS005	ROS036	0.93	0.06	0.01	0.04	0.02	3	0.023	0.023
FRA302	LAN010	0.93	0.03	0.03	0.04	0.02	Inf	0.015	0.02
FRA103	ROS007	0.92	0.08	0	0.04	0.02	3	0.138	0.015
FRA041	ROS038	0.91	0.08	3.00E-06	0.04	0.02	Inf	1.066	0.067
LAN001	HJE014	0.92	0.08	7.02E-04	0.04	0.02	2	0.323	0.096
FRA103	FRA032	0.92	0.07	0.01	0.04	0.02	Inf	0.138	0.454
HJE013	FRA040	0.91	0.09	1.10E-05	0.04	0.02	Inf	1.336	0.14
FRA028	FRA010	0.9	0.08	8.42E-04	0.04	0.02	Inf	0.646	0.105
FRA028	FRA022	0.87	0.09	5.00E-06	0.04	0.02	Inf	0.646	3.518
FRA005	FRA043	0.91	0.08	3.75E-04	0.04	0.02	Inf	8.579	0.362
FRA031	ROS024	0.92	0.07	0.01	0.04	0.02	Inf	0.483	0.242
ROS008	ROS039	0.92	0.08	0	0.04	0.02	3	0.015	0.073
HJE005	FRA027	0.92	0.08	0	0.04	0.02	Inf	0.31	2.259
FRA003	ROS008	0.9	0.08	9.09E-04	0.04	0.02	Inf	0.062	0.015
FRA102	HUN001	0.91	0.09	2.00E-06	0.04	0.02	Inf	0.082	0.724
FRA106	ROS003	0.92	0.07	0	0.04	0.02	Inf	0.32	0.381
LAN004	ROS029	0.9	0.08	2.00E-06	0.04	0.02	Inf	3.52	0.21
FRA032	ROS005	0.91	0.08	3.90E-04	0.04	0.02	Inf	0.454	0.782
FRA014	ROS023	0.91	0.08	0	0.04	0.02	Inf	0.422	0.307
FRA031	FRA014	0.91	0.09	1.24E-04	0.04	0.02	Inf	0.483	0.422
HJE003	ROS032	0.92	0.06	0.01	0.04	0.02	3	0.137	0.052
FRA103	ROS018	0.92	0.08	0	0.04	0.02	Inf	0.138	1.175
LAN009	HJE005	0.92	0.08	8.60E-05	0.04	0.02	Inf	0.248	0.31
FRA002	HJE011	0.92	0.07	0.01	0.04	0.02	Inf	2.914	0.201
LAN002	ROS014	0.92	0.08	0	0.04	0.02	3	0.159	0.053
FRA106	FRA024	0.91	0.06	0.01	0.04	0.02	Inf	0.32	0.131
[truncated: 3,779 more rows]

## Sheet: Table S10. Pathogen screening
	target species name	Our interpretatino of the identification	Average depth of coverage	Coverage evenness (observed breadth of coverage/expected breadth of coverage)	Number of mapped reads	Average nucleotide idenitity (ANI)	Average edit distance	Average number of soft-clipped bases	Average mapping quality
indivId	taxNameSpecies	hitClassification	coverageAvg	coveragePRatioCorr	nReads	ani	editDistAvg	nSoftClipAvg	mqAvg
AVL001	Enterococcus cecorum	Environmental	0.00671335	1.01443	221	0.976466	1.68326	1.03167	42.4796
AVL001	Yersinia pestis	Infection	0.00339605	0.999747	343	0.991721	0.399417	0.396501	28.0029
AVL001	Rickettsia felis	Infection	0.017354	1.01821	371	0.987576	0.938005	1.24798	47.7412
FIR001	Clostridium botulinum	Environmental	0.00834593	0.869369	707	0.972087	1.48232	6.87553	14.7454
FIR001	Yersinia enterocolitica	Infection	0.0812354	0.979607	9299	0.993574	0.283686	0.988924	19.0154
FRA003	Yersinia pestis	Infection	0.143041	0.989294	13747	0.986922	0.667418	0.721903	26.3906
FRA004	Staphylococcus equorum	Environmental	0.0317275	1.00142	1589	0.988852	0.660164	2.85211	31.073
FRA004	Corynebacterium matruchotii	Oral microbiome	2.42202	0.906647	130590	0.985499	0.78408	0.663175	26.6323
FRA005	Human betaherpesvirus 7	Infection	0.0304481	1.09824	113	0.990697	0.39823	1.55752	16.5398
FRA005	Yersinia pestis	Infection	7.68827	0.925204	919603	0.99577	0.172894	0.457367	15.8199
FRA006	Staphylococcus equorum	Environmental	0.0059762	1.02288	238	0.977548	1.71429	5.47059	38.6345
FRA006	Yersinia pestis	Infection	0.00836149	0.997424	875	0.987499	0.586286	0.713143	21.752
FRA007	Escherichia coli	Environmental	0.00452683	0.972696	278	0.970311	2.70863	5.36331	49.277
Gok2	Streptococcus pneumoniae	Oral microbiome	0.0288883	0.99073	998	0.973095	1.83868	2.08216	37.4058
Gok2	Yersinia pestis	Infection	2.23757	0.895451	165957	0.982208	1.17583	0.93232	40.5267
FRA009	Yersinia pestis	Infection	0.00606475	1.00274	633	0.98731	0.64297	4.36019	21.7156
FRA011	Clostridium butyricum	Environmental	0.00157848	1.06569	165	0.984848	0.69697	1.61212	17.3273
FRA012	Staphylococcus epidermidis	Skin microbiome	0.0920456	0.998783	3308	0.973382	1.86094	2.58404	34.5517
FRA012	Clostridium botulinum	Environmental	0.367458	0.959236	27408	0.982446	0.974059	2.98796	26.9027
FRA013	Human betaherpesvirus 6B	Infection	0.226822	1.02121	428	0.985193	1.28037	0.544393	47.743
FRA013	Yersinia enterocolitica	Infection	2.26149	0.791133	270188	0.99313	0.286182	0.306757	16.3866
FRA020	Bacillus mycoides	Environmental	0.164424	0.826053	24598	0.991604	0.337548	0.943613	13.1737
FRA020	Yersinia pestis	Infection	2.41675	0.848541	290625	0.997189	0.11372	0.267455	15.9181
FRA021	Clostridium novyi	Environmental	0.0016346	1.08482	100	0.991142	0.38	2.05	15.57
FRA021	Yersinia pestis	Infection	0.0107665	0.995542	1346	0.996405	0.141159	0.575037	13.3804
FRA023	Borrelia duttonii	Infection / Wrong assignment (Borellia recurrentis)	0.00759041	1.12253	237	0.974751	1.33755	2.50211	20.9283
FRA028	Staphylococcus hominis	Skin microbiome	0.00734729	1.01781	194	0.976907	2.05155	3.31443	44.0412
FRA028	Treponema denticola	Oral microbiome	0.00337355	0.973037	172	0.973847	1.67442	7.93023	24.5291
FRA029	Borrelia recurrentis	Infection	0.0153072	1.06494	255	0.97876	1.62745	2.04314	45.8627
FRA029	Treponema denticola	Oral microbiome	0.0261583	1.03386	1114	0.973539	1.80521	1.10233	41.5332
FRA030	Borrelia recurrentis	Infection	0.0340438	1.08509	897	0.987266	0.623188	1.79376	23.447
FRA031	Bacillus simplex	Environmental	0.180825	0.994276	9228	0.980507	2.20524	2.45232	49.5923
FRA031	Yersinia pestis	Infection	0.00225804	0.994403	192	0.985381	0.911458	5.96354	30.6719
FRA032	Staphylococcus stepanovicii	Environmental	0.0150564	1.02253	506	0.989729	0.768775	2.26087	41.2451
FRA035	Yersinia intermedia	Oral microbiome	0.000635657	1.00566	58	0.98176	0.982759	1.74138	23.9828
FRA037	Borrelia recurrentis	Infection	0.0556328	1.10637	1358	0.978267	1.14654	1.85935	24.6281
FRA041	Borrelia recurrentis	Infection	0.0138452	1.10237	384	0.989702	0.481771	1.99479	20.7448
FRA041	Clostridium novyi	Environmental	0.0430391	1.07811	2382	0.988408	0.532746	0.801008	21.8741
FRA042	Staphylococcus cohnii	Skin microbiome	0.00201407	1.0111	96	0.973627	1.64583	6.54167	24.5104
FRA042	Yersinia pestis	Infection	0.0435041	0.941518	5370	0.991161	0.361266	2.03017	12.3607
FRA043	Staphylococcus hominis	Skin microbiome	0.0633204	1.02983	1609	0.970164	2.78993	4.22374	43.9664
Gok4	Staphylococcus hominis	Skin microbiome	0.00178435	1.021	66	0.978504	1.42424	4.92424	36.4697
Gok4	Yersinia pestis	Infection	0.0273361	0.961208	2467	0.990348	0.53182	1.97406	33.4374
FRA102	Staphylococcus epidermidis	Skin microbiome	0.00536899	0.999366	170	0.989755	0.870588	2.94118	49.9176
FRA102	Clostridium novyi	Environmental	0.191519	1.02759	8864	0.99094	0.493795	0.505415	35.9223
FRA102	Neisseria elongata	Oral microbiome	0.00528266	0.949823	184	0.971766	2.06522	4.32065	39.5924
FRA102	Yersinia pestis	Infection	0.211777	0.976441	19556	0.996616	0.177899	0.216302	35.1773
FRA103	Borrelia duttonii	Infection / Wrong assignment (Borellia recurrentis)	0.00164711	1.10492	56	0.99141	0.428571	3.44643	20.9107
FRA104	Pseudomonas taetrolens	Environmental	7.52895	0.906293	573413	0.979595	1.3517	1.00775	33.3693
FRA106	Yersinia pestis	Infection	0.113109	0.973331	12844	0.992523	0.327312	1.20149	17.8109
FRA108	Pseudomonas taetrolens	Environmental	5.39662	0.865958	377647	0.978619	1.55942	1.93351	36.7767
FRA201	Yersinia enterocolitica	Infection	0.265975	0.940431	30451	0.9955	0.1951	0.202227	19.1062
FRA202	Clostridium novyi	Environmental	0.0136746	1.0827	843	0.992369	0.329775	2.67853	15.0534
FRA301	Staphylococcus epidermidis	Skin microbiome	0.00257297	1.02756	81	0.98194	1.49383	1.97531	48.8272
FRA301	Bacillus simplex	Environmental	0.00646164	0.994533	463	0.981878	1.47732	2.71274	48.2073
FRA301	Yersinia intermedia	Oral microbiome	0.0104116	1.00231	960	0.99725	0.142708	0.289583	34.1385
HJE001	Borrelia crocidurae	Infection / Wrong assignment (Borellia recurrentis)	0.00158291	1.12702	59	0.98436	0.813559	4.61017	21.8475
HJE002	Staphylococcus epidermidis	Skin microbiome	0.00148912	1.02719	62	0.978392	1.3871	1.80645	31.7097
HJE002	Yersinia pestis	Infection	0.00143174	0.959991	179	0.98556	0.603352	3.13966	11.905
HJE003	Yersinia pestis	Infection	0.0531102	0.999588	5792	0.986989	0.592541	1.21685	18.9109
HJE010	Staphylococcus equorum	Environmental	0.00344103	1.02532	218	0.983154	0.802752	1.38991	18.6927
HJE011	Staphylococcus equorum	Environmental	0.00578908	1.01446	307	0.973692	1.53746	3.1759	24.1303
HJE011	Enterococcus mundtii	Environmental	0.00570223	1.01437	366	0.995129	0.237705	1.8306	23.6776
HJE012	Staphylococcus pasteuri	Environmental	0.0310908	1.02183	931	0.981115	1.77981	6.64339	44.2137
HJE014	Enterococcus gallinarum	Environmental	0.029671	0.998757	1367	0.982808	1.49963	4.27359	43.5201
HOL001	Staphylococcus warneri	Skin microbiome	0.00264535	1.01878	85	0.996963	0.258824	5.51765	45.7882
HOL001	Bacillus simplex	Environmental	0.0263421	1.00371	2090	0.987411	0.948804	4.18517	39.8287
HOL001	Clostridium septicum	Environmental	0.0545191	1.07266	4039	0.990708	0.476603	5.33127	22.4053
HUN001	Treponema denticola	Oral microbiome	0.0815034	1.01104	4395	0.973169	1.46462	1.58771	23.7224
HUN001	Campylobacter showae	Oral microbiome	0.0254172	0.97634	1179	0.978385	1.1179	5.13232	16.8626
HUN002	Bacillus simplex	Environmental	0.0289581	0.99974	2406	0.973914	1.84248	2.6276	33.1999
HUN002	Corynebacterium matruchotii	Oral microbiome	0.0959903	0.917744	5977	0.978712	1.05755	3.44086	16.5551
HUN002	Campylobacter showae	Oral microbiome	0.0302086	0.991231	1365	0.975145	1.26007	2.87692	17.3927
HUN002	Neisseria sicca	Oral microbiome	1.00219	0.783015	51089	0.97089	1.65732	2.29832	21.9628
HUN002	Yersinia pestis	Infection	0.00663003	0.937896	750	0.983281	0.824	6.54133	15.0227
LAN001	Staphylococcus epidermidis	Skin microbiome	0.00369361	1.01455	146	0.978836	1.45205	3.49315	34.274
LAN001	Borrelia recurrentis	Infection	0.00641542	1.1208	172	0.983536	0.773256	0.633721	23.1744
LAN001	Salmonella enterica	Possible infection (depends on subspecies)	0.00330033	0.985716	372	0.981098	0.892473	1.80645	17.1801
LAN003	Yersinia intermedia	Oral microbiome	0.101656	0.98232	10595	0.980533	0.923454	1.79075	17.8561
LAN007	Bacillus simplex	Environmental	0.00243102	0.884668	257	0.97611	1.46304	7.83658	22.93
NAS001	Staphylococcus capitis	Skin microbiome	0.0763672	1.01316	2462	0.986235	1.09545	2.43826	41.0975
NAS002	Staphylococcus epidermidis	Skin microbiome	0.00898458	0.935285	329	0.980685	1.45289	5.15502	36.2097
NAS002	Streptococcus mutans	Oral microbiome	0.0198157	1.00219	609	0.9869	0.916256	4.3514	36.734
NAS002	Bacillus simplex	Environmental	0.0108449	0.978249	878	0.981239	1.39749	4.73804	36.1651
NAS002	Campylobacter showae	Oral microbiome	0.0176703	0.962721	752	0.975774	1.38697	6.46277	20.7739
NAS005	Staphylococcus cohnii	Skin microbiome	0.00159021	1.00786	79	0.987216	0.746835	4.82278	27.9494
ROS005	Clostridium perfringens	Environmental	0.00496363	1.0856	291	0.980346	1.4811	5.91409	37.5876
ROS008	Bacillus simplex	Environmental	0.000772258	0.976525	59	0.979544	1.64407	6.44068	39.6271
ROS029	Yersinia pestis	Infection	0.000991151	0.998889	84	0.984981	0.940476	6.04762	29.6071
NA	Yersinia pestis	Infection	0.000496726	0.980726	57	0.982204	0.824561	5.47368	11.5614
NA	Clostridium cochlearium	Environmental	0.0999155	1.05327	3459	0.978329	1.65944	6.19746	37.1668
NA	Staphylococcus equorum	Environmental	0.00359868	1.0255	167	0.972645	1.86228	4.92216	27.4491
NA	Yersinia pestis	Infection	0.00456843	0.992756	478	0.983266	0.876569	6.53347	18.0188
NA	Staphylococcus epidermidis	Skin microbiome	0.00313916	1.02807	116	0.980633	1.4569	4.91379	36.5086
NA	Streptococcus mutans	Oral microbiome	0.00384545	1.01752	120	0.987896	0.8	1.5	37.5083
NA	Bacillus simplex	Environmental	0.00986435	1.01055	756	0.976732	1.77249	2.48545	38.0701
NA	Yersinia intermedia	Oral microbiome	0.00336936	1.0016	334	0.99412	0.290419	1.4012	25.1916
NA	Yersinia enterocolitica	Infection	0.00407656	0.995846	257	0.978828	1.80156	6.71595	41.358

[truncated: 5 more sheets: Table S11. Modelling pedigree 1, Table S12. Modelling pedigree 1, Table S13. Modelling pedigree 2, Table S14. Pangenome coverage s, Table S15. ENA accessions]
